# Supplementary material for: PROTAX-Sound: A probabilistic framework for automated animal sound identification
Source: PLoS One. 2017 Sep 1;12(9):e0184048. doi: 10.1371/journal.pone.0184048 (PMC5581177; doi:10.1371/journal.pone.0184048)
Supplement: S1 Table — Table containing the 1766 sample-specific full output of PROTAX-Sound classification results. (ZIP) [file pone.0184048.s002.zip]

Archive with 1 entries (1 files):
- S1table.txt
