# Supplementary material for: PROTAX-Sound: A probabilistic framework for automated animal sound identification
Source: PLoS One. 2017 Sep 1;12(9):e0184048. doi: 10.1371/journal.pone.0184048 (PMC5581177; doi:10.1371/journal.pone.0184048)
Supplement: S1 Table — Table containing the 1766 sample-specific full output of PROTAX-Sound classification results. (ZIP) [file pone.0184048.s002.zip › S1table.txt]

Row	Unknownsp	Hypcan	Tapnae	Sitgri	Psileu	Salcoe	Camobs	Milchi	Forcol	Perruf	Penmon	Crafas	Syncin	Phecor	Scygri	Chicau	Megpit	Myieca	Hypgut	Certyr	Myinig	Canleu	Myrlon	Andnig	Graruf	Dryrub	Habrub	Parnig	Syncin1	Dryoch	Spofro	Todcin	Hypstr	Acrort	Pulkoe	Sclmex	Tarmaj	Grakae	Forana	Henneg	Myrmyo	Hylsem	Chacam	Bascul	Macsev	Myratr	Crysou	Pronud	Salatr
1_Chacam	0.00440810758528553	9.66633264331091e-07	5.33379499601175e-06	7.841049798576e-07	5.95186293210075e-07	9.10839903665799e-07	7.88969148813474e-07	9.19328798057338e-07	7.20546326373459e-07	6.78980531932019e-07	1.2284234560986e-06	2.87492794829734e-06	8.48122044869232e-07	7.88497638472164e-07	2.63179778883943e-06	8.28661686064305e-07	8.15391467393832e-07	6.48041241943303e-07	3.66156919501022e-06	6.41297497826097e-07	7.73601695661375e-07	7.04302146943698e-07	7.49963793473485e-07	8.28214630662393e-07	6.49531204140804e-06	7.27544752175992e-07	5.30190396283849e-06	7.98280282086052e-07	8.01966004706626e-07	8.02881746201059e-07	7.9943663244325e-07	1.42199213809151e-06	5.65985812266292e-07	8.05274807722346e-07	0.000100596416277826	7.85481489955849e-07	2.52518962064302e-06	8.23975705204332e-07	3.85472587483519e-06	7.99938484359159e-07	2.38665420668746e-06	7.97763926086599e-07	0.959844902711354	7.56524775878813e-07	7.21977168141963e-07	6.02661547280041e-07	4.02864988169469e-05	7.26718004313766e-07	8.0119402981635e-07
2_Crycin	0.00271044687086587	4.99668236468946e-07	1.97742542429865e-06	6.19077245806846e-07	4.79628553606655e-07	1.02201972883898e-06	4.29497629867818e-07	2.8856381439622e-06	4.50429015850447e-06	9.36358580074695e-07	4.28808594484414e-07	4.73775999486625e-07	6.63753953164746e-07	5.67075666658595e-07	1.17034881708084e-06	4.35863451081332e-07	1.64252116439574e-06	5.60835940922316e-07	1.32880295867069e-06	4.39431740581303e-07	6.63688520844446e-07	5.32613105566182e-07	6.9172026668067e-07	4.98502021027858e-05	0.00914565577806099	5.15466071606925e-07	1.45267523646612e-06	4.45556070357409e-07	8.53030315556733e-07	4.88360715131994e-07	4.62628063725034e-07	6.27693603565622e-07	5.00164093117352e-07	3.23168614029052e-06	1.69462026445722e-05	3.64689094090009e-06	4.64635908140282e-07	4.08972505516737e-07	3.42895955307034e-05	4.67377721706157e-07	5.23238200210806e-07	3.97787892592097e-07	5.04531342519617e-06	4.64577974102742e-07	5.48824670347785e-07	5.79234285981882e-07	0.00345987898594599	4.93699332014018e-07	5.48962356084722e-07
3_Canlon	0.162269508202398	8.34071389763226e-05	7.79890144178057e-05	0.000605821281578949	0.000147893572042691	0.00439714597727587	8.73954254869459e-05	0.000363174278000106	0.000147508048535896	0.000396381315826773	0.00218432359574399	0.0083812282615839	0.000171861343889523	0.00833663843207135	9.4715063118059e-05	0.0400510437357932	0.00105570324483209	5.84406607508806e-05	0.000418171904931387	4.6078070827045e-05	0.000177512523259935	0.412610092034714	0.00145483902972157	0.000163400904127197	0.00237889157255893	0.00432329476153555	0.000149557487744008	0.000681032614570852	0.0019561005359199	4.26715216803096e-05	0.00187768244277617	0.000368200840997589	0.000303803864967812	0.00129277860875539	3.44000168135016e-05	0.000131859094129018	0.00134381668982901	3.43084208810062e-05	0.000109028278663562	0.000387131547620271	0.00144777299664833	2.71478672444062e-05	9.81014088933485e-05	0.000205564451310878	8.28879372987848e-05	0.00468381031267582	4.60012737689372e-05	0.00116212607671762	0.000455664552886387
4_Spofal	6.39766822936957e-05	1.2968000647285e-08	9.77243406199771e-09	3.74516303414734e-08	8.87650064634248e-09	1.34373254504707e-08	1.09836312469275e-08	3.66591298191577e-08	1.1102131313982e-08	1.06654506332095e-08	1.96242562291886e-08	3.87294346790717e-08	1.27247004434351e-08	1.4906950045028e-08	4.20559054892533e-08	1.20789155521417e-08	9.84798596665653e-09	1.45546845300532e-08	1.10820081793608e-08	1.30108541542681e-08	1.19872341679976e-08	1.04123920335337e-08	4.44010364369364e-08	1.6225116378896e-08	3.51075727045075e-07	9.43987091638283e-09	1.07642391833103e-08	1.07170197134135e-08	1.13081318401903e-08	3.6116330955159e-08	1.70776255840441e-08	1.7747551972129e-08	1.00216566486787e-08	1.19135112975029e-08	1.29984695313495e-07	2.08563672059629e-08	1.64949867656465e-08	2.47155979928728e-08	1.49638864268972e-08	3.57871516984424e-08	9.57587262731331e-09	1.01350617046898e-08	1.0954507821785e-08	4.37713696417673e-08	1.38969557060608e-08	1.28881219340583e-08	1.75808934773561e-08	1.01893460267425e-08	1.07237545538954e-08
5_Thacae	0.0061478899277553	1.973031107004e-06	2.5363383239507e-05	1.30636662876338e-06	1.30530631079322e-06	8.04643831171766e-05	1.64842603438176e-05	4.63779182707037e-05	5.05634294790731e-06	8.46469623519727e-06	2.43810626694174e-06	7.54132917301075e-06	4.69546328234633e-06	1.5870612820704e-05	1.5187780738823e-06	6.32561842120874e-05	4.74248217898389e-06	1.3503083025572e-06	7.99254272742812e-06	8.68007189146545e-06	2.22603196729027e-06	1.02942745275328e-05	1.41451849894958e-06	7.02771435932735e-05	4.49936444189178e-05	1.59369011042783e-06	2.02949554570346e-06	4.12198102508449e-05	1.40540219040098e-06	1.62403672928725e-06	1.59794457141717e-06	1.58745989858823e-06	5.061188791658e-06	6.03894852363207e-05	3.16595852074759e-05	1.33717127792688e-06	4.46926034926787e-06	8.8344420076594e-06	5.52550527680975e-05	5.07064087587896e-05	1.72838805395721e-06	1.14185611988018e-05	1.70900756830516e-05	5.2510119185384e-06	1.61725787412311e-05	1.64366736849801e-06	1.68682146348408e-05	1.63307523782255e-06	1.05257927997019e-06
6_Myrcam	0.00677947142642258	7.95274797900715e-07	1.48452836584372e-06	1.00379169580268e-06	6.94544432207338e-07	1.26866532187538e-06	1.07305299184256e-06	2.35220351971067e-06	2.75301257296932e-06	8.96853487540049e-07	5.41658186385535e-06	1.10512824131933e-05	1.08024296983913e-06	9.46660467623554e-07	1.46600504053007e-06	1.33938539904781e-06	1.00397254366844e-06	7.71069820537304e-07	4.77619564407851e-06	8.75019479055588e-07	2.06060205314295e-06	8.22581397484035e-06	1.56912716876872e-06	3.02489114599957e-06	4.25974711137203e-05	1.12430465642476e-06	1.15167630268899e-06	9.25799621218201e-07	1.25597774829873e-06	9.22882226338051e-07	1.07430826822689e-06	8.04204033861635e-06	5.43957536978065e-07	1.50698873143682e-06	0.000533226929785847	3.75315963783709e-06	3.08913677560036e-06	1.48089253052086e-06	3.02186353087073e-06	9.4615917142333e-07	1.0047599241283e-06	1.14357515002484e-06	0.0608898393281659	9.35729998907497e-07	1.00937445228623e-06	6.24659515158407e-07	0.000243881402207684	9.35491709681458e-07	1.07336464338609e-06
7_Furfig	0.0504697883067656	5.86964605040033e-05	2.44713441384595e-05	0.000444172356033206	1.75560193543197e-05	0.000135202989423445	8.62198312584367e-06	3.65706225983314e-05	2.77462558779657e-05	7.57323231436109e-06	7.1566433934432e-05	0.000240953468657432	8.99148255005202e-06	0.00196244090999879	3.82730207977955e-05	2.07098590837888e-05	2.07851222219933e-05	5.07140604224301e-06	1.12341990841825e-05	6.88294777360299e-05	0.0011905564399009	0.00140857942211163	0.0168442314347357	1.72827170061106e-05	0.0004845947999545	0.000225440670780725	3.91721885508674e-05	2.21648252182144e-05	3.003968179879e-05	5.47894944215522e-06	0.00272741480342537	0.00019274013803065	1.7986794154589e-05	9.7008253866784e-06	1.25123364860191e-05	4.70994994719031e-05	0.000339372922494738	9.73828572696643e-06	7.60218847922994e-06	1.97079654287664e-05	0.00013905016203672	6.17236777942404e-06	5.96200779625772e-06	6.95237178306326e-06	6.94096863564473e-06	0.000210811691130053	7.26271016957777e-06	5.84717165188212e-06	0.0040247804790468
8_Ammhum	0.144576612680916	4.22989982814737e-05	0.0232858458353344	0.00051006409699422	2.58616818267597e-05	0.000238344553818372	0.248336156245861	0.00310666799235718	0.000853169991680934	2.74456445908524e-05	0.000203921089486492	0.00117766951001767	3.60675147450649e-05	0.000150335236825888	0.000369495570541273	3.86431677434828e-05	0.000925043375118241	0.000161052773864326	0.00323432220394446	0.00013762583440057	6.8831723673826e-05	7.8339699448891e-05	0.0599554447369456	0.000617173083770311	0.00284299615741916	5.70066161394907e-05	0.000305643632832862	0.000268673056624102	0.000263156398755865	0.00300937123874971	6.6386318574425e-05	0.000128382943923584	4.48179380507612e-05	0.000215077539957435	0.000747836441968376	0.000543906784939173	0.00025569525294592	0.00158099583957156	0.000536867414533569	0.00798155944253001	0.000384490378483728	0.000139697042987007	3.90264531249556e-05	2.56113572187333e-05	0.00161372779031711	3.23378765428939e-05	0.000151855342088258	6.8981080147089e-05	3.549691854776e-05
9_Deracc	0.122657793364613	8.38877096026591e-05	0.296178505195367	5.85397524305106e-05	0.000111807434230312	0.000251177119912189	0.000929940075629567	0.00351327363323172	0.0607678206219775	8.59446421224326e-05	5.68081938959905e-05	0.000155502063174941	5.19090108473878e-05	0.00161204224426159	0.000412754023323255	6.72370244782013e-05	9.81876559996645e-05	3.12701976292647e-05	0.00206456510623099	0.0025790526669827	6.64503375488578e-05	0.000838781953267789	0.000367635635035999	0.00358295144496722	0.00161351364068251	0.00025481618798981	0.000624638171155582	0.00605494201348098	5.27464459963462e-05	9.85645560991603e-05	0.000105512673672387	8.39539769581085e-05	0.000131667025494165	0.000948299763156695	0.000345915750262986	0.000160593494122861	0.0001360306985918	0.000150732717104683	0.000671161581156526	0.00960048959451813	0.00021169699361334	7.1236431328225e-05	0.000134915637797286	2.42064252790567e-05	0.0513935847505807	9.98334534595939e-05	0.00296366153738107	0.000410310604775158	3.29586014596613e-05
10_Plapla	0.297246253913348	0.000750951600242859	0.0345468711832167	0.000237646294059857	0.000249655182171475	0.00178493030615279	0.000160653382962922	0.00235996971951495	0.00198097603823616	0.000860351614359537	0.000109348146205853	0.000214768537775886	5.74157993104279e-05	0.0106939262595586	0.000839076134277307	4.80730662348648e-05	0.000356568816909405	9.98212768437671e-05	0.000151653618464955	0.00117067968662914	0.000174107507083231	0.000789303852704567	0.036383074176921	0.000422127264655359	0.000311620089566069	0.000652169340301012	0.00102429553633072	0.000647109209091118	0.000226547511346097	0.00053771775443244	0.000300460749973871	0.000383375756690247	0.000279899374438302	0.00327678654615929	0.000165623447358131	0.00174591338627365	0.000290397882511531	0.000129973773760779	0.00771364444761702	0.00189789499381559	0.000298883058898581	6.10013671399753e-05	0.000304831534994335	0.000131538706438299	0.0666196724871525	0.00334654114301448	0.00218151833068819	0.000274283004452491	0.000155423641955039
11_Chacam	0.0540741560594299	3.60980315033299e-05	8.02687306470078e-06	2.87262369704765e-05	1.92815294734732e-05	0.000100335520069479	7.28140282142327e-05	0.000120405776794982	9.18650785337901e-05	4.14383550027573e-05	9.35536637750783e-06	2.83374024035345e-05	8.1163081290523e-06	2.72179358581451e-05	0.000104637521849026	0.000110128434605222	6.67427153848907e-05	9.63264445200434e-06	5.4902158555596e-05	0.000135319539184356	2.9075223018294e-05	4.39705990871302e-05	0.000105573387125743	2.48206289728631e-05	0.000346148820247123	6.73206831561216e-06	2.46554501279416e-05	0.000992742289559538	2.95984985250361e-05	8.64649689438155e-06	1.22378618273126e-05	2.85347018136881e-05	2.15761191895584e-05	0.00018339183210922	8.29526123291935e-05	7.79402544339382e-05	0.000383974110018243	5.13927732141856e-05	5.0949019750357e-05	0.000215390164316245	0.000150958608604862	1.04821494626339e-05	0.845354868587353	7.97011919573004e-06	0.000132090819987573	9.40677646861286e-05	0.000172523469989705	7.03181900665644e-06	8.22212263913551e-06
12_Chicau	0.0110933419864196	1.13619612121955e-05	4.42751139003526e-06	7.22219040187623e-05	1.9187703311123e-05	6.7752819557431e-05	2.94393387027723e-06	1.49183253421721e-05	2.13465286752077e-05	2.27314459820012e-05	3.17979141336721e-05	4.58334591798163e-06	1.78976452649234e-05	7.37099582548032e-05	8.00283809917039e-05	0.951809159101025	3.76128311079013e-05	3.34170840371335e-06	2.02853712119791e-05	6.74279036289112e-06	1.99538150437461e-05	0.000153914417323881	2.12329256193684e-05	9.77146091203948e-06	1.30602053222966e-05	3.39671612057287e-06	3.07001059178777e-05	3.14452428407554e-05	0.000124819903257108	1.6667700119037e-05	2.67774399627496e-05	2.58812588385478e-06	2.25944890201851e-05	2.03480729546293e-05	2.72886728233651e-06	3.60419406008005e-06	2.51673764401293e-05	1.90252227573525e-05	1.89462818833543e-05	4.66674652774156e-05	3.01872970750444e-06	1.81887245041766e-05	5.7125807959e-05	8.29921887631428e-06	4.51925622631148e-06	9.92984880330506e-05	9.51820644275855e-06	2.67965271166803e-05	2.70712141309144e-06
13_Dysxan	0.470905934535408	0.000303671211149051	0.000663742314638526	8.86597438235557e-05	0.000262690468476167	0.00202826656280155	0.00174941457688253	0.000755222142493606	0.00116971999223654	9.88076156385707e-05	8.29702164271799e-05	0.000199891770319148	9.40582992519062e-05	0.000344925861796002	0.000718402583612095	0.000817253007759425	9.84308094768702e-05	6.93251210268364e-05	0.00312541069911006	0.0110349059918531	8.83219145544625e-05	0.0018432105303504	0.00354761169526333	8.1341913779569e-05	0.00241016662554862	7.32643844201338e-05	0.000409651541843692	0.000100815168925652	8.28512701129185e-05	0.000497497044257614	0.000642805063386259	0.00102564044365024	8.26347822995396e-05	0.000239816357161377	0.000443912017755722	0.00151955581334892	0.000845803753746772	0.000214881574791216	0.000603616546527645	0.143062744435154	0.000672762500194449	0.000582301665670346	7.6051337749651e-05	7.26441730466804e-05	0.000321818290780244	0.000227243827785635	0.00181141920809443	8.93068486163118e-05	0.000283023701761181
14_Salsim	0.00356878261711431	7.63129348012308e-07	3.07185010351575e-06	9.016266385492e-07	6.25107817880782e-07	0.00039297415096716	6.41876736646051e-07	6.86070073886666e-06	2.61007183429024e-06	0.000113514735041215	4.66909079679412e-06	3.74528729345685e-05	8.33978962713768e-07	6.77613711069917e-06	7.35425547673187e-07	2.40464169041012e-05	2.31646502965862e-06	6.19998017740506e-07	2.65424904379589e-06	7.10843867265611e-07	4.73548834610882e-06	0.000190762833149689	8.17620041763893e-06	7.76331582358722e-07	2.88904198576613e-06	7.43007511081769e-07	3.84591890678675e-06	7.93235114812896e-07	7.56883429776618e-07	7.95302226710253e-07	5.90738160210751e-06	7.84262912439992e-07	4.40921566393e-06	1.21317370709204e-05	7.04523186528304e-07	2.39683179694032e-06	2.18169704615297e-06	4.61477350567931e-06	7.58306868916779e-07	8.17670133741306e-06	4.43833179473362e-06	2.54468260970199e-06	7.69152607123056e-07	2.31164244913412e-06	9.05926520976289e-07	3.95221896350781e-06	8.08181411563027e-07	7.51448527472812e-07	3.72297187708072e-06
15_Schvir	0.0883449402668778	2.81685850367505e-05	4.02757398682299e-05	0.000792761675739384	8.57971312746432e-05	0.0097676442742215	2.26122221148052e-05	0.000129870503027234	0.000409248645262353	5.69933800313365e-05	0.00015207910318057	0.000466063237088897	1.89077892904565e-05	0.00107155638583089	2.28232132030488e-05	0.000136330819138035	2.38384903023125e-05	1.90339289768215e-05	0.000184456003917448	0.000127906732114608	8.72494670624086e-05	0.0225906322310833	0.000165481677802067	0.000121680945392704	3.98121019025117e-05	0.000182944277444147	0.000127171536980052	0.000285474479821533	0.000381137536624765	8.67729431289119e-05	0.000241358735356409	5.93809699223332e-05	0.000149193972062782	0.000151532826208699	1.6389041591041e-05	0.000165057493700076	7.24501576456463e-05	2.05502554792041e-05	2.26935336549924e-05	0.00191390859166913	6.56999656573929e-05	0.000307409159897644	5.36862845494191e-05	2.30246558612462e-05	0.000100007206777195	0.000718581668612798	0.000135975150505602	2.12009461089819e-05	0.000191799856082259
16_Pteara	0.0538584281931253	0.000249258117370185	0.000194654341521611	0.000614301221147075	0.000616899099469101	0.00153698671672286	0.000160712786033962	4.66924393563625e-05	0.00363862112962447	0.000343943258850551	6.577218668596e-05	4.01730085361422e-05	0.000101271258795088	0.000369442828921251	6.65313761614875e-05	0.000170827281191353	0.000144912784452263	0.000104406041100823	2.02036662415572e-05	0.000534999548622748	2.8770790699384e-05	0.00138288209694473	0.000545563855127792	0.000130073182469882	6.83616336167348e-05	0.0043855751992333	0.000698111878841442	0.000299671284746827	0.000731510560078505	0.000889622652166646	0.000269095706176377	0.000471676442214345	9.09429731633212e-05	1.46502326249229e-05	1.15496122103325e-05	1.90036746401928e-05	1.40075382965714e-05	0.000117960985486237	1.67742924561858e-05	0.00567333690555235	0.000530194031844106	0.000198020839349807	0.000111911781152134	5.85829844195591e-05	0.000199198939909274	0.000389494733489151	7.73938362870355e-05	0.000326381854536889	0.000297202231270774
17_Cernig	0.0252682998961934	3.35393336128988e-05	1.16268676187056e-05	3.22715816839541e-05	6.38719857296556e-06	9.47428097619423e-05	2.09551594908627e-05	7.19150285229292e-05	4.61655793699372e-05	0.000555359257632791	3.31582245388192e-06	3.99670441097418e-06	4.30092561913146e-06	9.20311614273658e-05	1.05103205000307e-05	1.24722333783077e-05	2.39320606669624e-05	4.36106730378351e-06	3.00744819847029e-05	0.000872824250508866	3.93450376402648e-05	2.47568183374833e-05	2.28959180607803e-05	1.13905504734326e-05	2.33430034617412e-05	5.12184440402405e-05	5.91875862254836e-05	5.54798375274424e-06	4.47749299811199e-06	3.26792820264718e-05	2.95198232804254e-05	5.89140974465911e-06	0.000136960651002033	1.18128248084581e-05	1.02296348864129e-05	1.34879282696045e-05	0.00137427462630886	3.31350276253427e-05	0.000681943628183693	0.00167040088937501	4.9137179334253e-06	3.43300542351482e-06	0.000225853067963065	4.09499719334416e-06	4.90164371405e-06	4.75889153987704e-05	1.46079951603083e-05	5.29166865368534e-05	4.94629014122535e-06
18_Myrmyo	0.18224186833572	0.0510569505001286	0.00152371645545204	0.00610159228915065	0.000299509334262961	5.97212139762449e-05	0.000703959805381714	0.00419628450433674	0.00120847228757109	0.00543042044000466	0.000248363907845824	0.000182568271844009	0.000186134015499318	0.00116326005987912	4.71336757952281e-05	0.000157841956294737	0.000130901809757075	3.29267428768213e-05	4.20815712030144e-05	0.000682634839713637	4.06035563738604e-05	0.000369280463113237	0.000608304918205009	0.00301377033408179	0.00704739485561698	6.62531885886493e-05	0.00018227817182249	0.000455219390238721	0.00017446437529568	0.00059838943034279	6.56788346957031e-05	6.64789199910375e-05	0.00373658874924205	0.000287061524782252	3.82394531126189e-05	0.00292405596674413	0.000354700043800279	0.000371223210907862	0.00047026254373408	0.000649662351725805	0.0206330533488439	0.00027601454949764	0.00035853191871014	3.5416274037615e-05	0.000813197831046894	0.000197836552989999	0.00193087324992358	0.000628767407399192	0.000983578621060313
19_Arachl	0.0591515500203823	0.000122351140586876	8.48873108177195e-05	9.37262054403084e-06	0.00264942367488813	0.00068958449172862	6.43717272925052e-05	0.00144101050353106	4.49020583659315e-05	7.67473550337332e-05	1.52309826546174e-05	1.07845945139893e-05	7.1821429160257e-05	0.000155076098655341	0.000191644150523045	0.00627894955965536	3.81261500148046e-05	1.91004944838421e-05	7.3334278424818e-05	0.000332883093788696	4.12431869343924e-05	5.2067494302329e-05	0.00018778537989897	0.00121836601016717	0.0005695810491041	0.000457066858169601	4.56924159800486e-05	1.22925861824362e-05	1.68923574665654e-05	0.00021206648582027	0.000323857441108849	1.9228944277712e-05	9.71837949820324e-05	2.15297785530901e-05	0.000183894480944614	3.1391482850767e-05	0.00114226120153226	3.63871980313288e-05	0.000194693127265677	5.37334510676571e-05	1.28868446845473e-05	1.64955599875183e-05	0.00029691822380193	8.77093317933879e-06	0.000208319185871499	8.79210313506228e-06	0.0114817807336894	0.000230426712192641	2.55739655297822e-05
20_Canlon	0.214666677328109	4.1232683931832e-05	0.00114654498732352	0.000660764199267943	0.000906644109835474	0.018492195775803	0.000515983516570541	0.000843757425532492	0.00166483607991978	0.00459614057779002	0.000528576437298173	0.000339074268883802	0.000411859430205291	0.000550576614826677	0.000198527710496424	0.000933946578142595	0.000550357561193001	8.95671852613908e-05	0.000152340809248047	0.00121224130351417	0.000598505452975217	0.00266022648788684	0.000212998206129864	0.000219324099151841	0.0101770046700857	0.0104096636032545	0.00408949751485227	0.000317417071264975	0.00230496564005259	0.00497005255029578	0.000369401215935238	0.000834923056055462	4.022495320796e-05	0.000830540575740446	0.00017970312807698	0.000394934721116649	0.0174888606682358	0.00310562612733257	7.54555346993952e-05	0.0344584587365594	0.00111377446006235	7.90547120570369e-05	0.000645513790740686	0.000124138905221492	0.00171931418992255	0.00162528832071124	0.00405208521200497	0.000795974055710415	0.000448670912051232
21_Scyspe	0.000271664810761401	3.13567485527624e-08	3.50825888054379e-08	1.1947857600684e-06	1.31580761073277e-07	3.81176528432817e-07	3.42491696213949e-08	3.64467956952052e-08	4.07020246522038e-08	3.25669928009781e-07	1.41567165617596e-07	3.53439290817471e-08	5.38818574878544e-08	1.93964752026137e-06	3.79470444256226e-08	3.70902799576477e-07	4.78934305800172e-08	4.56439960581166e-08	1.94163465063915e-07	4.07594782816038e-08	3.57850668864614e-06	3.09445883273208e-06	3.61608829958247e-08	2.00904224466445e-07	3.25652808729384e-08	3.21015210075137e-07	2.32939978520871e-07	1.26310149637869e-07	3.7731039724128e-08	2.31131952407058e-08	2.90804002855642e-06	8.59910403674379e-07	3.77989876213467e-08	2.46287517279147e-08	3.80992238629193e-08	3.3431588394288e-08	9.89579148903788e-08	2.71590231468465e-08	3.78066453060046e-08	8.58251958384343e-07	1.46064075099441e-07	3.22789542071329e-08	2.88035446580086e-08	3.5485862620191e-08	2.92907068517297e-08	1.00797726682444e-06	3.80530180263854e-08	2.74277995713323e-08	4.04574514912357e-07
22_Megcho	0.0623412892034853	1.21690777098636e-05	0.000385175881030321	4.25941247814308e-05	9.60607743220745e-06	1.59771193797786e-05	6.65076903154315e-05	4.17789630292133e-05	0.000103024277019445	1.10588084500044e-05	3.36174554823966e-05	5.38617064185041e-05	5.40281790708286e-05	1.23880546413958e-05	1.34611848910708e-05	1.38459794037703e-05	4.20436809970105e-05	1.29521252571671e-05	0.000178291638603897	0.000205229524113218	1.35888510992815e-05	1.30487270612058e-05	1.340124636639e-05	0.000491325496547938	0.000628545703537212	1.15263881044513e-05	1.22107584080752e-05	1.271460954568e-05	1.42077317448428e-05	1.11663777902616e-05	1.21523117470884e-05	1.9398370402297e-05	8.47309011673973e-06	1.47797449836972e-05	0.0114207663708536	4.34201630349836e-05	1.46577729418278e-05	1.22317908610105e-05	0.000220075360236427	4.19947749672281e-05	6.4872042350522e-05	1.36201124361629e-05	0.000250947519088071	1.26881225619389e-05	6.69141049659323e-05	9.52820234798157e-06	0.276915725907436	1.27364051161926e-05	1.28915541592148e-05
23_Guigui	0.103792230406945	0.000134382276864109	0.00116519050384205	1.64574112464313e-05	4.62905656691367e-05	9.12233339972839e-05	0.000583593081237406	0.000189199506963547	0.000827650284185859	8.86525260953526e-05	5.6397360319374e-06	2.3400901837207e-05	2.20828088467086e-05	0.000104966771040927	8.41436697103319e-05	2.13731954417404e-05	8.74561064196801e-05	0.000421691568145984	0.000104081308885448	0.00039197717972974	0.000244928140111313	9.51345659053923e-05	0.000218591705421114	3.54468258631498e-05	5.95265678003221e-06	3.06751653212555e-05	0.000162623863454412	0.000182281700226734	1.93290564742986e-05	0.000330906040895368	4.65869161808805e-05	5.67165546933617e-05	0.000119581147845499	1.66770390855278e-05	7.41178811594602e-05	6.08684149734517e-05	2.63510841431995e-05	8.75007186148112e-06	8.44254659516228e-05	0.000103519042679105	0.000437235811555633	1.05034106127407e-05	0.000384835301720249	2.57422580201164e-05	8.78426645291136e-06	0.000635452406015755	0.00100250802245398	0.000112262798262125	1.11709830742351e-05
24_Myileu	0.024856030814067	5.23472052927783e-06	0.000377232507856837	1.78928806321944e-05	1.08708630402905e-05	0.00071889184319985	6.93591259422567e-05	2.76757694371112e-05	5.51994671700889e-05	6.99315917379016e-05	1.67765716181925e-06	3.89018987765796e-06	1.19478464118714e-05	1.73738054078248e-05	4.74113328343911e-06	1.59787426648247e-05	1.61661347928763e-05	3.41175195747247e-05	3.41674219585523e-06	1.81562787403701e-05	2.6661303877887e-05	5.86177965954348e-05	0.000148096504584207	1.00173434584404e-05	1.61243807910905e-06	3.28786140874083e-05	3.60208863302196e-05	7.01243433242752e-06	2.11104210216205e-05	0.000421120807648236	1.08559899516536e-05	4.24657713729497e-05	3.84589486223227e-05	1.61804253263991e-05	1.48600758025438e-06	0.000150355364074452	8.16709012621871e-06	2.56129516833021e-05	6.80288561235922e-05	5.92005417973102e-05	1.54846622980285e-05	2.42420315124698e-06	1.93247085142686e-06	0.000124379952912243	0.000218140406352366	0.000138826338613593	5.33294045813901e-05	6.0207725456321e-05	2.19690582352038e-06
25_Myrcam	0.00973246191566013	1.25600168912789e-06	6.51204431371801e-05	1.52403416725908e-06	1.34864892082072e-05	2.01171880747842e-06	7.61923256010396e-06	1.84438677690352e-06	1.49322234044199e-05	5.33727171257291e-06	1.23331053199245e-06	1.55850358081656e-06	1.35718635431788e-06	1.67011053185147e-05	1.00247125574168e-05	1.47100495148028e-06	7.45670170900814e-06	4.40088640904189e-06	1.65540255359885e-05	1.10696953217934e-05	1.47073360768115e-06	4.15802475512761e-06	1.52410914807045e-06	2.81029011828633e-05	3.03289182071431e-05	1.53680058770716e-06	1.24352235637059e-06	1.35139991124072e-05	1.7712859691626e-06	4.29334428185307e-06	2.20597452479024e-06	3.59940155480863e-06	1.14946267142723e-06	4.57400779370354e-06	4.13756273736571e-05	4.43705345487633e-06	4.80293123560056e-06	7.88686806202228e-06	4.18573730577888e-05	1.39479526765722e-06	1.92807265636748e-06	1.15319879136183e-06	0.0208426368660477	1.41204459748516e-06	1.5611625189614e-05	7.45851341027734e-06	0.000236217565836307	1.47751819929373e-06	1.10693658094275e-06
26_Dryrub	0.0139980951825815	4.15121035361815e-06	5.81813229615068e-05	1.91954572443768e-05	1.83588640423873e-05	3.17266738762593e-05	4.83352204813053e-06	7.65864962681475e-06	2.5277845021993e-05	4.04365133301673e-05	1.6831474249271e-06	2.46507736559967e-06	3.06116992965176e-06	0.000512032356227636	2.43372217973789e-06	1.5054607802156e-05	4.67192636214593e-05	8.12878720343455e-06	2.35810481753608e-05	1.74016504236659e-05	0.000235540403489554	8.5002866303105e-05	0.000647354449711326	2.37329833175963e-05	2.05152186928802e-06	0.971140089811542	2.67058305773715e-05	3.56588253162421e-05	3.88665446413065e-05	4.96516117941949e-05	5.71592171922455e-06	1.39715224438633e-05	7.42075164647891e-05	2.24364752659958e-05	2.97179850073386e-05	4.65163487265138e-05	1.99185954050115e-06	1.6863131036675e-05	6.87213640078348e-06	0.000180134133007286	0.000347792437054713	7.86068284884639e-06	1.59490587134328e-05	8.52619089275631e-06	1.49245231165279e-05	0.000923964503670959	2.84547247613645e-05	3.16407750957977e-05	2.18748921571409e-06
27_Astmor	0.0225626779523259	2.40632697431313e-05	1.52925110428458e-05	0.000108007203721314	3.96006164333124e-06	7.2823508278359e-05	3.29091426035302e-05	5.62508611708468e-05	0.000104183122426594	1.36293123111426e-05	3.35605094386872e-06	4.26944379815114e-05	5.36626556243894e-06	0.000139872439607025	3.3767635351311e-05	1.59436601792875e-05	8.40865275789658e-05	2.51556940570767e-05	1.76865130522593e-05	0.000132342965378795	0.000364134985655933	1.55222470932373e-05	4.98008396072337e-05	2.45530724812849e-05	5.89750120662256e-06	0.00225010951743024	6.26239303287543e-05	8.52068823434765e-05	7.19622850574401e-05	0.00157313719191857	0.000109203623668318	0.00030318002500497	7.98537999588969e-05	3.89370203832534e-06	5.29994678786345e-06	0.000115018488677442	7.56454265204191e-05	3.81002243447153e-06	4.47445807527996e-06	6.11968320243862e-05	0.00015903696265792	3.87262809476949e-05	4.26578938351088e-06	1.27210273356305e-05	5.43820497451793e-05	0.00913092498962402	4.04430322168823e-05	1.10140176804525e-05	7.00442834266462e-06
28_Manman	0.0213322215594487	1.36987820679231e-05	3.12780628290705e-05	9.07807615953957e-06	2.58558468569746e-05	0.000444453897541182	2.46425771247074e-05	1.78168372228475e-05	9.54250346131889e-05	0.000145651112666806	2.15011075103243e-05	6.92574126862542e-05	1.99048829394676e-05	0.00302522448861713	8.04498381239989e-06	0.000154245529640453	4.93942700979235e-05	0.000237630235446041	0.000372558096224964	1.16424327081706e-05	0.00431869313827253	0.000113831466145791	9.74664226149413e-05	2.35401792410057e-05	7.63783463104832e-06	0.000158961867219617	9.38128841471274e-05	2.38106586016657e-05	8.92552188708078e-06	6.11009005938915e-05	3.82837175983734e-05	0.000190048815789162	3.59164876612256e-05	1.65835046387435e-05	5.79045414955913e-06	1.20568005829946e-05	0.000477444296962985	1.29737583261178e-05	7.41974458759645e-05	6.07951110466349e-06	0.000121569750575618	0.000176704631913281	8.47587204091186e-06	0.00127626845622909	1.27325962706677e-05	0.000726030107603862	0.000114789793199033	5.21699757100685e-06	6.48720935941256e-05
29_Thacae	0.00373319269115507	4.9178440030714e-07	1.77338955713679e-06	5.71021152908047e-07	1.04658995715374e-06	1.91045433620178e-05	3.52835933525529e-06	9.58700147957173e-06	1.78791703420015e-06	1.02645516963573e-05	3.1815473446327e-06	3.36663632338529e-06	6.46768486145671e-07	1.25158612139719e-05	6.6617057009981e-07	2.02235522376335e-06	1.8541783210411e-06	5.01383639431536e-07	3.23777826703085e-06	3.05700723450898e-05	6.24285372054734e-07	0.000118917918799639	1.22668975873431e-05	9.2963809331501e-06	3.41686954070816e-05	5.4918468255859e-07	1.50142866316422e-05	4.08277013919129e-06	8.11878055504382e-07	6.23716263320831e-07	4.37441360259149e-06	1.14724460195887e-06	2.40742366955894e-06	8.3772639586018e-05	6.21855160929543e-07	3.25411891998582e-06	4.68924070052369e-05	7.18033859959517e-06	2.36729113712103e-06	5.93709619333312e-06	6.18774610311874e-06	5.49368058161248e-06	1.30551814484944e-05	5.03188816397997e-07	6.42299188184527e-06	4.23307722922664e-06	4.1327202642535e-05	5.56366034628828e-06	5.8975501098422e-07
30_Micmar	0.0705315217930527	1.70735681689002e-05	0.0786186380760772	1.3409320758978e-05	1.20403405776309e-05	9.27353469526822e-05	0.000115319757506144	8.09037573777955e-05	0.000660658051054548	7.86920477145811e-05	1.15724475627714e-05	1.54633881334591e-05	1.68412815752381e-05	0.000494578864871018	9.40125412271168e-05	1.30709724671249e-05	2.02020172236699e-05	6.31854506004585e-05	1.3514489022033e-05	2.76065258992102e-05	1.315395970768e-05	1.72107375414109e-05	2.18447333368623e-05	0.000170267280151177	0.0446541513559186	1.18163317805914e-05	1.85818001904607e-05	2.59812720703466e-05	5.14654433762218e-05	0.000126082682157226	2.36135529270935e-05	2.41496209588546e-05	0.000794387263077458	6.98176876800918e-05	0.00013230149334716	5.27772382427861e-05	5.50331988719673e-05	0.000192047401058493	0.06359720969344	0.000474840957584437	1.65094884821606e-05	4.17981418258046e-05	1.25555285518037e-05	1.47040856243532e-05	0.000307612812546351	0.00035548120340179	0.0155805446162044	0.000155636947713591	1.10596488331165e-05
31_Manman	0.0326764423364629	7.7184535221044e-06	1.21017665999568e-05	9.13144647809216e-05	0.000222225147812678	7.47518821533096e-05	6.14192136350627e-06	7.33256535381256e-06	2.83683676748357e-05	0.00186260044962002	3.58993469470321e-05	7.653999540224e-06	4.60180386229584e-05	0.00137996649138701	5.23856729608986e-06	1.2548283756025e-05	2.25746874837707e-05	2.86908470581228e-05	7.46031696642635e-05	2.3710948417129e-05	0.000473671794269641	0.00127441982585777	0.000168654872648277	4.57544597317837e-05	3.24450550471653e-05	0.00060220278309088	0.000218743005227706	4.54436752613656e-05	2.84822518158567e-05	9.61683474293331e-06	0.0941958603818265	9.88060832007007e-05	4.32252380350012e-05	5.64906231105989e-05	5.69572104877774e-06	1.7918978909281e-05	1.8479027543575e-05	2.77543725211226e-05	7.5233392968867e-06	3.72142290931764e-05	0.000100052054252986	4.27581410502574e-05	1.04446594264051e-05	2.74829105135838e-05	2.49295797671865e-05	0.0033493765967342	3.00518531600417e-05	0.000104373484253548	0.000165203962350954
32_Hylnat	0.00999564547423002	9.33132976989395e-06	4.00457192460999e-05	2.79048540413958e-05	1.49427514407323e-06	5.14669230142545e-05	1.58466150830489e-05	1.35599223204686e-05	2.00432678066753e-05	2.53702902360094e-05	2.55162177091624e-06	1.46550089816118e-05	6.68909937433964e-06	3.98772813065329e-05	1.39866848800187e-05	1.55497568663317e-05	6.24135688551493e-06	5.07266227142725e-06	8.56123320734175e-06	3.69752901310111e-05	7.48466935674107e-06	2.10285217403319e-05	5.3258068402973e-05	2.14371008972374e-05	0.000104132188584065	1.13646454984787e-05	2.18921385692724e-05	6.61194148060319e-06	9.21820087338592e-06	7.41120467051874e-06	2.59915683283356e-06	1.21001383667208e-05	1.9609252363488e-05	8.80023676986246e-06	5.45733888592705e-06	2.0896093623849e-05	2.14023060967043e-06	4.54902805390618e-05	8.06144136719607e-05	0.000645676132569678	5.18290847845146e-06	2.29159431169043e-05	2.16080004902395e-06	8.94153495494858e-06	0.000176732959179459	2.4071679679934e-05	0.000119795800166126	2.40231651337312e-05	2.42333290599353e-06
33_Thacae	0.0311045434752312	4.59287530791315e-05	7.69171357358808e-06	9.35077500013696e-05	4.74455421816956e-05	1.11047117565066e-05	2.62669905954968e-05	5.15553947802547e-05	4.79551134429168e-06	7.26301413669054e-05	3.0193553930939e-05	5.10956077557514e-06	2.17483415674778e-05	0.000780080135789794	1.45848749914836e-05	3.15437997969557e-05	7.38196693495932e-06	2.16408235042216e-05	4.20046234445158e-05	9.52086447533755e-05	0.000150430403338017	0.000369839324392345	0.000131335023394202	1.60030047682551e-05	5.1807349083082e-06	1.5737412158383e-05	2.78461183979481e-05	0.000150337618997254	0.000112652587897958	1.04041461530925e-05	3.11976150760919e-05	3.64674062404699e-05	2.22446986402771e-05	2.11532792836584e-05	2.28078043915117e-05	5.71686071197046e-05	0.000878294483248599	3.71475595417456e-06	4.6397046326896e-06	0.000214018986599481	5.03177083521557e-05	7.20086397408402e-05	2.08008373711207e-05	2.14095598941197e-05	3.54789664078699e-05	3.1634378534937e-05	6.02652170312068e-06	3.32578590532611e-06	5.63000999110025e-05
34_Megpit	0.118507606858822	0.000348876603408394	6.67310078429677e-05	0.000400789415093156	0.000684189103795326	0.00164859600204091	9.38079901565738e-05	0.00790914184283725	0.000585491848197596	0.000195530926527105	0.000627988090557576	0.000636264533927637	0.000219981764057406	0.0005166015047978	0.00264789720855881	0.0029756807415306	0.562075800125263	2.12065452643438e-05	0.00498135864282162	0.000135199323657195	9.85191503313871e-05	0.00049308509599372	0.00064286640553668	0.00203930440564882	0.000398314485369297	0.000170456780196557	0.000106952481525633	0.00039428137172693	4.49507068986069e-05	9.21456852146615e-05	0.00172124487734736	0.00031309799792753	0.00012375107940889	0.000667220836978847	3.65830176970951e-05	0.000198059091708679	0.000273814545439075	0.000150831670638907	8.18725969716966e-05	0.000103756752564662	0.000231740180103621	0.00105025142133129	0.000139791145242669	2.89204330631708e-05	0.00443059715651195	2.03277749925101e-05	0.000618644128787799	4.2827750348657e-05	4.41710100551471e-05
35_Hemdio	0.0429866945066385	1.40991677904996e-05	4.84747308901038e-05	0.0040251595178576	3.60295818149161e-05	0.00278267144797382	0.000280501101225416	6.08840317042872e-05	0.00037627187026208	0.000137710743656758	4.44987143752535e-05	8.67850217435455e-05	0.000101713936988718	0.000297040661396528	9.19405565277805e-06	0.000130342740895783	1.43796518729269e-05	0.000372819713591201	2.04342710184874e-05	1.37720324298106e-05	0.00079802863330272	9.99084882819608e-05	0.000607589727119851	7.94742957697855e-06	3.78982306133828e-05	0.000133993790989194	0.000921587118430983	0.00010156994988361	0.000337645695587825	0.000278134251908465	0.000319284941856315	0.000523995912656696	0.000371053310106999	8.5650344325021e-06	1.27747000639931e-05	0.000716896205643623	8.11060326506919e-06	6.36674219607838e-05	1.4599199876015e-05	0.000106820443546429	6.77022226334361e-05	3.86036721331244e-05	8.37182648380663e-06	8.07552962792632e-05	0.000104492477222813	0.00037692239559057	1.68576442747365e-05	5.77211653269011e-05	1.07673866499832e-05
36_Tolsul	0.147651351545513	3.28409397501731e-05	0.0001635597273749	0.192950433897578	2.52564433728311e-05	0.00149937490619239	6.06037572878207e-05	0.00230144052430815	0.000343978623069942	0.000223154321690141	0.00017848183314294	0.00402526139471949	0.000713230212043092	0.000873966715817089	4.97446058849192e-05	0.00197575281562009	0.0004498658697279	0.000144919916572115	0.000294523777118164	0.000103746526141873	0.0518552397640635	0.000604565812034014	0.00178101968925846	0.000471661743540447	0.00122670415016871	0.00291501921540459	0.000441022645479208	4.15218931646446e-05	0.00402800064785666	0.00023336447090061	0.000369562003484777	0.0160049414979032	2.20644249097879e-05	5.04705182198832e-05	3.87123982635049e-05	0.000882724664381537	0.000694625278955233	0.000148450216195024	2.92022921114613e-05	4.69335289673872e-05	0.000454483829176302	0.00110684543513629	0.000250243459557377	0.0005112241081216	0.000546900394828788	0.00652391155531564	0.000593616913014567	0.000337911031675299	0.00236444391144003
37_Eleind	0.00149673747875603	9.3074552728931e-07	1.64920015484243e-06	4.92665144406062e-07	1.00300294786603e-07	1.61475015834219e-07	1.74015029620195e-07	1.8561314021706e-06	3.23374993174549e-06	1.37957324036334e-07	2.28674838706081e-07	1.74128190800254e-07	1.50247250236102e-07	1.46626301500051e-07	5.7672571802503e-07	5.76183840349033e-07	1.51597384583023e-07	1.09796338923102e-07	6.37828740710253e-06	4.8011919281772e-06	1.46437455714074e-07	1.69900397302522e-07	7.86084926201621e-07	4.99860219700641e-07	1.77143743727724e-06	4.59108854771669e-07	8.03380957633616e-07	1.52598678013938e-07	1.50472996178832e-07	3.51359820946058e-07	1.83796463194232e-07	2.65235489868441e-07	9.27786192845253e-07	5.35777616191919e-07	2.57515055472462e-07	1.37091228853171e-06	2.03779716625054e-06	6.18965776508856e-07	1.4129611409523e-07	4.95892925693911e-07	9.03397118038436e-07	1.36581650409692e-07	8.54660842664017e-06	1.3336240267658e-07	1.61688858670262e-06	5.61498212823303e-07	1.08387252778738e-05	1.34794501206571e-07	1.89713616737086e-07
38_Spofal	0.200445749783749	0.000208859124902888	0.00150943767653869	4.1398779570921e-05	3.13172248697388e-05	5.17715430881412e-05	0.000358543173945594	0.000322482696380564	0.00167430637739565	3.48159154391353e-05	4.83232192494329e-05	7.55169371964794e-05	3.42288040983348e-05	7.70897395918136e-05	0.000255216623747422	4.8459824123407e-05	0.000223162807101517	0.000233680809800575	0.00405480179122568	0.0020549854626272	0.000437467740536508	0.000180837632522661	0.000277910576685144	3.78530646995316e-05	0.000114791057572642	0.000188966882592364	0.000111041347877099	0.000103975727348293	3.55250725553994e-05	0.000419854080826398	0.000505366548631582	0.000202350957518324	0.000305490866970411	3.58431955126757e-05	3.31244716200725e-05	0.000504935191061979	0.000138876084217556	5.73223199707989e-05	0.000438506069035531	4.23851717185884e-05	2.86889923665454e-05	3.95863912798128e-05	0.000126913135723863	0.000316296972748711	0.000694394550066332	0.000415066953593999	0.00317902266875339	3.5567537164175e-05	4.35609474152874e-05
39_Hyluni	0.0825180977126863	0.000242354963572331	0.0163820170624748	2.57957511497342e-05	3.48177401122132e-05	7.55151751906957e-05	0.000154018322807687	0.000615084082227638	0.000171207436443855	0.00108935816873239	1.27254380770825e-05	2.43859632538521e-05	0.00015236851506451	0.00129261455527077	7.91339795495205e-05	6.2017230220245e-05	3.63883785948835e-05	0.000343125328288161	3.37600891241583e-05	0.000136932514835851	1.69337287151178e-05	3.43627170029173e-05	0.000668477521994154	0.000240694539658342	0.000155939369807522	0.000220046320756607	4.44777715283638e-05	0.00201377420387507	0.000129795499099238	0.000915050121275521	3.09357311043728e-05	3.20305773963347e-05	0.00129509337371704	0.000128897629198487	0.000140697171199286	0.000273784614128893	0.000170515078961223	0.000101804903495495	0.000315470553567894	0.00250337081219248	3.17408152980087e-05	0.000220099975004109	5.91956561224863e-05	1.66833284781257e-05	0.00750523629250648	0.00141525798588401	0.000583306637372957	0.00340411827745799	1.35385835528496e-05
40_Synalb	0.189629219197809	0.000102150003210349	2.25959479345093e-05	0.0103299777098548	0.000179014854600723	0.000316961221363047	0.000484866818819313	0.000129213051569043	9.37681790112571e-05	8.93593024573469e-05	1.68173278643493e-05	0.000120404000531527	0.000191412461613123	0.000128923540702084	2.18920887277194e-05	2.2171460490285e-05	0.000509409943353998	0.00350880802680784	2.28121413207664e-05	3.39529677494667e-05	0.00037678138810668	0.000170642075070672	0.000451366671276425	1.86761975687716e-05	5.44996968274225e-05	0.000104589579614499	8.63657756327436e-05	0.000198407292033956	0.0941120417131703	0.00254113533572793	0.00022805634686986	0.00397598627700537	7.9619915018053e-05	1.60069519264305e-05	1.91567941932106e-05	0.000200743536659722	8.10794371421464e-05	2.21359415416011e-05	3.05741025062272e-05	8.01432324494171e-05	0.0276464391113159	0.000282977980521878	6.10945017678568e-05	0.000129964241944313	1.9125109628192e-05	0.0504966053562565	1.91829755849062e-05	2.00718470447154e-05	0.0087046460056227
41_Phiatr	0.089455853002755	8.03923494690154e-05	1.66371456804e-05	0.000515463772224024	9.67203748557008e-05	0.000146811902890636	1.97379635677949e-05	1.99658797864788e-05	2.43335883188126e-05	0.000400075264444608	4.65928057558618e-05	9.18996811286068e-05	1.98615521576752e-05	0.000464001094606337	1.58789741702087e-05	4.12044394379223e-05	0.0026255868767242	0.000233718045520702	5.43880280937584e-05	8.3168672492138e-05	0.000328435764446596	0.00020136192547543	0.000206663992950694	1.18520689094429e-05	1.12727303559361e-05	3.18316242829981e-05	2.25531930522975e-05	5.79724485537958e-05	0.000506446171669097	3.60838892518211e-05	0.00127016536033397	0.00025926335904808	0.000143982554708067	1.17808169247797e-05	1.68193860365138e-05	0.000191347217589171	5.12041353190126e-05	1.70072947775907e-05	2.24712943465591e-05	0.00181363881037333	7.10736569424091e-05	0.000235384070410028	1.4266268891551e-05	0.000714217007705965	1.32309097557393e-05	0.00244342074056555	1.65981929430258e-05	4.6423854876903e-05	0.0068340153020188
42_Bascul	0.054170770418798	2.59185363469423e-05	4.74832785102538e-05	0.000787230449221101	2.54535825335956e-05	0.000226565004185495	2.32956359347446e-05	0.000106020881998033	0.000324697049528975	0.000139047664605854	4.92991691631444e-05	0.000443315428618935	7.03860518149823e-05	0.000357165136143248	1.29282130765595e-05	0.000120444117442294	9.89423819287949e-05	5.31841074017723e-05	0.000514350291192631	5.17867563436694e-05	0.0172496230748602	0.00540480506197701	0.000438364402151516	5.10868318505829e-05	2.69115291518583e-05	0.000197265161496159	0.00021237189288871	2.58448346523049e-05	0.000483448749890676	4.01706499575331e-05	0.392121273659228	0.00170051544975585	2.79003030331798e-05	4.15163366090484e-05	7.57470414008464e-05	0.000379086603348828	2.01269959343562e-05	3.16141319398669e-05	3.99946627450394e-05	0.00301242047033314	0.000451251467366995	1.98553059434522e-05	1.11893093914158e-05	0.00121598969408243	2.15027546442627e-05	0.129173001740042	4.13044771668437e-05	1.98236197596391e-05	0.00294059273822478
43_Pyrleu	0.0021333059267481	5.79816733226246e-07	2.54034183756822e-06	3.95102328285307e-07	3.54260147416684e-07	5.6751833010604e-07	1.31001959143547e-06	2.57883128153486e-06	1.3188089640983e-05	8.82341319262955e-07	4.11479478545671e-07	1.8441541552233e-05	4.70582249659411e-07	6.15815497096995e-07	3.07015827444709e-06	4.63287034116608e-07	4.61335418256175e-07	3.37515879484408e-07	8.11708304944178e-06	1.76823127384368e-05	4.08602178241634e-07	4.26483860245635e-07	3.67731265349631e-07	2.37519459279125e-06	7.30671651651774e-06	3.67902865448344e-07	5.74980083283469e-07	8.85551122954005e-07	3.79016415423223e-07	3.79193513566212e-07	4.66159706134949e-07	6.23258942552343e-07	7.4843572171982e-07	1.49651363050939e-06	5.84045456766228e-06	1.21617605962303e-06	1.33440823276302e-06	2.28397960334872e-06	4.17439479495387e-05	5.18551493630339e-07	3.24322182836277e-07	4.30772461187275e-07	3.43327126894012e-06	4.07728891101122e-07	3.45226600264248e-05	2.47158899018182e-06	4.10853762389281e-05	2.13601989517799e-06	3.68481259841592e-07
44_Thacae	0.163105836854587	0.000282764517652765	0.0114770155504238	0.000192344093698596	0.000349805810896627	0.000273115433202494	0.000288452137883082	0.000303437043530989	9.48763043688007e-05	0.000159007200312368	2.0699230554321e-05	2.64197306198095e-05	7.07974199873141e-05	0.0064309295557585	0.000151963637336902	0.000176982799400273	3.35684787860564e-05	4.53562411617492e-05	0.000507895292567647	0.00127247568497746	0.000140091991306089	0.000351650686398278	0.00396292538716542	2.34198729168609e-05	5.51454709979592e-05	3.69505242922939e-05	3.6173412204278e-05	0.00213448417073286	0.000566092366408029	0.000151281737293889	0.000209940781045619	4.32148902637174e-05	4.68392257126785e-05	8.895263734311e-05	0.000137909694903736	0.000207064392263181	0.0223674970223219	6.62736179402189e-05	0.000219654459335435	9.58415209367318e-05	0.000289179209451113	0.000199844816426362	0.000373825726944139	2.34366530338785e-05	0.0260477761971494	0.000367151671657481	0.000833965769746603	3.45521247240061e-05	8.26154375519993e-05
45_Dencer	0.0713974665466393	8.55418462061784e-06	8.19937775562644e-06	7.51062598833332e-06	1.03364603271412e-05	0.000323777403631639	8.28007894029469e-05	7.96462335060486e-06	2.39140101582244e-05	7.1785180487253e-05	5.98172734230354e-06	1.71245443210518e-05	8.27771068634281e-06	6.20696949322192e-05	7.84875124442031e-06	3.81254615659575e-05	3.52600261113661e-05	8.84675335103956e-06	0.000167954612204895	0.0146256512450935	0.000114428517404289	0.000100925816534069	0.000240687349591503	8.07180961967397e-06	2.49031124437502e-05	7.85635674836739e-05	2.73667695332731e-05	2.78103766905357e-05	8.88858127021475e-06	1.8090722676916e-05	7.34409580100891e-05	3.95498871255855e-05	9.37966506197638e-05	5.68476973268022e-05	6.67299789213704e-06	6.23886724865276e-05	0.000386124380097861	2.09795249248379e-05	0.000118711839098613	0.000126707283582385	0.000166380720326028	7.1058176550767e-06	2.14739157758457e-05	6.67637080009178e-06	8.03653248304891e-05	9.08409193330195e-05	0.000101482649434206	2.52815435038388e-05	9.3185962765241e-06
46_Cycguj	0.0816652583967315	6.59413476506673e-05	7.29769177467695e-06	0.000213903152354323	6.14806390915193e-05	0.000178809533623926	1.90755277467458e-05	9.92169279398379e-05	0.000134249648432229	6.45749143173108e-05	7.66356500242897e-06	3.57429169917533e-05	3.58090434345542e-05	0.000232181114210121	4.67877246863418e-05	0.000382662992961246	4.07362466347947e-05	5.3716890337726e-06	9.87721299459242e-06	0.000419625257682172	5.87991053485959e-06	0.0887159784833363	8.04285250278588e-05	7.29472531183548e-05	4.79172775228348e-05	2.69202733673977e-05	6.62162791749796e-06	0.000164854937100456	4.25221390138354e-05	2.29546645975519e-05	7.7190823141562e-06	7.54289579565169e-06	2.64445327034771e-05	8.14127499539558e-05	1.5950635168485e-05	4.06888246470172e-05	7.50325308351026e-06	6.74689062066224e-05	2.2143885230425e-05	0.022443495655315	5.30421976170154e-05	6.89261169212669e-05	0.000122216865530448	1.51729471949779e-05	7.02777398885756e-06	3.2763648026866e-05	2.58928832559481e-05	6.38874306786233e-06	5.58489863583448e-06
47_Myieca	0.261798030982558	0.000289702462786442	0.000628427838290902	0.000491141677863315	5.54512010944233e-05	0.000281083126084904	0.0131609455909297	0.00909750220056402	0.000815291642205275	7.51906591153015e-05	0.000141161039350985	0.00969799282446588	0.000163045347710592	0.000164982446123893	0.000694550830446721	0.00483713988541684	0.000330915808147701	0.000822301973107738	0.000116730352917216	0.000529233779821293	0.000337263008285129	0.00101977819401182	0.000876510597958445	0.000168938876611532	0.00195840606308518	0.00022916721886804	0.000588930133771776	5.64443992819397e-05	0.000232515272645662	0.000989939093707791	0.000157810870436734	0.00255393138572661	6.1077557258628e-05	0.0011056166425291	0.000249223695104317	0.00925724183132172	9.84285453785614e-05	0.000498448529055715	0.000151180108584729	8.25555002698593e-05	0.00019453599209905	0.00181959758970769	8.0532009232264e-05	0.004139848582973	0.000348865506246867	0.00192552251483701	0.00567657239052325	0.000101763781215889	0.000651991371629254
48_Cypara	0.0943185038539264	0.000136464969736888	0.000153530973907748	0.000111717524867094	0.000135172410672159	0.000645789944011897	0.000287905931684906	0.00106155822718389	0.000355193322688218	0.000448656340426277	3.26291780800348e-05	0.000740322009065424	0.000347745831440987	0.00121524247546248	6.77071710013795e-05	0.000522744593616034	0.000213902606419438	0.000153947574530953	0.000349274124086603	5.79324057105292e-05	0.000222472479587228	0.00472538431464234	0.000810193849137685	0.00014613991946306	0.0015624024999239	0.0006770437586973	0.000216014916258987	0.000790336428419716	5.55055516142629e-05	8.0016761861813e-05	5.78035412391156e-05	5.02361533873541e-05	0.00039431283949402	0.000574729364831995	0.000149550431922381	0.00025634315381101	0.000781863816661036	0.000432237526422236	0.000738865970080463	0.000612338325839346	0.00337561486772763	0.000114262429204416	0.000363254160487702	6.95137943709447e-05	0.000117370083033236	0.161443389428473	0.00400873301326658	0.00012591878707269	0.00020025996549681
49_Hercac	0.0286463958645378	3.71121549515512e-06	0.00224992638451264	5.28868626817403e-06	3.93424588233938e-06	1.57917417925528e-05	5.7664946820283e-06	3.58250984427745e-05	0.000127848249446986	6.60859609167977e-06	7.32264720400416e-06	1.69338049775932e-05	4.63974758917643e-06	5.13853517765648e-06	5.3224462563762e-05	5.30352275080243e-06	5.58312607360142e-06	2.36281462495974e-05	3.76386517940164e-05	1.81189162985232e-05	6.49492729715554e-06	1.52100393677279e-05	6.23133767114279e-06	4.9488705380701e-05	0.399093263274974	2.22058061983207e-05	4.75813839485457e-06	2.09746308356983e-05	2.10185346688628e-05	1.779012512208e-05	3.06821650463538e-05	2.95404810277342e-05	3.87953054469941e-06	5.0945224438817e-06	0.000131359164924465	0.000102357171326019	3.42662182467709e-05	4.25098640883632e-05	0.000949653161606398	1.67463833922534e-05	4.42305884122725e-06	2.3055988194184e-05	0.00049544438612189	4.18793833765422e-06	8.8788229394403e-05	1.23832253168871e-05	0.00279693800057594	6.90804324809323e-05	3.60051996528989e-06
50_Sclsca	0.225662451181108	0.00489342296329398	0.000624062850555736	0.000574899532988183	0.00090386182937981	0.00101914829367093	0.00299856014213599	0.00137350763337643	0.00226497241076817	0.000269997874573552	0.000172314912501832	0.000168729705147741	0.000826276661091461	0.000777459289264501	0.000308898652359774	0.000445600316257154	0.00112592382143799	0.000209326392460795	0.000556267997330948	0.000848161020215156	0.000275893859802068	0.000412540027260731	0.00100724018990578	0.000641621774270371	0.000155373744452764	0.00183708025621538	0.000197965484358881	0.000303858725195911	0.000273949201659369	0.0163608554899758	0.000149122728559244	0.000194539590487777	0.000645691628919538	0.000112634353733347	8.07367200797023e-05	0.00350959573029815	0.00147709183179684	0.000198084043375369	0.000311339863863366	0.00700511919869543	0.000725255773597623	0.000282813719756548	0.000290932424080234	4.13521397711396e-05	0.000170239109015442	0.000272968221909087	0.00195235709418348	0.000318851824491057	7.03337768171539e-05
51_Cravul	0.117916481214405	0.00013607306979349	3.80830316572666e-05	0.000431805445524119	0.00311623923971759	0.00829510043429742	2.23119881834454e-05	4.60657622829864e-05	0.000187087445211737	0.00100322336880175	0.000343920766900649	0.000677559740310858	0.000326850178938501	0.00459626054121927	2.07141204428705e-05	0.00102966119622269	0.000147996605254969	3.54701846707691e-05	7.58848367274119e-05	8.88966335489399e-05	0.000496552510242557	0.0840050924025175	0.000272528066474247	6.42250246519652e-05	8.90540877609214e-05	0.000694109379922528	0.000429446012965479	9.53749991685947e-05	0.000331719042795838	2.16804122338478e-05	0.00252388157354602	0.00021124003248691	0.0016564463670276	2.95992528255757e-05	1.86704855158455e-05	9.35443125750525e-05	0.00166309696052782	5.83393914358589e-05	2.72092558383398e-05	0.000877012378940042	0.000242125851477678	3.3536720183118e-05	6.62048605924116e-05	0.000165623288064163	2.49815686737578e-05	0.000646224356926579	6.27616554014885e-05	0.000133173448854298	0.000874509726786452
52_Hyluni	0.106353206222828	3.17837660411363e-05	0.0361550215976257	5.5306180483332e-05	7.95287701008173e-05	0.000725903893962122	0.000733273976172998	0.000814478277451723	0.00495703639469767	0.00022545645101318	2.70063616657116e-05	0.000137319675688586	8.61017989018733e-05	0.00122015816027204	0.000345031898077066	0.000101886438999817	4.8998385600755e-05	1.94695078099735e-05	0.00136645479683117	0.000666770746588637	6.55445289770727e-05	8.32111022563867e-05	0.000509621679738289	0.00187888669196749	0.000645669378395595	0.00022621546178784	0.00112709215545273	0.00111097528784589	0.000385732948667226	0.000312383042156524	0.0005321896793027	4.19226475805636e-05	0.000896454563327895	0.000732773601736807	0.000490695019251396	0.000274714104392209	3.02966240765304e-05	0.000741713121600637	0.00218417129539228	0.00603399757888787	2.71780589018525e-05	8.29250024344488e-05	0.00148512822593884	8.70866191173464e-05	0.0450879757038822	4.29526904953395e-05	0.00194880227513873	0.000830691489446239	1.78625800518217e-05
53_Vanchi	0.00151433040021631	5.95863192981209e-07	6.6904620113297e-06	3.51228252381583e-07	2.0297045013602e-05	3.104815068656e-06	4.86357685551223e-06	1.43089308256204e-05	3.52065694021326e-06	2.56114929884609e-06	4.94667469948282e-07	4.84863222261186e-06	4.50091044634569e-06	1.85986747270532e-05	3.2686937459126e-06	2.14307480626759e-06	3.84086254387939e-06	1.11448236159776e-06	4.10734295204577e-07	3.25259565478661e-06	5.12014644396e-07	8.36089984572141e-06	4.07800409442496e-07	3.07600431142781e-06	2.85343498272415e-06	1.50086104399385e-06	1.87088126510993e-06	7.51867861604039e-06	2.21835978158002e-06	3.41435111842534e-06	1.4974174329112e-06	3.38395988749235e-07	1.62327406369519e-06	1.57083239989455e-05	3.99492435223073e-07	3.1039281545164e-07	3.98383049255301e-07	7.59709145521776e-06	5.01357132939511e-07	6.32042078307115e-06	3.66649282447501e-07	1.53072640756993e-06	3.18415090659285e-07	4.15108742809769e-07	6.96348612979219e-06	1.36333724839424e-06	1.54171103407833e-06	2.35878772692355e-06	1.25370426226542e-06
54_Anohya	0.0242346575587172	7.41917221083895e-06	2.29716739847617e-05	2.64586376988926e-05	0.000220358190736307	3.35281401110872e-05	9.84740932055255e-06	0.00016412779440979	8.82223090331319e-05	1.27138280445257e-05	0.0160586410076607	2.19710868450795e-05	2.67195560108503e-05	0.000419727556447233	3.59081363373414e-05	0.00488940981963114	8.32050057560075e-06	3.16434538829852e-05	0.000179466779318223	4.00283350861e-05	1.91239622123697e-05	5.53660754160215e-05	6.98411958652616e-05	0.000420625357749772	8.56511431271633e-05	1.32590350157286e-05	5.89092917898685e-05	6.18626320281637e-05	9.54842184871782e-06	1.34449734469712e-05	1.94855862870345e-05	6.58037236149201e-06	3.55079598521594e-05	6.49866258254127e-05	1.07108764017e-05	6.75275229257495e-06	0.000189812202976812	7.07115670494908e-05	1.54540058083309e-05	0.000138665678818424	3.16160556779063e-05	0.000201799581160548	8.56655797709332e-05	8.6476984741785e-06	9.65811288939536e-06	2.08312397288365e-05	4.28815957619751e-05	1.22658141132585e-05	4.27823762444339e-05
55_Hylsem	0.0566713940911272	1.66467058920731e-05	9.22024783672481e-05	1.84726550787427e-05	1.1231445394868e-05	5.18238763568549e-05	0.00039142770604113	0.000181342021838784	1.45469914787346e-05	1.37562899466209e-05	1.59343766591029e-05	8.35031181801249e-05	1.33065866113293e-05	1.70477272809843e-05	4.75495355157684e-05	4.78624750922611e-05	7.29856715499933e-05	1.24649961206698e-05	1.35755877620253e-05	4.43235755915338e-05	1.68728055458721e-05	3.82937551027894e-05	1.70418411250866e-05	4.74775167884589e-05	4.23358056663392e-05	1.25926179694548e-05	1.99159842935964e-05	1.56381925563521e-05	1.40045894133832e-05	1.30981941562332e-05	1.46000414368242e-05	8.30452611390213e-05	1.05439648220181e-05	1.42084160194188e-05	0.000123921923890379	0.000147230966009212	4.03104872092318e-05	1.44183263912462e-05	1.488940086695e-05	4.82982548416968e-05	4.82520335494669e-05	0.011250035276249	1.2752590700474e-05	0.000209109466826585	1.56764106074533e-05	1.09401487920471e-05	1.31417925892317e-05	1.28122122192178e-05	1.2483721926676e-05
56_Cordel	0.00819577513145368	4.56101077905312e-06	7.5798052473542e-05	4.48385925705648e-05	1.52732927003702e-06	4.77455602096508e-06	0.00130942323419628	2.3977322967498e-05	2.469195421125e-05	1.70454138599558e-05	6.23926866489215e-06	9.70499009642962e-06	0.000179192577557772	1.96241787978395e-05	3.53135966732543e-06	7.79451941742189e-06	2.28034741392973e-05	1.47999051101734e-06	2.79094579064856e-06	1.02669874893467e-05	1.63436037027344e-06	1.2880086849578e-05	2.21379468088505e-06	1.64906635875208e-05	3.93813887772153e-06	1.497770504367e-05	1.63545817365316e-06	0.000152516179576707	3.28876473960348e-05	4.71223954785522e-05	1.75562671847479e-06	2.30264792677146e-06	2.49639813083191e-05	1.48127064042766e-05	1.16992000357935e-06	0.000477369007119151	6.69043331425322e-06	1.13289533648537e-05	6.7469119731721e-06	5.88035088901488e-05	2.30902582512495e-05	2.56054704910925e-05	1.25953420221809e-06	4.70913072735841e-06	2.79694997297995e-05	3.73119993964358e-05	3.71358385141977e-06	1.91517206184495e-06	1.56119316634634e-06
57_Phecor	0.128034351597215	3.94354374934745e-05	3.88601057928008e-05	6.25877418463e-05	0.000682216086496614	0.00225691347722148	0.000238336862397858	0.00238866918728834	4.01958431474871e-05	0.000531469954071101	0.00018752405961569	0.0101918127950266	0.000258568463029424	0.187747158765529	0.000275446370992249	0.00175231931441093	0.00467535120099288	0.000156914448615898	0.00326699018000398	0.000249088937026226	0.000248142908592806	0.00144439635950369	0.000253726714210056	0.000826742622721424	0.000246443907014335	0.000376415492566915	0.000131932854817307	0.000138989945705022	0.000176441532850256	0.000264221870981442	0.00130184184303371	0.000294337070785352	0.000986248177139408	8.81240353192105e-05	0.000107341923524337	0.000185212157872055	0.00087171467769586	0.000317341274046867	0.000120675303214182	0.000546026530473052	0.000206948569523742	0.000131669069296706	8.23454453812103e-05	0.000100323923591467	0.00238334583517823	9.09450424725051e-05	5.06118319450901e-05	3.75401000417466e-05	0.00027218954733741
58_Dropha	0.0651766735424616	1.25506090755371e-05	0.119668810008241	4.86717551506125e-05	6.5028297877827e-05	0.000151658062871257	0.000177393454848583	0.00250902530268733	0.0206690662557172	0.000229901208498842	2.60967992209132e-05	0.000144788245105529	5.17039075027581e-05	0.000139353226618424	0.000281180527871047	7.02987217168833e-05	4.65395824706198e-05	9.96926431057437e-06	0.000194250371688037	0.000527157914400754	1.57923203615103e-05	2.70560786529514e-05	3.70268879595985e-05	0.000501697339234385	0.00451752662686385	1.6478057548043e-05	0.000399497110124446	6.85790677762802e-05	0.00014101525016021	5.97643536418148e-05	5.55737565995121e-05	1.47007571005122e-05	8.78689838253727e-05	0.000363742428459601	7.61561320101678e-05	4.57780648901495e-05	4.48145420083935e-05	0.000493231921769201	0.000609578259763416	0.00047455576061411	9.01586793107711e-05	1.99167931542926e-05	0.000104716256983777	4.48823077601849e-05	0.632139294667094	1.04830083553385e-05	0.00661267986604763	6.14358340669464e-05	3.80120517277117e-05
59_Crysou	0.018760701620177	1.00773630238226e-05	4.19471891300757e-05	2.97492877912112e-06	3.09713705853887e-06	6.16911838223346e-06	1.6065412084393e-05	3.19831116819912e-05	0.000169823730970142	3.34803806418277e-06	9.45533546707808e-06	3.40852893503962e-05	3.52240336999881e-06	4.94327060857572e-06	5.96839567709686e-05	1.1511016705809e-05	2.92330805585534e-06	3.43971509929974e-06	0.00016174792803016	7.09488789808979e-05	2.72902018420967e-06	3.52694333989224e-06	3.30183273533103e-06	4.20127872539761e-05	0.000100138333943587	8.47255593628569e-06	1.9649279829688e-05	2.80876697831877e-06	2.87404306782857e-06	4.38644789742412e-06	9.08027629222396e-06	1.31696333457568e-05	1.86758169334082e-05	9.80668678479545e-06	4.39189840779872e-05	9.39364438878714e-06	1.91610034997343e-05	8.91064694366096e-06	0.022263458531254	6.27698452426077e-06	3.11938912376624e-06	2.74313752838282e-06	1.23663392249e-05	2.91845812492531e-06	6.38945769538486e-05	3.48954554279939e-06	0.859702612167453	9.45510714210832e-06	2.52763134366112e-06
60_Nycalb	0.0225238691957454	4.31232131794603e-06	5.45432910271438e-05	4.85410265911085e-06	1.12691739723641e-05	0.000358423352895212	0.000116573851207639	7.73703617493686e-05	3.09745940944785e-05	1.50900660012469e-05	6.95182569231193e-05	2.84002261503522e-05	4.40758955988143e-06	0.000126583655700998	6.60360501790014e-05	4.76984962191131e-05	3.99844598186697e-06	4.73944764466595e-06	2.34566050408418e-05	2.17239940852186e-05	1.8564366590614e-05	6.21023893380377e-05	7.32962594355751e-06	0.000142531297642046	0.00439518059654575	5.10421801412895e-06	5.25135989623598e-06	7.80703269742362e-05	4.57300262170594e-06	4.13667915430158e-06	3.95416774615413e-06	1.66389262212278e-05	9.62710987395984e-06	0.00131551743485526	3.41762921324253e-05	1.75145908715002e-05	0.000161063846188303	9.09404071042395e-05	9.53958441364354e-05	0.000159141134250118	4.68268972059074e-06	6.16342080089061e-06	4.28755343147437e-05	4.65648890054211e-06	5.87408491752031e-05	3.08069938653725e-06	0.000218155304823383	5.57196911460076e-05	4.07329503104508e-06
61_Todpol	0.0425353297350931	8.29647436643543e-06	1.17069461224906e-05	0.000241915126293566	6.09319425539937e-05	2.22878168249905e-05	2.76055646121328e-05	7.13702526756423e-06	1.06909580168794e-05	9.30909616840217e-05	2.37685056670439e-05	6.42974776355135e-06	2.24467731166202e-05	3.58894961337502e-05	4.59551626237117e-06	3.05717889828671e-05	7.53510448657452e-05	0.00572661400341537	2.2851345348679e-05	7.06332387292893e-05	0.144823659502163	7.11323854445844e-05	1.69159169524183e-05	4.7976374758329e-06	5.14136680166622e-06	7.3391816511662e-05	6.9424141886623e-05	2.52167207722564e-05	0.000254452110001098	0.000367690241110206	0.000125294100911423	8.97660350705071e-05	5.97632052224744e-05	5.02421754249382e-06	4.86392720229459e-06	0.000149231599116099	6.16586123702583e-06	6.82001015466558e-06	8.54948446184929e-06	4.37992908778346e-05	6.00525947397519e-05	5.93083929959343e-06	1.94328230648954e-05	0.00127026089064214	6.54150059887309e-06	0.02934946516383	3.21122701729375e-05	6.43154828168502e-06	0.00013024230763363
62_Salsim	0.028359779263879	7.26492694741216e-06	3.55488748774931e-05	0.000785980311349667	5.30320578168591e-06	0.000298883761820072	2.90597842364326e-05	4.7663261844885e-05	0.000102565605882914	0.000110258409722705	2.1450395528316e-05	7.98149098497864e-05	3.36380927134247e-05	0.000257449081836162	2.90248651958023e-05	4.81359057724622e-05	1.06486258570986e-05	8.04457246935924e-06	9.33701090617917e-06	9.21640852354286e-06	0.000198051840598348	0.00519170526480772	6.1582907214891e-05	7.80778159012046e-06	2.22327533775984e-05	7.27080113966627e-05	2.78972980207538e-05	1.49864246188598e-05	0.00118344266810626	3.5802541498576e-05	6.70004865914623e-05	1.37159860847003e-05	2.69670065489526e-05	7.23704562169885e-05	7.49837502579934e-06	2.35540086241104e-05	8.50159210056758e-06	6.69048940050169e-06	6.27862127826534e-06	0.000318466365896703	9.20127386942806e-05	0.000687248841980142	2.35350409684675e-05	0.000160548768490451	1.12416750784126e-05	0.000129909324983558	1.58539517728586e-05	7.18539961315581e-06	0.000312558303422743
63_Milchi	0.201147185555625	3.91482067826016e-05	0.000168700795828646	9.41267779569671e-05	0.000846597886875662	0.000255359319048858	0.00054028834702787	0.0331159786487241	0.000556660166605074	0.000245796482522417	0.000847969511859915	0.00238791398456559	9.18333333278168e-05	0.000883299540596233	0.127041880663931	0.00135699598305389	0.015749334109226	3.49714442231668e-05	0.00245132088329684	0.000194456933864492	8.41006718524179e-05	0.00283916682758988	0.00444158779301931	0.00101803411780722	0.00482845567164976	0.00105741186107496	5.92184883376916e-05	0.00533016717258494	0.000168050498990319	0.00061875642625446	7.64266501743534e-05	8.85771626702688e-05	0.000200891198518093	0.0202287037422324	0.000313463033410473	0.00056240636265367	0.000251862925946663	0.00577702861457747	8.3680482697274e-05	0.00051573624110876	5.10321891567073e-05	6.72899469595915e-05	0.000181987265917195	4.11930906698358e-05	0.0350835792756515	0.000431085503788607	0.000375028910870433	0.000287527729678592	6.71660881788939e-05
64_Sclmex	0.320497497890435	5.07655047424817e-05	0.00057590108401983	0.00036594510980113	6.36035802123336e-05	0.000143859266847993	0.00045524068546631	0.000267308553355307	4.99009593732647e-05	0.000340432958389662	0.000254778270080591	0.000215185635449294	5.3914590478576e-05	0.00053191684383163	0.00661627499759336	3.81593718734172e-05	0.0628492816317537	0.000342726713151465	0.000250807800303109	0.000146507488058602	0.00115091518652336	0.000510873174973224	0.000304979993916568	4.04191314440191e-05	0.000108016833026464	5.93368150039029e-05	0.000568229411369969	0.000349489790858386	0.000891901735885651	0.000250267037437804	0.000796739502604466	0.00117391063859422	0.000119126252423587	3.11881794022426e-05	3.8380586464922e-05	0.00234702898820127	0.000184171274438183	3.93094270718783e-05	5.11025728822506e-05	0.000369285513183299	0.00195304012160861	0.000588705846140394	0.000115834510575745	0.00025133286570283	0.000149161104040401	0.000372715950744516	0.00025933256207971	3.91893072545355e-05	0.000576713338496914
65_Cercin	0.168195491926504	0.000288535477028413	1.94155193438437e-05	0.00013812290038229	7.31189668097027e-05	4.48739031215575e-05	3.34692569486118e-05	0.000154934705934212	0.000307067262874019	0.000344547636364902	0.00010109979809223	1.89882915719244e-05	2.74412653988666e-05	0.000141958102331129	0.00653032811526167	1.97104965922509e-05	0.000462692332103926	1.64743542035903e-05	0.000524441891123118	0.00151452042701747	2.75434045756554e-05	0.000188274963950034	0.000401590168776158	0.000115504319567523	0.000137783176421413	0.000147032247388025	9.25161621060405e-05	0.000272788668916516	2.38089991081197e-05	0.00154781769737188	2.37063671093791e-05	3.53634712564178e-05	3.81215210798335e-05	1.61598601681328e-05	0.00017438235761168	0.000114995660895345	0.000454643105319491	2.13279321764179e-05	8.0898887296305e-05	0.00111134241242256	2.81983044024195e-05	6.56587709518958e-05	0.000196436198351607	2.20322968686498e-05	0.000153330884186943	8.54099375375556e-05	0.000788472080662722	1.95691259497562e-05	2.22315204180011e-05
66_Perruf	0.00427837224641032	7.3773156426608e-06	3.90253912281195e-06	2.31213620376651e-06	2.8833958796609e-06	9.81913623947321e-06	2.26759184848539e-06	4.81267554806658e-06	1.22058020355326e-05	0.990532192574803	5.4308645491997e-07	3.24396657025072e-06	6.48191575741724e-07	5.97077017719452e-06	5.38096790814048e-07	7.56754758087809e-07	4.64525667192534e-06	3.70517909452155e-06	4.48064931284796e-06	2.67593260565037e-05	6.99694513240291e-07	9.04110064045425e-07	1.04869505450977e-05	3.32387757782705e-06	5.24871689077192e-07	6.72904864959045e-07	4.10996374314237e-06	2.64674422065893e-05	7.06895922772958e-07	6.84967898988392e-07	1.60477446538541e-05	1.33711642847813e-06	4.02047617659411e-06	0.00159782571249014	3.59328279972987e-06	3.81286561477664e-06	4.89969794526458e-06	1.77400918288209e-05	1.24586802876591e-05	6.09052373041773e-06	1.97274675706192e-06	6.61277298789445e-07	2.22855230415748e-06	6.60622976124704e-07	3.97993946311496e-05	7.22098662368261e-05	4.49004105071357e-06	1.02627697283843e-06	5.86591750712384e-07
67_Certyr	0.0159355440944183	2.3492496002379e-05	4.47059294672779e-05	1.62903727689338e-05	3.45439742762333e-05	5.65488045583067e-05	9.81069154991731e-06	2.16591726175478e-05	5.37351981994374e-05	1.2717468731485e-05	2.0125788463597e-05	1.19540657612294e-05	2.90911890141544e-06	0.00109527189166031	4.32499491747977e-06	0.000354800202247894	0.000123090114620823	2.01202667450935e-06	4.7316886907994e-05	0.96975605875542	3.19527746046014e-05	0.00021966742077712	6.68523135830764e-05	9.93778455264217e-06	2.32895642411005e-05	7.61656303444086e-05	0.000167961011027748	1.38215220695219e-05	1.08954341570155e-05	3.15715215815107e-06	1.75634658234951e-05	3.43013493320324e-05	0.000109762570203683	3.03844711524287e-05	2.40287412736229e-06	3.94182709351812e-05	7.83107723490907e-05	7.77447176959469e-06	3.88744117671054e-06	0.000409477681590349	0.000214773084386603	2.15440341100142e-06	2.54209402820799e-05	1.72116063261495e-06	0.000136182692674244	2.42933158957224e-05	8.92254864793584e-05	5.45868660523954e-06	2.28590446748579e-06
68_Micqui	0.0456435954613784	9.51265505835557e-06	1.82727799997587e-05	0.000830056885392809	3.55519613013715e-05	0.000165351161392732	9.31685698816556e-06	9.18202262870115e-06	0.00027462489934893	0.000129096565858898	5.72915784548506e-05	0.000181049563975169	4.76241134831337e-05	0.000631715090986179	6.61092393523316e-06	0.0115148363654853	5.70606392301503e-05	2.2616954880245e-05	3.89554542682526e-05	2.91404413812953e-05	0.000421360360250635	0.0123890101461179	0.00195410214113389	6.76550439589014e-06	6.4433294402948e-06	0.00326172990596727	2.63830219980807e-05	3.38568937329896e-05	4.76960663041357e-05	2.08516001503572e-05	0.00321508240123826	1.31515954275831e-05	0.0001653466223708	6.22781689133991e-06	6.4968758486373e-06	5.99707166529846e-05	7.48995194323941e-06	7.4730249227005e-06	8.50813913263076e-06	0.000295622326950158	0.00382618825791984	7.75701222185803e-06	6.64818653481664e-06	0.000366001295888504	3.11334072470469e-05	0.4359182401938	1.21997888328834e-05	3.10653130412517e-05	0.000497177495361348
69_Hylama	0.199790622349037	8.59072637282148e-05	0.000234783762077378	0.000301510388670379	0.000225410930498323	0.000514385497765827	4.18138368407768e-05	8.33313354122701e-05	0.000559132179407283	0.0013364844212784	8.08596882313212e-05	4.28075211049727e-05	5.85158602659531e-05	0.000348817498761181	4.97139459172241e-05	6.20991926645078e-05	0.000910795175685048	3.97126845944146e-05	0.00165336498529864	0.00026405450478357	3.5941443929318e-05	0.000736541901146581	0.000973878404734968	1.45718003589664e-05	4.75394096429024e-05	0.000628984212097429	9.58464393735945e-05	0.000344001363662443	0.000129676814796871	6.35143997509399e-05	2.15518930814748e-05	5.41192980686598e-05	0.00125541888953249	0.000474245018900822	0.000177029317690142	0.00015762718187075	0.000210875143890333	0.000211680318143463	8.337456829389e-05	0.0193693450507979	0.000435788741709875	0.000546615728862627	0.000104228078003052	1.07650832978021e-05	0.00455730265068167	8.52323491078447e-05	0.000111210245460559	7.21358975868658e-05	0.000104840682458422
70_Zoncap	0.00512079242336272	1.19713654388575e-06	3.7042701897871e-06	1.77061594792445e-05	1.0808638452604e-06	2.81937193246595e-05	6.78989575201083e-06	3.36606764838741e-05	4.79090037143273e-06	2.08360211631466e-05	9.94056909292144e-07	3.44024929207912e-05	1.02003632203542e-05	1.67150486974399e-05	1.08533698332173e-06	4.40773904380307e-06	1.96823002538541e-06	1.0286378039698e-06	1.08439252231319e-06	2.83595771407718e-06	7.35916932331954e-06	0.000694007253451691	5.29930868616675e-06	3.65300611911512e-06	9.10458390184819e-07	2.17979036231566e-05	3.88057431534561e-06	1.17059444665855e-05	0.000139179188675674	1.81868589978588e-05	4.05132849032522e-06	1.22113686920403e-05	1.33175921940288e-05	1.84667968063366e-05	1.09213643859499e-06	1.4007563263075e-06	9.48631905223426e-07	9.49166362440854e-06	9.91857229271449e-07	0.000602011946632511	2.32662523464913e-05	1.08416388392277e-06	3.50532892855348e-06	3.25495645975982e-05	3.9227247764054e-06	0.000124517953777799	1.08452068623635e-06	1.0855182390649e-06	2.25071741962329e-05
71_Colcam	0.169067375419101	0.000293739413142872	0.000198778046475408	0.00101334307985833	0.00624922147775178	0.0356325607669448	4.06215205061094e-05	5.3281289313418e-05	0.000256214818175657	0.00897342052458368	0.00185815707200551	0.000465283366666644	0.000430455153808723	0.00233351373857486	0.000123220943416921	0.000954587110072489	0.123160590952601	2.60749537525061e-05	6.76759670284838e-05	0.000166597947062644	0.000263001697394657	0.000839058160668933	0.000478382708186991	0.000132571747499373	0.000240158020550255	0.0014712450125922	0.00068363261941974	0.0207342288287975	0.000386460206314468	7.41297633350841e-05	0.00293886976388982	5.66617378043456e-05	0.000502050611181676	0.000105680460925228	3.09380331251933e-05	0.000163647020439235	0.000458908707506156	3.53808856872197e-05	3.0662174037084e-05	0.000150552318851982	0.000393164608552023	0.000882212436681602	0.000103896169838003	0.000409049944462155	0.000393499937132423	0.000330407421793816	0.000251474384722419	0.000138528680960043	0.000635133627129921
72_Hypgut	0.0066236402079541	1.02660401714915e-06	5.2210825664327e-06	7.00979511861097e-06	9.25722365928347e-07	1.77803897202426e-06	3.88316648019098e-06	1.27659564430289e-05	5.32884878227814e-05	1.0165946246259e-06	4.23885141830019e-06	4.18582958080741e-06	3.70902168995982e-06	1.1444204361239e-06	1.24114464562747e-05	1.22720918099653e-06	1.33976223735789e-06	7.6599072898776e-07	0.837055788268362	6.55758607146563e-05	1.1900428671375e-06	2.68005907432668e-06	2.90417308915362e-05	6.15677529613954e-06	2.80096818625062e-05	1.12671319677338e-06	4.08807193241992e-06	6.58094108266212e-06	3.18246623538505e-06	4.02882663076344e-06	1.77149511153261e-05	1.98067128797772e-06	3.04210390347706e-06	8.71905163337088e-06	6.89267417418299e-06	6.57337561493187e-06	9.05726675374699e-06	1.05521114094492e-05	1.03835282227087e-06	1.33283679223961e-06	6.39397613199255e-06	1.1354589952679e-06	4.31495795980075e-05	9.31986713098603e-07	2.41482677468896e-05	8.97921155317517e-07	4.16419321225164e-05	1.18757075603137e-06	3.16881682891074e-06
73_Todpol	0.0432682727106035	1.1331455158052e-05	1.65221592302357e-05	0.00347495160007624	7.65122434084325e-05	0.000234627256289898	9.79843709930707e-06	8.06191387366761e-06	4.49780806860962e-05	3.79191320193139e-05	6.37676117236517e-05	2.92124668951659e-05	4.80070764097173e-05	0.000170198299389611	7.17824164929204e-06	0.000216667135878304	9.57314419422072e-05	2.06644027813322e-05	4.03813418733369e-05	5.5688077137199e-05	0.00111781803974612	0.000147691441619409	0.000121802188377518	7.36142294265817e-06	3.33459016606905e-05	9.60592723389054e-05	0.00019145602278505	9.67325723735637e-06	0.000375155627765244	7.84183987030269e-05	8.36361811380282e-05	0.00957641879116055	6.40029784408185e-06	8.36445392093245e-06	2.69769819168195e-05	9.95903229064069e-05	5.87341779006783e-05	2.99501476188349e-05	2.91023775947479e-05	3.01780721357675e-05	8.01880652610574e-06	2.58624137379787e-05	2.65237221031141e-05	5.608912774055e-05	4.61705643514119e-05	0.000558589114775249	1.19190580970309e-05	8.38163506850839e-06	8.72032459154353e-05
74_Myiriv	0.0120000118403482	0.000517826184937917	0.00137971240914265	2.43402624533382e-06	2.21680666781849e-06	1.74320232308594e-05	2.68562236693215e-06	1.29670676149704e-05	0.000118409426480588	0.00212717269507671	1.97255266673927e-06	1.63919867607373e-05	2.57606140083603e-05	0.000438430736580011	8.18557980025378e-06	1.69884367773635e-05	4.29644947114255e-05	2.06956014597184e-06	1.58673309509889e-05	1.10695335388103e-05	2.19616408115757e-06	6.22388406382233e-05	0.000111270222243413	2.17256409897538e-06	2.56450800901856e-06	2.69100626275252e-05	3.13163564588069e-05	4.96420325089225e-05	7.90324426893905e-06	9.94760574484678e-06	2.63195853871983e-06	3.4571926459449e-05	4.72833531125419e-05	7.53640287023149e-05	2.4146289047004e-06	7.02818120343919e-06	3.94041733850409e-05	0.000272399223253978	1.32518325943805e-05	0.00100768987090591	3.08724971587276e-05	2.81497456315526e-05	1.01206223247748e-05	2.16315026264695e-06	5.13958626180742e-05	5.33866703449835e-05	8.97926232196483e-06	2.03678452923093e-05	1.18414063352678e-05
75_Rhogul	0.0151711757198182	4.18567632348729e-05	1.79050450066637e-05	5.19175698050695e-05	1.57697875625266e-05	2.0743296266423e-05	1.44528347386203e-05	9.24557285094234e-05	3.34259744203775e-05	4.44760201878289e-05	1.50596172211589e-05	2.35471480062555e-05	5.32095953670035e-05	7.18342651360277e-05	3.91386103870612e-06	2.6374444968681e-05	0.000139201732679045	7.51323019319801e-06	5.53032660299334e-05	1.86519693430351e-05	4.8177201386985e-05	0.000282356066627415	0.000257109677904631	1.81053955217231e-05	3.35295512459226e-06	0.000431953537188843	3.93895930608818e-05	3.59543687370173e-06	2.45717107346432e-05	0.000123770877197052	4.13440902346646e-06	7.30429237073196e-06	4.68474815729385e-05	1.70822036193485e-05	4.08628164070234e-06	4.64174713190083e-05	1.40870720619219e-05	9.22765842722276e-05	3.28549256913513e-06	1.96949853570999e-05	4.09291085998403e-05	7.37053715542286e-06	2.52721741656024e-06	3.99771310442237e-05	7.68727716527479e-05	0.00126060700616397	2.02849606826623e-05	1.62088997529123e-05	5.47009518634894e-06
76_Habrub	0.162521186815059	0.000704465473293291	0.000365474856538315	0.0005596652560862	0.00273761673595614	0.00281492890171408	0.000168795042275865	0.00128192219536631	0.000404592268126552	0.00024290807329877	0.00159769102308965	0.00209191230967148	0.000434806657797689	0.0054516281827307	7.33924804970326e-05	0.000274682169967971	0.00488742736664796	9.1904783338502e-05	0.000359154651327068	0.000197092812449311	0.00135335933939096	0.000883284955713318	0.00023065350041272	0.000204718110554274	0.000237919054814866	0.00155831747631715	0.522762370525894	3.95652877903714e-05	0.000368425511484887	0.000528651726493844	0.0319907632818281	0.00111287668831819	0.00315070570662122	4.4627568805604e-05	5.23097464015527e-05	0.000896756113052113	0.000452511524597017	0.000664753383948706	0.000113138801730913	0.00028708969111141	0.000125875578643999	0.000751233451115061	0.000270947334780112	0.00033609689575827	0.000734718051406014	0.000246732077097671	0.000199402867324307	3.8143065609615e-05	0.000280143029740328
77_Deracc	0.134408327761604	0.00123318096414507	2.94935534296398e-05	0.000347366047240137	0.0648741536869895	0.00295252060289933	3.48747255246102e-05	0.00106265869514604	0.000105957157700785	0.00227883564556654	0.000109054526176229	0.000210531133574124	0.000301662852354328	0.0167556565126802	2.16515075826624e-05	0.000168086765886798	0.0127298515605235	2.49489675847479e-05	0.000230644974396229	0.000313468274666349	0.000415400236322367	0.001179781370915	0.000129534509650443	7.22247918425699e-05	6.40392252717897e-05	0.000895785422915367	0.00260379279851731	3.87044372806211e-05	0.000113067752931076	4.06192493338987e-05	0.014052892103346	0.000769960303584622	0.00514882526341446	2.27408863809576e-05	7.42806827813472e-05	3.01406858246849e-05	7.18614391039261e-05	0.000101738156840119	2.23416794872333e-05	0.000584621357003022	0.000303133952513722	0.00206455289021203	2.30571173341481e-05	0.000376570103497314	0.000125957132983572	0.000568550295388495	0.000165718547806031	3.89113360060757e-05	0.00733264749451825
78_Anohya	0.0388719984831584	2.79437965904431e-05	2.99411057633566e-05	6.69119096780881e-06	9.48614884302495e-05	6.40291170323799e-05	1.96795844453484e-05	0.00116465206048457	7.91224950402487e-05	5.08558299702687e-05	0.000626901728097154	0.0002835318110746	6.82211967332253e-06	0.00012838114904711	5.12271029814208e-05	0.00253288978004049	0.000102037261915073	2.59821333176833e-05	4.74509318306792e-05	0.000132763716440209	2.18811409451224e-05	0.00058490893675932	2.14455662120241e-05	0.000592119927715199	0.000294283570495427	7.86818928229054e-06	4.09239724389893e-05	5.84382414311926e-05	5.21729498374206e-05	4.58836209885969e-05	7.06504200260224e-06	3.14786187729236e-05	3.96699639889196e-05	8.07412891927495e-06	1.10011021386816e-05	1.84275201688992e-05	0.00153558707160219	0.000139882905682473	5.36911155118629e-05	1.81644478970183e-05	6.22681222870017e-05	8.06140876606804e-06	6.62260317204045e-06	4.42234783916702e-06	9.62814353616491e-05	1.2977615905478e-05	0.000186842164670103	1.47437768335567e-05	5.30096986950969e-06
79_Croani	0.00697316007775478	1.39702068831106e-06	5.53499459388334e-05	4.76434467014058e-06	8.67790765619198e-06	3.63359995769804e-05	3.82179860221188e-06	1.21653289859466e-05	1.56201966272502e-05	8.32742778490066e-06	1.29509915826897e-05	1.22537697514168e-05	8.65238723033359e-06	8.54882042516665e-05	2.38263104225222e-05	1.95642925043885e-05	1.29920268529985e-05	1.4446223844484e-06	1.27901719861088e-06	2.27422839355545e-05	4.35938883932775e-06	1.57858685434508e-06	1.25401750034811e-06	6.14806047726953e-05	2.92443400814608e-05	1.06934449903631e-06	1.44721301504507e-05	0.00134302431945662	7.8247389868788e-06	6.91515556376821e-06	1.6614719430047e-06	1.29303718855442e-05	8.22492613582819e-06	4.72210929121955e-06	1.02943364407286e-05	4.93267592940376e-06	4.26190112571643e-06	1.04331020818902e-05	1.28149895581978e-05	4.84914805429796e-05	1.44339130305268e-06	1.24089307287696e-05	2.52098069715317e-06	4.78725409554811e-06	1.91439946653369e-05	1.39161245774204e-06	2.91507698357743e-05	1.74779752365172e-05	4.09114932142228e-06
80_Batcin	0.000839336094006921	1.26401007057357e-07	1.41485063321771e-07	1.45450702851589e-07	3.72215818971457e-07	1.92804805692412e-07	1.30248504903854e-07	7.54187336464742e-07	1.356986884765e-06	2.02471250996427e-06	1.59487853158462e-07	9.31962320870908e-07	1.66774141016358e-07	1.67766603195459e-07	1.56934275718308e-07	1.62127585128436e-07	1.64710431601475e-07	1.17053701701997e-07	7.08174478718272e-07	8.70274175642078e-06	4.18093709981131e-07	1.44677939140856e-07	1.28093033504858e-07	9.1778202299456e-07	9.33343532931845e-07	7.45292442506602e-07	1.17021276369318e-06	1.14013542214795e-06	1.3429440343732e-07	4.40486814157936e-07	1.74123597754724e-07	7.49213266977008e-07	5.5883982240395e-07	9.31745810123226e-07	1.08673465426572e-06	6.83567342275702e-07	2.89026780695516e-05	1.3586934278569e-07	4.56136780966022e-06	8.52813622749654e-07	1.82247317438616e-06	8.22080318782209e-07	1.55650634849086e-06	1.370882896478e-07	4.7149563640236e-07	3.47466881473841e-07	5.90838643488622e-06	1.44802081146326e-07	1.38634903621318e-07
81_Canleu	0.0224948155257547	1.53750603564149e-05	3.47511550487317e-05	8.26200265853389e-05	4.96012900606543e-06	0.000903300665973855	2.44021381864883e-05	4.91081170069459e-05	5.79572738920975e-05	4.67245542583008e-05	0.000101657754775021	0.000301284326953458	3.79574956349316e-06	9.51358192191451e-05	4.24076671031342e-06	0.000181763388193742	4.38865921677353e-05	3.52947996608738e-06	6.19278074813521e-06	2.80315271902435e-05	3.97158587108537e-05	0.942448502345815	0.000279618254825601	3.505019281493e-06	1.98655110006348e-05	0.00078077626563681	6.6178968936158e-05	4.38725642857617e-06	1.54939557626435e-05	1.02074984157898e-05	0.000189598118554754	2.5081649921282e-05	1.88700696275303e-05	2.47059132648602e-05	3.55904996046697e-06	2.26361660508168e-05	4.89180511783807e-05	4.61478407348108e-05	5.08788108867458e-06	0.000492870165302441	7.65097982008749e-05	3.82751655250828e-06	4.89448805671599e-05	1.85320573775138e-05	5.92266182511896e-06	8.01127536679484e-05	7.38714778729993e-06	1.30993558395369e-05	1.29210248094402e-05
82_Zoncap	0.0272467047133257	2.09289051286932e-05	3.98651185385517e-05	6.57893557421662e-05	9.30918108497187e-05	0.000285068252404469	5.44634023556685e-05	0.000113756048075337	4.75368318365959e-05	0.000247923633779222	0.000111716721084732	0.000492035996753691	1.11649814310765e-05	0.00022397360233424	7.23659915621636e-06	8.92347895226101e-06	3.10494071849718e-05	6.5336886415899e-06	6.6191095116027e-06	4.81589683333951e-05	0.000114390166504924	0.00410711377840048	6.85521841438515e-05	9.28526362976128e-06	1.4718577687229e-05	0.00089480675555184	2.93477977781981e-05	2.13393275604463e-05	8.87018550072e-05	0.000272841405993073	0.000614956679098831	4.11166322944472e-05	4.75184128732007e-06	0.000185968843646021	5.44682851490952e-06	6.88646579787341e-05	5.72631354202304e-05	0.000125643431408042	6.05436798896279e-06	0.000187213749979362	9.00262707339529e-05	7.00027112545416e-06	4.05810009730103e-05	0.00105732435570124	2.16578189088122e-05	0.00568563835891189	2.1858516586869e-05	2.94926463607176e-05	0.0011712186779194
83_Conmel	0.016633297860548	9.90547114172369e-06	5.39599220732548e-06	0.00430747081824564	1.05138578540487e-05	2.07250299399713e-05	3.11774104736757e-06	4.29215944024262e-06	4.36679490811536e-06	3.54362768722833e-05	1.26477389734372e-05	3.12399557949855e-06	1.75595591395077e-05	1.51371625454514e-05	3.26059594068158e-06	3.1498632725051e-05	3.3662511352689e-06	3.06411239444062e-06	2.85539334013642e-06	2.90993505309611e-05	6.62208362602919e-05	3.98758050603042e-05	3.37490466932317e-05	3.55370581596671e-06	1.4545502633718e-05	2.19322940524042e-05	3.86570586505848e-06	3.24515409876637e-06	0.000126049272151832	2.29840013655632e-05	4.76623958144514e-05	4.86725003031427e-05	3.44279299572384e-06	2.89564024773028e-06	6.70073087308254e-06	3.10063751692057e-05	9.70826306025621e-06	3.27493449566633e-06	4.19485164773033e-06	3.92581949288127e-05	1.17266420177948e-05	4.42610300930587e-05	3.03971623784253e-05	2.78801285225305e-05	3.17490964751537e-06	3.15512059605636e-06	0.000149366613507918	1.45917134349865e-05	2.12614500742817e-05
84_Pulkoe	0.185277421575537	2.13543677532233e-05	0.00466844915128645	2.08999103942596e-05	5.21480172813024e-05	0.000691510962775333	0.00015725446876634	9.01713333937834e-05	0.00010342568936945	3.62989835667064e-05	8.4815856536078e-05	0.000195072504954383	2.56440214800694e-05	8.45157269126048e-05	7.37407198177248e-05	0.000255585381024553	3.85164629566324e-05	4.59373228662753e-05	0.000158175331846356	0.00060369904585299	0.000123613463397186	0.00013429898771851	2.30263952980784e-05	0.00312200042513321	0.00592449669929452	5.70374683970643e-05	2.76103779606304e-05	2.06871471955801e-05	2.1856175777737e-05	3.75411041847285e-05	3.28019410070562e-05	0.000751249720797589	1.25673460776072e-05	0.000215250812960375	0.337167430735292	0.000107092708789334	0.000236677911863922	7.81993607159087e-05	0.000400337213463946	9.05693877930042e-05	2.0655888965449e-05	6.21615691959147e-05	0.0261924312696114	3.66806781665117e-05	7.37821255334392e-05	1.72013668127965e-05	0.0512858408129725	0.000398782066297535	1.9714000893975e-05
85_Turalb	0.0617911624043865	2.96142001358256e-05	2.83944377156321e-05	0.000421838152885405	0.000334835324300144	0.00692440238577917	6.44834651480185e-05	0.000212570092605123	0.000195459344281184	4.01007691599133e-05	0.000710645107268106	0.000747296827695561	0.000390236121054475	0.000993546683605807	6.18741541212155e-05	0.0264607771087347	0.00014439332243565	1.51726988664621e-05	4.53958235264917e-05	0.000145057501816259	2.37091538922081e-05	0.00025604981672989	2.46404608391435e-05	0.000333581623716119	0.000345587344988361	2.16543178549041e-05	0.000140636726574536	0.00102476590026876	0.000157887135052299	0.000173306189876843	0.00029276259822201	5.25821152433293e-05	0.000241134879374327	7.32766443995233e-05	2.72615104357706e-05	1.79173433173022e-05	9.23017379973122e-05	0.000286000439799405	9.88087046556236e-05	0.00265132249566687	2.04685167932152e-05	0.00168966152030773	1.72778444833014e-05	1.85666486695838e-05	0.000243021292276793	9.74889092512486e-05	2.67541303552205e-05	7.07428763944405e-05	1.37851302922369e-05
86_Locnem	0.100326829836621	2.13932062568989e-05	1.51291240970761e-05	9.39087810092986e-05	1.54354502958913e-05	6.1508678169743e-05	0.000563011427719252	1.58260486946291e-05	0.000114408854744383	0.00086867320308205	1.09038915321545e-05	1.53115908760967e-05	1.61904326225678e-05	1.68408352417656e-05	1.37435028862081e-05	0.000101407815988325	0.000133033307624512	0.00550269959656944	1.58820040088214e-05	1.73816877778794e-05	0.615535086286621	2.04550750691625e-05	0.00021504315982393	1.18432104006298e-05	1.15378078436442e-05	2.61211385455089e-05	2.19738546305164e-05	1.9301171155295e-05	0.000173004452239277	8.31729865217772e-05	0.000111850193998371	0.00256646751087483	1.45023586962332e-05	1.31946399217194e-05	1.66042401278249e-05	0.000112138517964385	1.3521488180421e-05	1.87256188547279e-05	1.54208770058779e-05	0.000123071104969635	1.35650978797319e-05	1.63255259555452e-05	1.2887676353215e-05	0.0016295508260261	6.78502714727444e-05	0.000219910104706563	2.35364191812614e-05	1.40403626641697e-05	6.41660181908701e-05
87_Lateul	0.00920789946332954	6.32177899271947e-06	5.45753546646564e-06	4.60354275027455e-05	1.56804166756052e-06	1.20396940960853e-05	2.43358213697467e-05	8.23708381013081e-05	2.46440885568785e-05	2.48839115041538e-05	4.89349703826331e-06	0.000303913180663324	3.54252697281356e-05	6.27245403309677e-05	8.61398238148919e-06	1.02925590680817e-05	5.94801044063176e-05	6.35917911724237e-06	3.12928734753517e-05	5.69215344620009e-06	2.02633503094452e-05	0.000144253570585679	0.000210052548038807	2.34306377578338e-06	5.85589863914524e-05	3.19357998531316e-05	2.08554945725458e-05	7.00738208258139e-06	3.05692211866662e-05	6.27440154950786e-05	8.95145611321674e-06	1.28969256911198e-05	1.09808009480694e-05	6.98770493019896e-05	1.74594026278354e-06	3.71144642207567e-06	5.25532423062242e-06	2.85397729645095e-05	5.77436941245719e-06	1.3518614405235e-05	0.000149158175333276	5.7422938599876e-06	4.99788321831598e-06	2.13470849431285e-06	1.48285890105906e-05	0.000324708616348654	6.40684538985652e-06	2.44901236211846e-05	6.48546397820315e-06
88_Mimsat	0.124684264219089	0.00015815424560093	0.000124342255609963	0.00652210531456545	0.000232887934048095	0.00825205240436015	3.67359274552594e-05	0.000187668703849057	0.000689119824103792	3.95739211180489e-05	0.000840199016278815	4.9836020757383e-05	0.000198663741846551	0.00214894121527972	5.85339396901013e-05	0.123323976073977	0.00527283387487557	1.97462562791608e-05	0.0658123755054615	6.56088908783764e-05	4.44221165171706e-05	0.00455204692335661	0.000640748996143255	0.000209630721262171	0.00150555126271842	0.0018653079727262	0.000255891162612857	0.000141792790998521	0.000309945707551004	0.000130275117055481	0.000130579296797462	0.000162717278875215	0.000774626289054473	0.00284782463270902	2.79223504070041e-05	2.88854752022934e-05	0.000284142393951032	7.46119151749319e-05	3.02085772024238e-05	0.00010831930181255	0.00037322007982003	0.000311581705258529	0.000326945460541073	2.51985827326263e-05	0.000705234309258675	0.000292062277033753	0.000105193018907462	4.11283166444124e-05	0.000127383135962457
89_Scyspe	0.260725923257153	0.000850422876758004	0.000447317018771315	0.000428449982570598	0.000243270647247611	0.00076531779025866	0.000491487586881199	0.00061120739503578	0.00390904289368451	0.000455319266058929	6.64800519000112e-05	5.47798763902604e-05	8.88885642869883e-05	0.0139843931590264	0.0035802954563065	0.00293819861463283	0.00264811382687217	4.18403032865058e-05	0.00300669161081777	0.000951745470639763	0.00191597335806418	0.00144884147479305	0.0258048418890341	5.31582619101191e-05	0.000388769071121884	0.0172324658781594	0.000199101230370263	0.00268442218867545	5.63729068872554e-05	0.00160439668436124	0.000857122650161095	4.90873098479553e-05	0.157390537105852	0.000402340284037082	0.000377110403563682	0.00645246098807129	0.000939162282339179	0.000311819977240351	0.000956918288264803	0.000662131415518696	0.00126320270007834	4.55917057641819e-05	0.000304780625540098	0.000217912867811726	0.00862253886366812	0.00656882792096687	0.0140179043036722	0.000220487088764985	0.000295427015461721
90_Coefla	0.0195341584535877	1.25745401488202e-06	3.09624266350226e-06	1.23290007109795e-06	2.11611624223034e-06	2.87848802965471e-05	5.25249927819706e-06	1.01658347568485e-06	5.36863389509647e-05	2.60282168318073e-06	7.10063520588235e-07	9.44219478108432e-07	9.79509564133872e-07	3.25993853989748e-06	7.88222025089164e-07	1.18957791718482e-06	1.3858227893182e-06	0.00111118884584559	5.37642777052385e-06	2.25018881784728e-06	1.9809602714694e-05	2.06680825919329e-06	4.95131293972039e-05	7.42202316955201e-07	8.59313385624326e-07	4.75454822242915e-06	1.22363160182838e-06	7.32458444305305e-06	1.70001365727416e-05	5.20454285638523e-06	1.46255241259671e-05	2.869826738731e-05	1.90960835888951e-06	9.87685875662271e-07	8.91426303715852e-07	7.61911415101972e-06	1.72319545435424e-06	1.60333344520755e-06	3.35234496317342e-06	2.95415635732968e-06	2.61517971567308e-06	1.45928322892779e-06	1.08474034378699e-06	0.000595294720609773	6.85789967589711e-06	2.46026692015482e-05	3.24721558178689e-06	3.45760297824974e-06	1.29206310650905e-06
91_Salatr	0.101764316845966	4.01128307753993e-05	2.13983332997426e-05	0.000963705811862568	8.71563669450884e-05	0.000598866028118151	1.16996388128982e-05	1.4354828024245e-05	1.65495917407697e-05	0.000149968863129571	5.08957645565958e-05	8.2167042266386e-05	0.000110537820978732	0.000422869847698885	1.08687255958532e-05	0.000103128967441434	0.000308038628994694	6.91010876778983e-05	5.39543941800521e-05	4.55715092921946e-05	0.00136149362634332	0.00622748042833584	0.000312044347741907	1.00358622471687e-05	1.01584057061496e-05	0.00565113427968306	8.80972851281368e-05	9.2285070995823e-05	0.000169508174879272	5.96136446917515e-05	0.00166544487181427	0.00013720553179638	0.000155022299247411	5.27402829171816e-05	1.37157609426804e-05	4.24354584809784e-05	1.1004331865239e-05	8.4224111005676e-06	1.44870600032699e-05	0.000141217413921106	0.000319420507526797	0.000213166589894286	3.1095517105632e-05	0.00025334758577902	1.72500325252782e-05	0.00116458917809193	4.43266662873088e-05	4.10580731170619e-05	0.107493763552512
92_Odocin	0.0926178316382594	6.80107965946451e-05	1.75070936461346e-05	0.00352363533462391	1.50925966855099e-05	2.77601819197799e-05	0.000722434455092617	0.000185372891973547	6.012192947509e-05	2.00809239574328e-05	1.42012111048442e-05	1.96824031289162e-05	2.09333695059798e-05	7.15994339409134e-05	2.00881562708117e-05	6.57055134185205e-05	0.00049092764743621	0.000151632262333297	0.000364740476903838	7.46688311011767e-05	0.0644066578008983	0.000111734027958416	0.000374009925463011	1.45117853083378e-05	0.000101074652420991	0.00194359478593717	1.57084315871574e-05	1.45742641137664e-05	0.000190761799227115	0.00766809724182683	6.24701717692244e-05	0.000480668372778843	2.53019557967295e-05	1.96782722961585e-05	3.07692330110299e-05	0.000307163231228997	0.000143120156225957	1.50898224471557e-05	1.93492519604393e-05	1.88630721901767e-05	0.000133372405398413	2.43330882638893e-05	6.85670797936629e-05	0.000517653818049333	4.87066430263404e-05	6.9802698032044e-05	7.71860714014698e-05	1.36667561318309e-05	7.46362454771015e-05
93_Batcin	0.00160536837757123	2.0850857986546e-07	6.85152329449575e-07	2.15675304159448e-07	2.35115035046131e-07	2.33970022999436e-06	8.00305043614124e-07	2.21409559752593e-07	3.96922750418643e-06	3.37872111624942e-06	2.48212744912158e-07	2.66329696696331e-07	8.49221912541683e-07	9.70947454120601e-07	1.41410442901347e-06	1.11490563237647e-06	2.43812212478195e-07	2.12216857140026e-07	6.55670944631053e-06	1.21193213865948e-05	2.00328420961193e-07	2.66387269163693e-06	8.58401463397436e-07	3.4510386415402e-06	1.33670085126591e-05	1.02522929785783e-06	2.14055130605328e-06	7.95653411046778e-07	2.19520032174856e-07	2.00233428719086e-07	3.0672533195254e-07	4.10547409206338e-07	3.34943566857885e-06	2.74901384511881e-07	2.41529988272849e-07	7.30150773416443e-07	4.81221464527854e-05	2.24740470371007e-07	1.04867281547782e-05	8.25785242606398e-07	1.28329989225716e-06	1.6676604390912e-06	1.73838182062374e-06	1.96348317060211e-07	1.29343058962265e-06	2.65578284262441e-06	0.000204198511213685	2.31386713850363e-07	1.99568618687252e-07
94_Cravul	0.217595931781707	4.60546807180927e-05	0.000115399893983897	0.000254301108735193	0.00285749576687323	0.0107940177991739	0.000136080855142926	0.000580356788226518	4.29689727083492e-05	0.000586333465158452	3.65663709515206e-05	0.0197276952199435	5.09686053301328e-05	0.000601604783250004	3.6134940846244e-05	0.000225103972313147	0.0279793708019176	4.34215680269364e-05	4.06015474740795e-05	4.70975974775887e-05	0.00055647779009198	0.0059343833418862	0.000636544920095001	2.914694320882e-05	3.07306987255604e-05	0.000264769883022418	0.000386526570021821	0.000242375597943725	0.000251257313695193	0.00013125429025527	0.00145790112709193	0.000590984461992115	8.60888896674763e-05	0.000192501875047106	0.000105716264512416	0.00116421414426573	0.00725151658601045	0.000111027075839795	0.00012590380567033	0.000486623537256745	0.000248908159231715	0.000216922522294699	3.72729029570736e-05	0.000238036984458397	4.55838854296338e-05	0.000880769659871479	0.000236666575763276	3.53859899501581e-05	5.57746822934855e-05
95_Ramdic	0.0233659793737763	2.57005555155093e-06	3.55364550449823e-05	6.99313904663986e-06	8.09211875851791e-06	2.16558525199469e-05	5.77581153718805e-05	6.6563385753209e-05	1.19343619423213e-05	2.87990762984467e-06	7.27407255512789e-06	7.20267882202706e-06	3.02647385496473e-06	2.40704810356554e-05	0.000124135776209704	0.00488239044146574	1.83187323438921e-05	3.28009255299738e-06	8.06929593275156e-05	3.53289185337077e-05	2.82096023594088e-06	1.86509009081444e-05	1.82519247185186e-05	0.00020439290531803	8.9932641752394e-06	9.63002335227686e-06	6.01768726736652e-06	3.32692530593292e-05	1.77647449515128e-05	2.73592357187443e-05	8.75263152594443e-06	2.89720319078309e-06	1.49532500071047e-05	8.97056816480582e-05	6.64426293788741e-05	1.03866166055946e-05	6.14636670695896e-05	5.13059228188221e-05	5.79533491972695e-05	3.40991444709055e-05	3.16468694895278e-06	2.88051472908795e-06	9.66927233982318e-06	2.38572959366849e-06	0.000117587124273198	1.77965718260776e-06	1.90143682209947e-05	1.02016674581836e-05	2.51648553152392e-06
96_Tolsul	0.00661975424497477	2.06742299521308e-06	0.000146051590893056	0.00275627542220494	1.6845444660598e-06	3.79328109297067e-05	1.78384818333611e-05	3.25624674745171e-05	0.000178618363737663	2.11182729619693e-06	1.84017671369733e-06	4.60533233005384e-06	1.95062279261407e-05	7.06440203841454e-06	1.78160023160895e-06	7.16925742178647e-06	1.44069873255383e-05	0.000300954990728921	2.05289525968566e-06	3.61834141236855e-06	2.64381925421702e-05	1.335253491478e-05	4.43596541517811e-05	2.04951107617742e-06	2.8751192110937e-05	1.5872843010894e-05	2.42299251180645e-06	0.000373473719729447	0.00147193783293309	2.21216009774178e-05	9.39231463042369e-06	1.9521853577217e-05	9.4918188923984e-06	2.24749061117002e-06	2.2321345767335e-06	3.43082673943045e-05	4.98570054511939e-06	2.00015235266047e-06	2.17118064191477e-06	1.74440453927049e-05	1.47063018237989e-05	9.44768589304967e-05	5.14699724396011e-06	3.01724671720709e-05	1.71107440720522e-06	0.00015172939394988	1.36696757181631e-05	5.08459335632809e-06	4.29680189824622e-06
97_Drymal	0.0796523206625222	0.000125344669242933	6.51987818641062e-05	0.0019002400473176	5.9757307886131e-05	0.00225524364655973	0.000123843651064554	9.65726908805981e-05	0.00258134591342461	0.00200302176850319	1.5786328523919e-05	0.000246332955958484	0.000668103989009459	0.00199280905793097	6.86200956754293e-05	0.00522592676342764	0.000459426182179169	0.000464481354868254	9.40259372795483e-05	6.33529049904523e-05	0.00581850216597435	0.0532000630282865	0.000746309941101533	5.00719060940895e-05	9.97042135779532e-05	0.00479837063249123	0.00117371503627282	5.17984697527034e-05	0.0066125748710365	0.00254279354556806	0.00877228659289931	0.0036314672243891	0.000199753885353853	3.77197511235327e-05	0.000144539416821699	0.000277800099164302	0.000203689976988104	5.09800925225158e-05	0.000105325178530288	0.000434174236654657	0.00214622751306234	0.000209067728520246	5.27495740751324e-05	0.000356981101605411	4.39440452150491e-05	0.128708049439659	0.000197492639928333	5.05359655909282e-05	0.0182177131420012
98_Pitsul	0.0301425325507508	9.33731246131881e-06	3.80241799965989e-05	7.81967163031878e-06	5.5715544648375e-06	1.0819175221744e-05	0.000352764335696438	0.00080329177642863	9.72723950436687e-05	6.23635398930019e-06	7.73480321473584e-06	7.85607978244782e-06	6.23032187204084e-05	8.48427172361649e-06	0.00273910294500053	8.22039081836355e-06	9.60946540027317e-06	5.91857258631262e-06	3.2612384871615e-05	1.47575146693368e-05	8.87764594472518e-06	6.88925438604607e-06	1.07265153280135e-05	0.000221332484554833	0.00401503911164154	2.80513365886658e-05	6.812338906129e-06	3.44473282858675e-05	8.26625738372819e-06	4.14667946140777e-05	6.41608146845691e-06	7.48277651258496e-06	1.67882353145692e-05	0.00883160829977278	0.00013547378321973	3.38120629144951e-05	1.86735437228279e-05	6.49683075219678e-06	0.000239522448017299	4.95261771518817e-05	7.26902855100198e-06	7.02295820102082e-06	1.48588574981592e-05	6.87256773953153e-06	0.000336232525481307	5.21292323205079e-06	0.000620131688956095	5.10969471314117e-05	6.62758009937853e-06
99_Pronud	0.000844092875532054	5.86775153142432e-07	2.26558407934754e-06	5.83479962324894e-07	1.2084303758662e-06	2.6432087801884e-07	6.07524118491163e-07	1.95475263360151e-07	1.47154823871614e-06	3.05526054394021e-06	8.77474189369842e-07	1.16923852030316e-06	2.74964781072435e-07	6.40395677118093e-06	5.20195619664454e-07	1.10288414410084e-06	2.12705947344431e-07	1.17077125091372e-06	8.88261152266158e-07	4.99143252119854e-07	6.49630163619374e-07	1.88294630537967e-06	8.43536927304501e-07	2.17571803755119e-07	3.26741237329538e-06	0.000131592600797877	7.31001556420232e-07	2.75825513213487e-06	6.80746045702067e-07	2.62480764664626e-07	3.4950653070536e-07	2.7075089921625e-07	1.90024631242271e-06	1.54021936516939e-06	1.75279924214222e-07	3.2971664221903e-06	3.65434598226666e-06	6.49477093399172e-07	1.5024060410839e-06	2.48975117184255e-06	1.72983881926948e-07	1.53283444562045e-07	5.60038950429388e-07	1.56907831996211e-07	1.04249167622518e-06	5.59441191465874e-07	7.50602040833774e-07	0.998496074839535	4.70286915858051e-07
100_Myiriv	0.0595501360225179	0.000117741506684228	8.45062450384337e-05	0.000141816965812855	1.47956012788284e-05	0.000301973054744918	3.97973370034648e-05	9.1422008263136e-05	0.000712568398171441	0.00399496539131135	2.41947065503055e-05	3.3603157265995e-05	9.4687598415315e-06	0.00119333896874525	1.02725386287763e-05	5.54871166671293e-05	0.000146325306377485	9.97058702748943e-06	8.80009744104507e-05	0.000152524865357075	0.000220849749101595	0.000431539559379463	0.325786247495849	4.69786152668481e-05	2.525364691918e-05	0.0136474295227228	5.69542169487404e-05	0.000138140212425919	3.47015654686618e-05	0.000251182716801825	0.000259566601907287	9.15481763467806e-05	0.000423472491374657	0.000102198585223898	1.15894150223518e-05	0.000121398082050244	0.000280496145909598	1.58351629978171e-05	9.34107736016018e-06	0.00100358603347635	0.00169199903055368	1.77046469890944e-05	7.57195887357564e-06	4.07737357665831e-05	0.000424048771006994	0.00768361259119748	9.52986694931521e-05	9.82945897097424e-05	5.12404223517308e-05
101_Schvir	0.0171090789879225	1.00489074335413e-05	4.59925533558245e-06	0.000272555277669371	4.17424232940465e-05	1.64460470569269e-05	3.34302435566514e-06	3.73966687923732e-06	5.10364538448747e-05	5.74073963326275e-05	3.49490328154148e-05	1.14878488051198e-05	2.84223377338699e-05	0.000198057821284576	3.66697795446665e-06	8.82416682580816e-05	3.59455354874957e-06	9.11045427640034e-06	3.61978335640127e-06	1.66672466401177e-05	5.27074120582624e-05	0.000350705546395372	5.86641978108411e-05	3.48735975758235e-06	1.52779185170227e-05	0.00021061474394285	0.000196583968713549	1.24432639546354e-05	3.85936057139682e-05	1.7700436653614e-05	3.6122858943271e-06	9.90086096838729e-05	3.82980053431514e-05	3.56608078519648e-06	3.52971249607972e-06	1.06305394928095e-05	3.36772366251802e-06	3.01763147637059e-06	1.83401576952936e-05	2.16738218750076e-05	1.24808976809285e-05	6.05257842548098e-05	3.1913589556112e-06	1.48503276765539e-05	1.41027688695993e-05	1.43877856720146e-05	3.01397623543577e-06	1.0864175122618e-05	6.39444063142289e-05
102_Salatr	0.0280148775551538	4.27822409397114e-05	1.23763532499492e-05	0.000962202018800352	1.80377001412805e-05	0.000273670713197564	2.83488536689634e-05	3.04225785302238e-05	2.06789060558399e-05	1.86778168867441e-05	1.68960898868088e-05	2.30936967992597e-05	2.82970106992609e-05	0.000127098677675199	5.4980504914883e-06	1.23892285623411e-05	2.87478085729057e-05	0.000114376638219021	2.39328445312495e-05	1.52956970237274e-05	0.00199959809824745	0.000275568150732398	8.55024926607295e-06	9.57903675785174e-06	2.6065235722435e-06	4.10446060049222e-05	2.94658922214575e-05	3.84214023285951e-05	0.000332027649740979	7.26322431311777e-06	0.000223236343784101	0.000445546956851276	4.18277233689315e-05	3.29879103084662e-06	3.14209266742281e-06	3.27134996324366e-05	2.58089370144463e-05	1.08883630879444e-05	4.41156607037543e-06	2.49696582793945e-05	3.72374504115785e-05	2.44396421156238e-05	3.49100319228464e-06	0.000138989756731292	4.82073438662469e-06	0.00055971602968498	6.67989120020818e-06	3.51708130314678e-06	0.884959013279101
103_Macsev	0.185798586556322	4.35494518600111e-05	0.000125003864402624	0.000125342190815116	0.000104587755719487	0.000151589482769996	0.00131147815461277	0.36571637737095	0.00236968276495347	4.82818581702333e-05	3.29095383448632e-05	0.0130482639314931	6.29595465503323e-05	0.000235191740214727	0.00438760584089991	0.000152432464668317	0.000403930958935543	4.05588496468693e-05	0.0114596543053162	0.00034005357523711	0.000139432224509715	4.49351423825819e-05	0.00113559341396304	0.000358701020991212	0.000567537453265766	3.76717510526323e-05	0.000133746610752048	0.000128244109598239	4.11600712699555e-05	3.96903849672142e-05	4.29594832325222e-05	0.000170466672037515	0.000104166317148721	0.000407013045111757	0.000440453337416774	0.000448635649555789	0.000110700114207486	3.95635697288519e-05	0.00053094168442555	4.11418896957798e-05	3.0362256377996e-05	0.000284438641080497	0.000121822119973429	5.83696916097848e-05	0.223324308208931	3.71105502926209e-05	0.000465449788366388	3.35341620187095e-05	3.30306637567078e-05
104_Hirfer	0.0337074945888121	7.87829366272341e-06	6.25931181242843e-05	7.25282918425885e-06	2.48479779051587e-05	9.69745698411653e-05	0.000174388623914087	0.00011267281939442	5.39311496446315e-05	8.54713006425381e-06	6.1141657785092e-06	6.5965377730827e-05	0.0177179046973989	2.15907484959274e-05	8.45753681623018e-05	0.000265577143804473	0.000489990070132973	4.79776712922571e-06	7.34248557322152e-06	4.27859087828246e-05	7.1260070336505e-06	7.47545902014134e-05	5.45806267969666e-05	5.38361475042749e-05	1.7219080785271e-05	4.43835490898826e-05	3.74455528693893e-05	0.000613032386353444	2.454889114951e-05	5.55154558660869e-05	6.32845403324958e-06	8.50370277932618e-06	0.000156263442122146	0.00317915317860991	1.9329585365469e-05	0.000146129804845593	3.49249366758522e-05	5.65891165587477e-05	3.90252873149329e-05	0.000316739167536569	2.09427356840315e-05	1.81129303622888e-05	6.31148856697081e-06	5.09652946918424e-06	0.000166736310646045	3.76005125507601e-05	6.28053666170057e-06	3.38950838512241e-05	6.04027999658369e-06
105_Merate	0.00195153917711766	1.3531304524933e-06	2.76024524370503e-06	3.13036580986424e-07	2.1393171730168e-07	3.86682010770717e-07	3.06594312439149e-06	1.60797089476003e-06	4.25051334447711e-06	8.32914044702763e-07	4.01353357905623e-07	1.05157196599313e-06	2.76840607309323e-07	1.91880882525557e-06	2.19383913865183e-06	1.20328015587188e-06	8.92737027045705e-07	2.37211144988125e-07	9.69207938349685e-06	2.16101246356947e-05	2.83700545070297e-07	3.41651176593476e-06	3.42648400855871e-06	3.56042347900517e-06	3.35314195659405e-06	8.83535680212781e-07	3.4421080525011e-07	3.18111795996343e-07	3.27752228184763e-07	2.31841481670995e-07	5.16348686685563e-07	1.91405925160641e-06	3.27773550374343e-06	2.08573667009842e-06	2.17784689961579e-06	4.9179180907498e-06	7.66373484756705e-06	1.10500331037842e-06	5.86527778007224e-06	4.4116918855639e-06	8.3527624949982e-07	1.66474568168134e-06	4.82896543612285e-05	2.74200936976648e-07	1.58772699160364e-06	1.6168711096833e-06	1.23128122864567e-05	3.39210326703481e-07	2.87936239586566e-07
106_Patplu	0.245233985898186	3.42147241595134e-05	0.0038831449972234	8.67510334323444e-05	0.000125309203732933	7.36964827127019e-05	3.93701776711877e-05	0.00394958000271238	0.00117104056923638	4.37692957336661e-05	0.000426899827249188	0.00038631324272878	7.76206470184809e-05	0.000150433778096055	0.000377225463204504	0.00109081017444856	0.00044642117447838	4.45904922791541e-05	9.81462054630087e-05	0.000212191894472958	0.00147134185855669	0.000608602284781769	4.40046449382106e-05	0.0148841274005684	0.0227242962992819	6.98131591364803e-05	0.000305869090471664	0.00070112968917723	9.8103461500993e-05	0.00026734191016167	0.000164532257261924	0.000145965969851357	1.99623052744204e-05	0.000359984836750428	0.0109097042929926	0.000283481739509405	0.000400926628369992	0.00279949237990604	0.000452781428759785	0.00193029183762	3.31808519786384e-05	9.34673852681874e-05	0.0941950949439991	3.75301944610483e-05	0.000398943316910603	0.000100892416747821	0.0255747011699519	0.00189322790425483	0.000106729599785344
107_Pyrleu	0.00420528818209839	6.35633702727101e-06	0.00244761219807932	3.81994015042065e-06	7.02390277744835e-07	4.41684695232995e-06	2.63712083806471e-06	1.4648759128435e-05	0.000876452766192476	5.48709950871138e-05	5.39296542254116e-06	9.29747490546841e-06	9.2737041073517e-07	5.67857734446131e-06	1.7879129983892e-06	1.67655175683111e-06	8.86904431470777e-07	6.17846191133474e-07	0.000198600639541733	0.000191530794261592	9.77503164708384e-07	1.50240995754257e-06	1.8785664212826e-06	4.34881918815815e-06	3.9628210763119e-05	7.65289223458573e-07	2.08751248409297e-06	5.5984086596016e-06	1.53063536474847e-06	5.08313506614135e-06	1.02998379162983e-06	1.26788253107554e-06	6.45466166977671e-06	7.41848192954304e-05	1.08998951375188e-05	1.70696380496812e-05	8.9988118584783e-07	5.72788813176195e-05	4.20472047745064e-05	9.01213939555604e-06	2.44835952627875e-06	2.69757448947926e-06	7.71294027352371e-06	6.50763841141812e-07	0.000282753606837171	3.48144362510189e-06	0.000106311470936194	7.63222787233915e-07	7.39207429467776e-07
108_Salful	0.0318604736857419	2.31540559204957e-05	2.27731058082299e-05	3.09379558946735e-05	0.000182810319327614	0.0014148448936862	1.72238101602753e-05	1.85667312856333e-05	5.37401458303076e-05	0.000337436862746906	7.15240312724653e-06	5.40722158992574e-05	8.56044224612453e-05	0.000275568501728849	6.0472707021383e-06	0.000278121159284296	3.56896827372675e-05	2.57467562121626e-05	7.59453520040659e-06	0.000192396450920136	6.25507113388253e-06	0.000112455380387524	7.10228854974625e-05	1.95478222868317e-05	0.00065038024153211	0.00258917931881131	0.000114642000540833	1.92008749790953e-05	4.78996755743044e-05	6.22641258444121e-05	0.000256932196679532	8.60927189928871e-06	4.04223249619454e-05	0.000121988714839	4.6838159986153e-06	7.93331556341861e-05	0.000160317301172095	0.000119085066808493	0.000192203624341564	0.00020303898658458	6.9013933231447e-06	2.2029034817261e-05	5.53058292617146e-05	2.9337463107822e-05	6.02404937601802e-05	0.000167118196464062	6.18775840822605e-05	0.00467013979600777	4.27842647938037e-06
109_Lipvoc	0.107812354219342	0.000480662375441004	0.00249984277071037	3.11149081135303e-05	0.000145237364971721	0.00332729181618486	0.000405010655654531	0.002058364689769	0.000344672221775258	0.0279324449057985	1.99293739791295e-05	2.2992365285637e-05	8.65672859441155e-05	0.00196703985649655	7.93225242318345e-05	6.84005119540593e-05	0.000660038669065574	7.7958862176407e-05	0.0077079467923112	0.000187800131950036	2.1307389551216e-05	0.00227021672920721	0.00367730859403549	0.000238520532876741	0.000787659034212226	0.00078008343822346	0.000272900377834519	5.20203057739455e-05	0.00210866920905763	0.000547955198491558	0.000426979311854454	3.19517888298217e-05	0.00111444272279769	0.180050828402861	2.47566691373648e-05	8.8828517294397e-05	3.07598760924449e-05	0.00734261010408117	0.000271055529063401	0.00284874022351238	0.000930924799737104	2.9160722865467e-05	0.000406897566981345	1.78463297015214e-05	0.00148228701002405	0.000293105763471192	0.000324384420367565	0.000876193136598431	1.64734885001954e-05
110_Hemdio	0.070333485582316	4.97619526186825e-05	0.000114122333352279	0.00030656362519117	6.38909661281682e-05	0.000442058283277501	0.000319326681781115	6.51487278221777e-05	7.52082803003906e-05	0.00012793583465246	9.61669474401184e-06	1.7012504994986e-05	1.29243991269326e-05	0.000297014029093146	9.74989540580088e-06	0.000246910215606167	9.16929697123075e-05	0.00444514895355129	1.91508361443895e-05	7.78684876416435e-05	0.000201327873374577	1.8031836242931e-05	0.000227448204580049	1.08170009889415e-05	1.0745165513145e-05	2.17031214907604e-05	1.9810883096427e-05	5.25895121476542e-05	0.00028905069825758	0.000443547822936918	3.62998057756679e-05	0.00262692569862799	9.04726113411675e-05	3.7007468528753e-05	1.34528451598203e-05	0.000259900552078162	1.36371042567395e-05	3.20102039090271e-05	5.71598716531654e-05	2.40008869290989e-05	1.87353135443769e-05	7.84229891013346e-05	1.47927384430117e-05	0.000577076990256485	6.58675553795727e-05	0.000326780661768225	3.54376732008219e-05	4.55382594743593e-05	2.5367286451523e-05
111_Dysmen	0.0703881518253946	2.4682137147378e-05	0.000146162917676936	5.70370697131313e-05	0.000216123465376973	0.000434417060215379	1.66741909882162e-05	0.000681767264383611	0.000175425703192959	8.08411369020122e-05	0.000503723984871945	0.000144646019927659	6.1559399626021e-05	0.000409262526554199	0.00015637876300502	0.125725731352874	0.000336740689391038	4.40700772972084e-05	0.0013025440937712	6.06516398442854e-05	2.10491659079901e-05	0.00146891921490714	8.15518950183324e-05	0.000445782699987412	0.000117835250431567	2.4655288997084e-05	0.000104745921661432	2.3510408900357e-05	5.81765314909814e-05	1.75210623059983e-05	2.4210620771078e-05	1.34702592519653e-05	0.000152725806089752	0.00010612562175093	2.01517871893188e-05	5.08924284687173e-05	0.00167306499551766	0.000145862717847231	8.93342285115085e-05	0.000203726277534994	1.77261886307821e-05	0.000221315262860031	1.64858660395761e-05	1.535447617944e-05	2.5272216326418e-05	1.50243023273501e-05	2.15652143842066e-05	0.000225845179438222	1.13763976372644e-05
112_Habrub	0.226684584165597	0.00145927128077628	0.000120950089629512	0.00642573613693408	0.00109676680567807	0.00932783166594067	9.60880368301079e-05	0.000160020541555716	0.000787447660255843	0.000388500542541581	0.00019542972341671	0.000904916499376273	0.000457212689569261	0.00688327797513473	4.08094240844483e-05	0.00123651720021275	0.00189915215438009	0.000272919644689677	0.000981968015678069	0.000884584672792292	0.00367463531099512	0.000350171913531715	0.000104034136821936	0.000536719995627812	3.67589496788657e-05	0.00026711240975352	0.252765213860304	0.000267181647274023	0.0013291741022536	0.000348026732785648	0.0252297704962495	0.000701027042813029	0.0016739008898427	4.3161651450407e-05	4.18360262647686e-05	0.00034870010913793	0.00107573346349436	5.19527207913117e-05	5.33812524282609e-05	0.00127853521733812	0.000471094245893422	0.000205136247893887	8.0305855144966e-05	0.000198256995563924	9.67259309735761e-05	0.00124823968639098	0.00119235774444305	0.000310170083259621	0.000589013883366556
113_Cypara	0.0120594102714817	2.57111110585073e-05	0.00120943156932764	7.70916698239445e-06	3.01416175583719e-06	3.52513553335379e-06	3.14619381819565e-05	2.46223297720799e-05	0.000177533400320157	2.43980027803707e-05	7.41319159860205e-06	3.17767815000177e-06	3.06169514428511e-06	0.000296328700432824	2.32001862231119e-05	3.22746729998905e-06	2.87318312388553e-06	2.82102803829193e-06	8.04497370969428e-06	0.000137192150505923	2.37468327272898e-06	2.29754850996273e-06	8.51820970854674e-06	1.98368220111504e-05	0.000581753865088761	2.27030069578734e-06	3.02557189297754e-06	4.17426194325233e-06	7.9815515432916e-06	2.55074678816458e-06	2.89856166431696e-06	4.86116144793085e-06	2.98063953129827e-05	1.3042495203279e-05	1.10208611342612e-05	3.9256523523661e-06	2.63826374236826e-06	1.10247856023024e-05	0.000397533521320933	6.6786212090879e-05	1.24656188249378e-05	2.32317918012512e-06	3.6352917771889e-05	2.45863737252103e-06	3.80376471180408e-05	3.04996581913523e-06	0.00126614043930651	3.0504808501908e-05	2.09878844463704e-06
114_Maclea	0.00217669010984915	1.8248144017692e-06	3.25358950476224e-05	3.33540331691319e-07	3.04159815993565e-07	8.99709322290026e-07	3.89154895566751e-05	3.23224068651281e-06	6.8816788144304e-06	2.40508712976429e-06	3.01699217521738e-07	2.72630775146881e-07	3.95381633747779e-07	2.06217526497776e-06	1.18390756893639e-06	2.51049310630169e-06	2.99025544953997e-06	1.98237220553829e-07	4.09308252734597e-06	2.30120757873213e-06	3.18676277052535e-07	1.04651821590245e-06	1.24553195007125e-05	1.73934270819635e-06	2.98194916628012e-06	1.24437740424819e-06	1.76840797062549e-06	1.1098867953165e-06	3.40258982136128e-07	3.62996776943222e-06	3.72981824487522e-07	1.67520843823162e-06	1.8457477799241e-05	2.5010122457932e-06	4.08432906618881e-07	0.000151182260110152	2.29716497960273e-06	5.29938842970866e-06	1.71258412348554e-06	4.62201073672838e-06	2.17360142366927e-05	9.42136830467694e-07	1.41158803625345e-06	2.2883627083356e-07	3.75071678277899e-06	9.21866896701175e-07	1.00848810572496e-06	1.22845636255442e-06	2.8809600774789e-07
115_Camobs	0.00626503912236276	2.24068466149398e-06	2.5961114439515e-05	9.50753294356267e-07	9.60228884465151e-07	1.30328498146466e-06	0.989585349190316	9.97906612375607e-06	7.01007133163151e-05	9.949951273823e-07	6.36019950510549e-07	7.22454021421388e-07	9.60113567369794e-07	2.80553962056674e-06	3.9059591763909e-06	7.6582009011068e-07	8.82510300522369e-06	2.82555669601207e-06	8.4884374780789e-06	6.46672675358898e-06	3.16690392511358e-06	2.92238170640947e-06	8.14584423555783e-06	7.91094689123841e-06	3.09390411539833e-06	2.77952686425481e-06	3.50497992983852e-06	5.92144497718309e-06	1.05808464393172e-06	1.68535228435086e-05	1.52300654300141e-06	2.95107427046273e-06	4.70473385979402e-06	6.75753609085865e-06	7.91089430454481e-06	0.000448286759742741	7.76925303794993e-06	3.7301944257242e-06	9.3010620735154e-06	5.79410850547917e-06	2.13744028772613e-06	9.99249494965931e-06	6.56083897920996e-07	6.66968753144779e-07	7.62173057059943e-05	1.1592936472859e-06	2.68124440739013e-05	2.22530144607007e-06	8.23702551464582e-07
116_Forcol	0.00102811159114317	1.77270004997552e-07	0.000170393214831435	1.736422434884e-07	1.61994134537254e-07	1.87248650487895e-07	1.37522132011506e-06	2.09012282373948e-06	0.998459113300355	1.15827628922027e-06	1.59409792000495e-07	9.70843884955366e-07	1.89173740414394e-07	2.07958176484739e-07	2.81278582077253e-06	6.36958008104426e-07	1.09022572274739e-06	1.39600010822528e-07	5.40558730742721e-05	6.71897243976769e-06	1.713612622377e-07	5.8520136275071e-07	1.81177744146974e-07	5.28317498391958e-07	2.57068395824548e-06	1.52837138631083e-07	1.17376373398979e-06	1.0234729868228e-06	1.72469292211802e-07	6.44876192471929e-07	2.14845005443158e-07	2.86405841533309e-07	4.97254438404673e-07	2.42508818453019e-07	2.99828229400551e-06	1.38345552077115e-06	9.23684619386207e-07	4.84023928138493e-07	3.55008801419709e-06	3.07472087284865e-06	1.17858048627335e-06	1.66683844330197e-07	1.5422465958402e-06	1.54458633587949e-07	4.15703559823937e-06	1.79071510564209e-07	2.84436562351569e-06	1.93372474078645e-06	1.71357881732837e-07
117_Pronud	0.000608317691864905	3.46572925752204e-07	2.42323239465814e-06	6.8873491624936e-07	1.09812899785641e-06	6.41195592187526e-07	4.85747657207267e-07	1.19436660444455e-07	4.01314432234218e-07	2.47564999775118e-06	1.85069593107274e-06	3.76719115159923e-07	7.63211647674641e-07	1.74906008985737e-07	1.33122009129689e-07	5.84166357660542e-07	1.19666379099637e-06	3.84826849743576e-07	9.63955900326634e-08	1.49536753913852e-06	7.73348975253337e-07	8.84109464016159e-07	7.72702320348744e-07	1.27348243839831e-06	7.1851104852658e-06	6.04571864888747e-05	5.27947306600509e-07	9.12725247074429e-07	4.32801752047362e-07	6.80749222952558e-07	2.98393518841248e-06	1.90143767123208e-07	7.09160616982098e-07	1.59435145834269e-06	1.29068196500911e-07	8.38086895497169e-07	4.8113288438128e-07	1.16171908232908e-06	4.86264203959724e-07	4.67281910361118e-06	6.01219658807859e-07	3.7055619562088e-07	5.25667758086457e-07	3.55261223198841e-07	3.66613027328656e-07	2.85327463999824e-07	3.05068397481906e-06	0.998960482594319	1.04320144103622e-07
118_Taccor	0.140896237171949	0.00015266695444176	0.0475822796810889	0.000137407344260915	4.76909004283257e-05	0.00239061776792861	2.92787502638663e-05	0.000109276474344542	0.00253368429209015	0.00235904786872279	3.39260835017134e-05	9.23189962991187e-05	0.000556639362077302	0.000451051901729088	0.0002519698510912	0.00132164804956088	0.00034177414294408	6.85810216941897e-05	0.000117037599781564	7.01010058792753e-05	2.70448951301145e-05	0.00315260272627041	0.00071264194217964	0.000148848240978786	0.00091662655767117	0.000548539082701927	0.00267574106497008	0.00152353191205917	9.61639446198361e-05	0.000805291825231354	7.0421296710081e-05	0.000146158623419419	0.000399971879316137	0.0461018037833688	0.000216785210286075	0.000296907643595219	0.000325308454762053	0.0392437391455709	0.000214065917773076	0.0522575659113166	3.1947238720018e-05	0.000429444932629106	0.000106465218087674	3.24306301301333e-05	0.00160885030922168	4.09810923857592e-05	8.81382307728646e-05	0.000678944322704667	2.50986005444711e-05
119_Crafas	0.242718677647849	8.02752521111262e-05	0.000165491676871375	0.00173699744680748	0.00370068591664368	0.0194013252898928	9.38722576559213e-05	0.000996552239207089	0.00079054156638988	0.00268207671150705	0.0239183087938634	0.150007206469758	0.000459152368006329	0.015559424775519	0.000891729658544714	0.0115179885599527	0.000231278936094463	0.000392917015060009	0.000359944514376701	0.000625140571503973	0.0018456295760676	0.0110912921493357	0.00114746440900498	0.00323724360327001	0.00184075554903791	0.000218674755807689	0.00046087909966453	0.000892294474810711	0.00299015994256074	0.000274503229568323	0.00239341940762405	0.000109767700796525	0.000206388293330553	0.000324959202056032	9.13950743297231e-05	0.000280299522183471	0.000715910633472017	0.000377173578094335	8.99421238374278e-05	0.00474448815961446	0.00139100307532301	6.28272236832703e-05	0.000727557140284524	7.13814274547115e-05	6.32104969843727e-05	0.000433075104231115	0.0019367814906572	0.00068388592814608	0.000895646957247092
120_Cryobs	0.0315802303611201	0.000252435010368582	0.000367072685426611	1.83601522215415e-05	4.37506886082849e-05	0.00173641875923549	5.81254023049735e-05	0.000157393511776829	0.000810544246812685	5.72735468289183e-05	2.42245230003483e-05	1.14788273761251e-05	3.43423665887787e-05	0.000128183033039919	7.35804097514329e-05	4.10424972981296e-05	0.000171615123435003	0.000499811369449325	0.001385035113816	0.000284653310836067	0.00377704374985497	7.83670746092945e-05	0.000449223479381298	2.24089802558763e-05	6.78462290623912e-05	0.000267684934166863	2.28670951611567e-05	8.64486695588664e-05	1.10938898895132e-05	0.000942139017684973	9.39105990647963e-05	1.35346510867791e-05	6.79908945333772e-05	2.70924568214101e-05	9.98672506656894e-06	7.25935171432941e-05	0.000163246679506089	2.26195136391364e-05	3.6215677658107e-05	0.000143820405092282	4.63958300363028e-05	5.85305846224481e-05	5.29830696702458e-05	0.000132875775019963	0.000725556710254785	0.000702849226630998	0.00137434624005558	2.6889929000131e-05	2.06120291010801e-05
121_Synalb	0.0372216338456678	4.19084437854509e-05	1.44242773968009e-05	0.00100363684193912	3.63593623198045e-05	0.00119364017832445	1.05207662130712e-05	1.91475610472106e-05	4.10750359233679e-05	7.89309500083294e-05	5.87960970461883e-05	3.19159979616359e-05	1.4644306346376e-05	0.000809973167710959	9.7606956653537e-06	0.000945533377338499	6.6912554713513e-05	5.88405573562753e-05	8.74905711353723e-06	4.54793011021994e-05	0.000231179703535271	0.000212837164483347	1.3705667874304e-05	9.20453910706708e-06	5.31631447423424e-05	6.50535801874599e-05	1.97071107354688e-05	1.1747623099942e-05	6.90759855771327e-05	1.26999328951379e-05	0.000109267169157767	0.000120555666469982	5.73601172304778e-05	7.49365301492155e-06	1.15817078113022e-05	7.28483184950725e-05	3.72280599148461e-05	2.70444845195762e-05	1.51035052982873e-05	5.25057902224844e-05	5.18168363598011e-05	6.38884916962754e-05	7.80155451296094e-06	4.5466512280484e-05	1.10917787070337e-05	9.47755330588191e-05	1.93019772965285e-05	9.65622591005669e-06	4.55788767919477e-05
122_Vanchi	0.0132898579140754	3.6653551081416e-06	4.71368044355457e-06	3.22039280895541e-06	0.00924735739160388	8.34811834111515e-05	3.07561328518818e-05	0.000263811861494266	3.16924331399457e-05	4.68403245890605e-05	1.02782984654502e-05	3.94318381458242e-05	5.27911185023319e-06	2.37761776899502e-05	2.78338285953965e-06	1.03145349526102e-05	0.000178876163081272	3.26868849902809e-06	6.55518796968423e-06	5.07030542205255e-06	2.3219734151376e-05	0.00014082109639895	4.98470120728482e-05	3.30159856193765e-05	1.04453985416819e-05	7.36090604068842e-06	0.000112127811241725	0.000128782084552164	3.71012334599013e-06	4.67283932855971e-05	7.34045297067652e-06	5.18829276379004e-06	4.75269859009288e-05	2.6543583516332e-05	2.33820658408647e-06	1.77816647879478e-05	1.95490560604306e-05	3.20324445881676e-05	3.54101419737085e-06	8.30817322439542e-05	1.84957731646381e-05	5.24831205139573e-06	5.2368526945641e-06	1.85633443050447e-05	7.13488013609668e-05	3.1074402497819e-05	4.94412220276208e-05	3.53314590709534e-05	1.66992066356737e-05
123_Spofro	0.00886132876622512	3.65410993314188e-06	6.07110733040635e-06	6.4701251920678e-05	1.78069487346782e-05	9.51006551779425e-05	9.8594042337735e-06	2.12725863229217e-05	5.31919230497864e-06	1.78843487988131e-05	4.57594158229797e-05	4.67488143597703e-05	2.54498011921298e-06	2.38761682091918e-05	3.05883877744503e-06	2.45107347735719e-05	3.22410943792565e-06	2.91054254543785e-06	1.07195937969994e-05	6.00606627779411e-06	0.000952408631093771	0.000454815236050785	6.05613832879054e-05	2.53575305220708e-06	1.12690515418265e-05	3.64438783991769e-05	2.10024655503715e-05	4.52950314556413e-05	1.99699521576611e-05	9.68604727481979e-06	0.97048287891805	0.000156251493628851	2.40316073926904e-06	0.000111677143486251	2.69280521711899e-06	1.0283227743242e-05	2.40363651198611e-05	1.67933164580697e-05	5.01581463474717e-06	0.000207894276144788	1.62390393736658e-05	3.96421738453243e-06	9.44297649809493e-06	1.78487662576186e-05	6.7629630023938e-06	0.000258517134793669	1.71894396685409e-05	7.91359068658538e-06	0.000176438657751559
124_Sitgri	0.180997151366078	0.000452334163874189	0.000527014799820238	0.174877755427078	4.26489534280359e-05	0.0014714575803467	0.000133049803188929	0.00114300008456773	0.00510671350113229	7.75911178469041e-05	0.000797049365976879	0.00129375820751066	0.00325531312792098	0.00861068215885505	0.00128825128460282	0.000949242184587417	0.00344270199838806	0.000377336695710987	9.93529606155098e-05	6.72983711385639e-05	0.000112165292603761	0.00474986676997271	0.00163089152609284	0.000489631482527184	0.000144229282841715	0.000243271413435712	0.00074459906104811	0.0162111261041548	0.0110875976300375	0.00105666193184537	0.000131223183093981	0.00018383881542726	0.0010797284590629	0.00354619123380954	6.14578570980891e-05	0.000255663425297142	0.000482128089113353	0.00235741086120583	0.000353915969332339	0.0312943077527933	0.00241838006927331	0.00183837173171314	0.000657308878804993	6.87108942002763e-05	0.000909627012165381	0.00122558632509368	0.00037803644307887	0.000350507968517275	0.00014994263576837
125_Cernig	0.026578271349529	0.00028359392666143	3.61534447960362e-05	3.42190786503748e-06	3.31717211737324e-06	0.00068907238838026	2.13218535977328e-05	4.56122076968412e-05	0.000118887926075379	2.45751606392036e-05	5.00722134774733e-05	5.895206989968e-05	3.96348304326964e-06	0.000294920598560576	3.1425207818332e-05	5.25044785165711e-05	1.84618439085836e-05	2.88934247233502e-06	3.76520622248284e-05	0.0221584047401299	3.34637042408893e-06	0.00684852372169323	4.87598830877746e-05	2.96532203183639e-05	2.11008891311377e-05	1.80340927273311e-05	1.96990509211934e-05	5.31186807082326e-05	3.58958181581656e-06	3.7922953326858e-05	4.05817981365737e-06	4.28690164585357e-06	4.47278370811933e-05	3.51132234960126e-05	1.51494683314216e-05	2.41338752642404e-05	0.00058006822518213	9.88638776341132e-06	6.900191971717e-05	0.000141846606252485	6.33909528899234e-05	1.04341931832377e-05	0.000192268226247175	3.03964373624981e-06	1.30303274658987e-05	3.02488162241286e-06	5.30147060005179e-05	4.94315071808281e-05	1.4697900389909e-05
126_Arrtac	0.0778722549645569	9.01245128889989e-06	8.34264678636055e-05	9.37626601747032e-06	2.22856991093593e-05	2.23790571012907e-05	0.000223054078487926	1.47509206073792e-05	0.000321834367458408	3.06616487344416e-05	7.31610201336156e-06	3.24439351207982e-05	9.06173276821687e-06	1.23652117050584e-05	2.55302463075968e-05	1.02807300722413e-05	1.35570728149595e-05	1.75951429157682e-05	0.000157427112308274	4.2081007396852e-05	1.16453312157008e-05	2.83459099363196e-05	0.000231579224782494	2.75640759373777e-05	0.0001789026303125	4.2355284771915e-05	9.62748463919192e-06	5.1971183475534e-05	1.44674912735587e-05	7.25381807043156e-05	0.000215289170985721	5.60453978526999e-05	1.21894384925233e-05	3.3859848140785e-05	2.69178454565467e-05	6.61635207107212e-05	6.33412074816465e-05	9.88909926164215e-06	0.000194035265503465	1.21526081313368e-05	1.16777537028795e-05	9.06684700083616e-06	5.9891451467706e-05	3.90203401034506e-05	0.00011609793498476	1.8762789063823e-05	0.00437974906313297	2.37052452848927e-05	8.68342228173915e-06
127_Dropha	0.0066258460336583	1.6869449689481e-06	0.000102586881606787	1.25140800031338e-06	1.68249385325556e-06	3.46397671569123e-06	5.87740385845546e-06	1.98209763229691e-05	0.000162617194806579	1.15999138151232e-06	8.09335506896478e-07	6.31411556743535e-06	9.04951966836745e-07	1.11411024319491e-05	8.76562500950488e-06	1.09594345107976e-06	1.28193532954377e-06	1.06678217656942e-06	3.62745566158482e-06	6.46070964741697e-06	2.80939111174234e-06	1.52842503124013e-06	1.2507675189466e-05	1.27088347051898e-05	6.56884119236517e-05	1.37244793184144e-06	2.21902267022949e-06	5.74987015506157e-06	1.88611934739971e-06	3.93934477739336e-06	1.29964094632765e-06	1.53712263263521e-06	1.52168990678753e-06	3.01061736986586e-05	5.83336290052292e-05	2.68547124983994e-06	8.83331760754921e-07	0.000117554363172246	0.000141501188601375	2.42827077753376e-05	8.43638988760396e-07	8.62413269773539e-07	4.18988031246527e-06	7.52230790175876e-07	4.4054984029712e-05	9.12044865365707e-07	0.000873239396839105	3.91997914887687e-05	7.1551803104245e-07
128_Tolsul	0.00284991446893812	9.64080884604486e-06	2.32874354449075e-06	8.66685520791187e-05	5.49573543850211e-06	2.08303591853974e-05	9.3705264103344e-06	5.93123655765229e-06	3.46904064167713e-05	1.96237441345603e-05	4.57875356816691e-06	3.12852486230959e-05	6.41025700524391e-06	0.000135757762101764	6.90303480517109e-07	1.25852611451284e-06	1.37753963699581e-05	7.83403227646439e-07	1.94228077110812e-05	1.18156463754246e-06	7.25834060801105e-06	1.52387236895573e-05	1.61353396482461e-05	3.15752181500012e-06	8.26007358679661e-06	9.95308361938681e-06	2.45753207491961e-05	5.31770115796414e-06	0.00039694172198722	2.58690723874168e-05	3.07708763294563e-05	1.99947942349169e-06	8.10801695188652e-06	3.37132236593675e-06	7.58065325712178e-07	9.34955615448462e-06	6.46011581111918e-06	2.78789380628079e-06	1.05569104341095e-06	3.9100160111241e-06	4.82240729254362e-06	1.88210446809034e-06	7.82352976623719e-07	1.47092636302678e-06	9.57269900912512e-07	2.22602496037939e-05	4.12303291739553e-05	6.27904077682366e-06	4.19481537274062e-06
129_Pyrleu	0.0375918460293846	1.54961619412262e-05	0.00185475028489223	0.000194197809205522	1.35517996279776e-05	0.000989083106649824	0.000128154489254274	0.000161487852856116	5.47480176737657e-05	0.0002144947867407	1.47483942553953e-05	0.000112826152190079	3.7250813029248e-05	2.67067886964292e-05	0.000119145551700247	1.59312009919144e-05	5.01905763031537e-05	2.58229152455839e-05	0.00035938331407148	0.000189914887765908	4.32815198968156e-05	1.92186371619431e-05	1.37783200088456e-05	0.000197029616280353	0.000610571196994086	4.31797679612162e-05	9.00563268341843e-05	3.8484137927727e-05	1.84942428268903e-05	5.01942569054231e-05	2.03048642129466e-05	0.000450646382944918	4.5057848927079e-05	0.000718389667120982	0.000433776631143097	2.61799012157623e-05	2.57673538573416e-05	0.000306093142878181	0.00106050163805546	4.82938116929036e-05	1.22166174125575e-05	3.37309404895557e-05	0.000119886456139693	2.12307818342121e-05	0.00322255510733964	1.40390333624415e-05	0.000476708358230998	4.26585168881604e-05	1.27770201021126e-05
130_Dencer	0.0790752908693011	1.79440385427679e-05	7.18046796394232e-05	0.000939977192957009	1.7435672720307e-05	0.00174722792204516	0.000195761622136596	0.000452921823860853	0.000762058911300717	0.000291497640795426	0.000113379592101164	0.000230789040658382	1.89631118713037e-05	0.00243046188447459	0.000114581655908585	0.000242040482300056	7.93210476935319e-05	4.00031282330342e-05	0.00873443224241867	0.0636226545716125	7.73094887829475e-05	0.00075097031591695	0.000663881190417844	2.14331870774192e-05	1.92187689894498e-05	0.000464752512879839	0.00014613620061672	9.57274934827441e-05	0.000147317926481176	4.80214226327082e-05	0.000252604912893896	0.000462139741346368	0.00259585381182401	3.61109388232855e-05	8.7866902781412e-05	0.000317080353496244	0.000494692622401249	1.84406814189823e-05	2.19222606240181e-05	0.000236025168456629	0.000253055375309081	1.66807618624585e-05	1.60555415671155e-05	7.1479091115068e-05	5.09494620115866e-05	1.99729050126273e-05	0.000926518627640387	1.79921728752769e-05	0.000743364382153799
131_Dysxan	0.0206758666674119	2.6503718913307e-05	0.000158645596006982	5.55923048257862e-06	3.69900168935725e-06	1.36779784842562e-05	3.62581089019718e-05	1.99701374778987e-05	0.00422812829844114	7.87502210612378e-06	3.76487297277253e-06	1.10220535525141e-05	4.68941662497057e-06	7.47818525673648e-06	3.53705119692471e-05	7.60037760342882e-06	1.73961363687275e-05	3.88882185654088e-06	0.596114510561209	0.000616427720303091	6.26968930069168e-06	7.52613671495679e-06	0.000200006212355542	4.0141341889162e-06	3.83115410201977e-06	8.25108612152575e-06	1.03187448192846e-05	5.14643885137968e-06	6.54603333081962e-06	3.60612031388747e-05	2.56543370869845e-05	7.24860312714891e-06	6.07347350341993e-06	8.2391847764232e-06	1.50794081916515e-05	8.76235759891661e-05	2.57938789487876e-05	1.84192866134306e-05	3.9775268200139e-05	1.96193127923276e-05	5.30728340728017e-05	4.22517346113121e-05	1.21947961735005e-05	1.02272106738912e-05	0.000192634323733213	1.61509720086319e-05	0.000224732738038373	5.89565184410204e-06	1.57081137343244e-05
132_Hypstr	0.218719883608913	0.00562090473199841	0.000100831248839175	0.000296962689945376	0.00067279491164926	0.00522701196642002	3.39048168656558e-05	9.0390276625912e-05	0.0027290159628541	0.00246669079213852	0.000180056241481761	0.00013163004804836	0.000158610728695057	0.0411814679748111	2.79319275985062e-05	0.000419381558745732	0.000602348546231027	0.000187126688980498	0.000159781422142757	0.00724191811050099	0.00279111980855744	0.000599308200259395	0.00498886967076494	3.19539893016913e-05	8.57957497264136e-05	0.0113800038130501	0.000580581289741808	0.00107506828696241	0.000764909788126684	0.0011506931631383	0.000233457710980343	0.000430278642496136	0.324310452244487	3.61599117721465e-05	2.9096023690843e-05	0.000216382338494344	0.00139642258049184	4.62068423795572e-05	5.51334948518685e-05	0.00157078480943967	0.000977527612673267	8.20028107163927e-05	0.000268757091017769	8.24076699212913e-05	0.00264291466807403	0.00333367407516489	0.000167784372679523	0.00142657715326564	0.000311309675743506
133_Synruf	0.0127321538618651	1.33441380730895e-05	2.52792949911781e-06	0.000247882853895821	0.000119514598032632	4.50621005188521e-05	2.44309153135837e-06	1.06249453355687e-05	1.9760849169558e-06	2.97858284073811e-05	0.000158309402786183	1.92625517450465e-05	0.000178677990899956	0.000908363541651744	1.79019141022715e-05	0.000108503688458723	4.81101248814756e-05	5.06784956712367e-06	7.55516666322129e-06	1.30842374828805e-05	3.60346741436875e-06	4.65087755660058e-05	2.83676858236172e-06	4.4424785932185e-06	1.37597644930694e-05	3.75966357965129e-06	1.52984063437406e-05	1.30056204695835e-05	7.48411138997868e-05	1.17017278283187e-05	1.16157167605352e-05	2.40880192357387e-05	9.79278836837875e-05	2.01533099727358e-06	3.31423257831666e-06	2.65403170947443e-06	1.6942202512654e-05	2.29254775306355e-06	3.07010748045337e-06	2.89943491974665e-05	9.08927628579239e-06	1.43855762743459e-05	1.06120908409195e-05	2.54217980802405e-06	2.77826719507573e-06	1.78147071579095e-06	6.77300476270284e-06	1.31911231960242e-05	1.22494633567097e-05
134_Xipobs	0.16195184282677	0.000134673378420592	3.94096962490199e-05	0.000477060533413371	0.000373097769509352	0.00442184009696228	3.83410541132304e-05	0.000133737607457784	0.000140023305297983	0.000593372150899886	1.63086793580877e-05	2.47725006012151e-05	3.03775586218056e-05	0.00579238564386689	2.35760406761748e-05	0.000105381370551897	0.000144777998470463	0.000480110980094845	0.000105466071399538	0.000576023415622646	0.180399155761885	0.00417546994847024	0.000685873770632529	2.3006638382888e-05	1.80285912448498e-05	0.000166749309874232	0.000422896183220626	0.000186252331566147	0.000113330171156035	0.000220534728050668	0.0231071323201576	0.00394843456142596	4.16081188109931e-05	1.92813274412033e-05	3.71514319526013e-05	0.000103356985903064	0.000244085528632194	0.000134841472198707	4.66868810979469e-05	0.0189510929453512	0.000126503077776916	2.33432896050221e-05	2.61397750308848e-05	5.46369290664209e-05	2.09753076050559e-05	0.0231479373986664	0.000231467999664591	2.51778905919083e-05	0.0008994879127353
135_Cordel	0.0111784698729839	4.993743696683e-05	5.3000775806924e-05	3.83080068143712e-05	1.91269335725604e-06	3.31595558607926e-06	0.00409553205745561	6.19697400155307e-05	2.5670134947011e-05	1.23206164952458e-05	2.91265714205132e-06	5.82307759443398e-06	7.87798724575376e-05	5.44302753934931e-05	3.0356535853501e-06	4.49507202175449e-05	2.86315276679102e-05	1.46803474246297e-05	8.13816885171117e-06	2.85786025646811e-06	1.06286313274115e-05	2.54449124093134e-06	2.57123909407298e-05	2.94108024508191e-05	4.00140047158261e-06	4.52642827113739e-06	1.60842159912942e-05	2.45659488532307e-05	2.05172718554446e-05	6.83977713333008e-05	2.63162816505744e-06	2.91509021353259e-06	2.0794817629256e-05	2.61770324964221e-05	2.64902148568057e-06	0.0357709332294357	2.03256527513398e-06	5.72601051641963e-05	3.90365303498674e-06	5.05244237520266e-05	4.1647569339681e-05	1.52589351536795e-05	2.81376837137598e-06	2.9176283531676e-05	2.19518713714567e-05	6.61442513890439e-06	1.48318265619875e-05	8.18852816639235e-06	2.62927759131688e-06
136_Chicau	0.000455570008372716	2.17914573817773e-07	2.24556617222657e-07	3.89587811711819e-07	8.36670901730855e-07	5.31729927353298e-06	4.42500435932632e-07	2.26764733860629e-07	1.79480249056139e-06	1.93204579069474e-06	1.88702622497909e-06	4.03457649385257e-06	1.27109398004891e-07	2.61158992784866e-06	4.35053447356687e-07	0.999225701386041	1.13264707736242e-06	1.23981738008135e-07	1.15609495522619e-06	2.48709871789172e-07	1.9830013499485e-07	1.47628869412611e-05	4.54903176600791e-07	5.02376618126633e-07	1.51716274711808e-07	1.68198204341746e-07	2.2078248844081e-07	1.3156809257998e-07	1.43717717598649e-07	1.60089822832773e-07	1.13920693130454e-06	3.70583025114972e-07	4.80666229997052e-07	2.7552352634192e-06	9.20940857455789e-07	3.44368077572037e-07	9.74266021428872e-07	5.97841953225369e-07	2.28139655312821e-07	1.20437956555961e-07	2.2486764403269e-06	1.05490963380542e-06	3.77012937448317e-07	1.25864365352536e-07	1.81730526940927e-07	6.25909646163972e-07	2.2169992549069e-07	1.73416441410647e-07	8.69811218446074e-07
137_Cryobs	0.0525918528485806	0.000134289785840021	0.00106814184969793	6.78513234870047e-05	7.87201395232147e-06	0.000491637514893474	3.46831596245655e-05	0.00204376923675517	0.00891641193345076	3.5147381276216e-05	6.62532308812749e-05	0.000776997027974395	4.09264686722006e-05	0.000358924407094769	9.09587089149686e-05	0.00203580869190277	4.90836997049837e-05	6.30999041100274e-06	0.000697954259622366	0.000222369129600077	1.49692195010257e-05	0.000370396358014019	0.000156146376084296	0.000101154740427254	0.00318954264169086	7.49385745597245e-06	3.83479435044723e-05	1.14716759581951e-05	5.25608126476542e-05	0.000190100432102217	1.89766386405368e-05	1.5531051386025e-05	0.000107874137342225	2.15825240164095e-05	9.78522797747241e-06	0.000163993947003604	0.000223540146546006	0.000271903201936313	0.000210810968147599	0.000238964585655709	7.35234249529342e-06	1.14274672370154e-05	0.000161118844441288	6.20612801816131e-06	0.00044708679708484	2.39937726032366e-05	0.00169777421443703	0.000480954887106682	7.76700767491391e-06
138_Tursub	0.159369910918208	0.000288690881275744	0.00150239959410219	0.000190996251626955	0.000201375659430801	0.00026959243854064	0.00264045182006707	0.00394905648435339	0.000393029195069188	0.000174279293327055	0.000105500207128497	0.000306399292099996	5.05212621190424e-05	0.00130823511192901	4.61839272141448e-05	0.000178443067290081	0.00126641843027305	0.0122116232701669	4.02199806146468e-05	0.000187012955893854	0.00144336828567866	0.00130291005889891	0.00146301084386442	0.000402018556601719	0.000333571062200917	0.00058559950679553	7.03546935878192e-05	0.00014137521405836	0.00390122651320134	0.0155414805095485	0.00022256802642266	0.00575024395267527	7.61524709639655e-05	0.00047973787329152	5.23284410664088e-05	0.000851687203873976	0.000427840851951067	9.98637523053668e-05	0.00113777441347663	6.72349313032671e-05	0.000256089828465793	7.60732633657256e-05	0.000680804106691296	0.00295013582177399	0.000597648745235535	0.000473476743025363	0.000277480431849205	0.000570174390162513	0.000166446855117108
139_Conlin	0.556225245827082	0.00494166202914582	0.000257327036047987	3.82648920308102e-05	0.000160316930709071	0.000253091464998339	0.00540039034790258	0.000605118059153105	0.00160251996675978	0.000922160860649502	1.75006425642891e-05	2.6655439735498e-05	2.40943178470281e-05	0.000429746299178257	0.000580629793286604	2.66186668781082e-05	0.000107077986765241	4.18018997930111e-05	0.0237886153709049	0.00175221469979039	6.32473999775164e-05	0.00035240057216303	0.019850851297321	0.000339174119183281	0.000199468588053427	8.14518999844186e-05	4.9492247008928e-05	0.000633173585895556	0.00320480993689212	0.000279811282378024	3.56557297504809e-05	3.51228829184396e-05	0.0140238061704265	0.00101988091562529	0.000369583412855436	0.0195212853939346	0.000164279052362724	2.08727439627375e-05	0.00996763293190795	0.000229366610441506	8.21125406849719e-05	3.64677216847893e-05	6.3030225021075e-05	3.39689631633629e-05	0.000413360926208633	0.000125982816029305	0.00153708521803066	1.99143619803231e-05	9.0658460724549e-05
140_Cernig	0.210785960565515	3.3617646045227e-05	0.000497263314881447	0.000155065915020883	0.00074346568739155	0.000524544814091762	0.000434899690772435	0.0156791188031514	0.000624672625565659	0.000449670068012342	0.000208948201364101	0.000421275469854654	0.000122632471399469	0.00253646725737691	0.00192023243507959	0.00111232975229166	6.83164604559974e-05	2.9004493149424e-05	0.168024195560003	0.00122822028967822	4.87962588223767e-05	0.00194668690038539	0.000852709250728991	0.000420238898884008	0.00028834400343534	0.000331151439651111	0.00139163268529988	0.00165831220845698	0.000156510778765623	0.000755736029225888	0.000166165610703774	5.47876845132422e-05	0.000595391130587796	0.0361812228328576	0.000121586666535507	0.000119705775847247	0.00301561973280149	0.00192645800557305	0.000445299531987734	0.0042777234601678	0.000232316517626442	0.000109148178952829	0.000287792524932057	2.13858338562513e-05	0.0455033465732369	0.000140136144169372	0.000485837634474877	0.00108316362849914	3.12154147279602e-05
141_Megcho	0.200187310341525	6.89953051605527e-05	0.00258958903293568	0.00055477403443682	7.68835029002172e-05	0.000354209645157612	0.00091684603633572	0.000176659765251839	0.000471614393064663	0.000100657112736637	0.000201931586380131	0.000196652360877464	9.53367158756826e-05	6.28938430420005e-05	0.000488137329032474	3.08524170493882e-05	0.000169168933080336	0.000461205213546482	0.00430191969349751	0.00135177335474882	8.59376702618244e-05	2.53498918482665e-05	0.00462084671887531	0.000488116431797018	0.00906533477926161	0.0005665197339118	0.000255309321813923	3.95673795454575e-05	3.36432685752053e-05	3.33528852733246e-05	0.000276869460447855	0.000679861136778248	0.000134056786093936	0.000185281972969818	0.00573209224347091	0.000365665343713667	0.00318368530699667	0.000124231092182731	0.00304264081172603	3.10068438320496e-05	0.000202824546200396	2.7143472175704e-05	0.0311011879128015	2.55949300749302e-05	0.000244073692325282	0.000941288400944541	0.00840866955089452	2.49678947640011e-05	3.42570071854883e-05
142_Drylin	0.107970506179933	6.1368285589997e-05	7.60660933968793e-05	0.000176986985232231	9.18790766606444e-06	0.000130112450419245	0.000175857696656259	0.000450593083258259	0.00020986873137386	4.00181920432852e-05	4.43127055354422e-05	6.03515595072569e-05	1.61270173265431e-05	5.9461987232634e-05	0.000219234132179746	5.46144780554146e-05	6.01167630980032e-05	1.17398444643174e-05	0.000118916589434987	0.000370445670808637	0.000395286433935857	0.000173724156429756	0.00566660246905473	0.000496841786375537	0.0419248328418224	3.07966743177519e-05	5.03719180845116e-05	8.18682506912155e-05	2.36661768997474e-05	1.02812385383924e-05	1.98292273324435e-05	5.71545782154049e-05	8.16486484071421e-06	5.49590532387542e-05	0.000445000047803556	2.58558545157202e-05	0.00188260625491026	0.00156465591849452	0.000229452819481072	0.000241735727811021	5.32143729077439e-05	0.000135476000384269	3.85422094752505e-05	4.43009746548188e-05	0.000141593586988285	1.14338412887468e-05	0.000426686400466724	1.22177509018794e-05	2.10973654226724e-05
143_Micmar	0.0978931924787906	1.58943285384135e-05	0.152095771346533	1.40892899768842e-05	1.46037971691411e-05	2.50758193531653e-05	1.51588691854942e-05	0.000151954200353368	0.00145370488728821	2.66163688258411e-05	1.22112825268495e-05	1.4813055971932e-05	1.43927314464103e-05	1.93721661644327e-05	7.03771684263299e-05	1.40552568582223e-05	1.91714718808883e-05	2.00946452500794e-05	0.000159425276612749	2.25837260924081e-05	1.46661007157047e-05	1.62401670366157e-05	1.74425936052754e-05	1.38680859211154e-05	0.00174738807447463	1.37100789644143e-05	1.55159895641708e-05	1.47671316582507e-05	1.69121653799616e-05	1.83881260941623e-05	2.17318208333174e-05	2.59088372647866e-05	8.23437096494023e-05	4.3434935267418e-05	0.000224778342235165	5.68444896504018e-05	5.5521540037366e-05	0.000106375031424779	0.0198996254100248	0.000659950927420551	1.52237917958627e-05	1.2690117756695e-05	4.75370015807428e-05	4.15275937155077e-05	0.000397045092323534	7.23392218182075e-05	0.00534998637283188	9.34894773118151e-05	1.2814248944653e-05
144_Myifla	0.101695259396266	2.76977527163546e-05	1.06164047319433e-05	5.96994332012236e-05	3.58217952423291e-05	7.14077111496353e-05	7.46786117267792e-06	4.83249787641443e-05	7.10175711231112e-05	7.53947450917646e-05	5.95218683920355e-06	3.48525815927208e-05	7.08164295810925e-06	0.000160550792550916	7.86117198339143e-06	2.24563325548138e-05	0.000101475515911812	1.20043351659283e-05	5.78435848872642e-05	7.78335440438244e-06	0.00403679992601751	0.00222110967406239	0.000584848935833438	6.48938145155765e-06	5.68212824122307e-06	0.00258467362385626	0.000101429559685063	7.37047612277583e-06	0.00028954247837085	0.000108660703234223	0.000142654691975162	0.000242265234792887	1.43598919203312e-05	6.22012964961782e-06	1.57931865180887e-05	0.000424583328153767	2.27617552044566e-05	3.12118825368982e-05	8.9495617347914e-06	0.000545228985823576	0.00127829210498891	1.06547613711494e-05	6.65792819422606e-06	0.0854750907492865	1.14008445807504e-05	0.356550973188238	1.39682222841694e-05	6.12125051160677e-06	0.00279983310273806
145_Hylama	0.190838051295797	0.0219880468713374	0.000210924017357211	0.00742002258405584	0.000773338757053166	0.000137261696251801	0.000137278027975176	0.000132403512211243	0.0171608608794942	0.000227633687041392	0.000190953360570678	0.000342223706593845	4.46003824638871e-05	0.00537850635335726	4.20073973730952e-05	0.000533777485833102	0.00438304090678155	9.75203335261529e-05	0.000153574405658411	3.30237826994619e-05	0.0003330250092157	0.00084588952539688	0.00352545979859783	3.94346471220796e-05	3.06530542081231e-05	0.00309231717915786	0.000127205306486145	5.30864178536356e-05	0.000696121760874654	0.000239259250481456	0.000268391484933249	0.000189167146482213	0.0175102980377399	0.000133439547641618	0.000127535296632952	0.00031355512347244	0.000466213460138048	0.000118984293389775	0.000109343236300499	0.00023965761912142	0.000548342458281555	0.000645508497463662	0.000189461660736309	3.26844797032177e-05	0.000382101822420548	0.000779311516388918	0.00251011714264136	3.71606535612528e-05	3.71673240607672e-05
146_Synspi	0.0180810993033931	5.53462903283592e-06	4.05159773296702e-06	0.000276743730841999	5.55775989533061e-05	0.000161504288739583	1.77910945332776e-05	6.00730758438283e-05	2.4779623455803e-05	1.07877859707293e-05	5.70908916527183e-06	6.46687195040207e-05	0.000150655218223203	3.84402915965706e-05	1.56916612667709e-05	0.000212615340323052	0.000199306243907374	3.47216421463867e-06	3.55144401771522e-06	4.93729461062252e-06	6.67306085821993e-06	0.000129273643797573	4.38598732936349e-06	9.28533434943303e-06	4.45464920601879e-06	1.77630389816265e-05	1.58948934269931e-05	0.000165256156572721	8.86739321479394e-05	4.42956597106924e-06	4.41927298449312e-05	7.96321858596964e-05	1.62110886759344e-05	4.57245600264825e-05	4.2832183648962e-06	0.000134724635498879	2.10950260084276e-05	1.15590523190857e-05	4.24183063366576e-06	4.49115279377194e-05	4.72043773657299e-06	4.18425304939905e-05	1.90646618235066e-05	1.55164044181962e-05	5.7289847113915e-06	1.3220414228018e-05	1.66349422913709e-05	3.78555147657445e-06	3.95693226518584e-05
147_Turfla	0.158343395415909	0.00167904792434783	0.000631401311820337	0.000508281042233149	4.71918963406176e-05	0.00509512162867381	0.000272353033996694	0.000126533871144489	0.0024415977760332	6.77420017854914e-05	0.000213044820953824	0.00024190459336525	0.000164099885031385	0.00211669307388169	2.29598364677046e-05	0.00122005976220513	0.000359877521581912	0.0001054400034298	0.000380423514575406	0.000200321791864389	0.0014155725443608	0.00141671753764747	0.000959381621421269	2.6074269998316e-05	2.03031790467208e-05	0.00397788394798675	0.00194582539091511	0.000406179016210926	0.0258330301498706	0.00335777217277071	4.73950513021179e-05	5.48514330265921e-05	0.0171620002699343	2.52198560328199e-05	2.98736828455596e-05	0.0292922300827375	0.000132450037265154	7.95225288304681e-05	0.000109233945617293	0.000555292425873332	0.00314457393045762	0.000448158430186954	2.32597552209826e-05	0.00825717426603171	0.000213266585723157	0.00306313851365571	0.000273015032390365	0.000204563830197432	0.000139934335933876
148_Synspi	0.00178456443898168	5.17926382601462e-07	3.51145184785813e-07	1.4850793289638e-06	1.19062509098669e-06	1.36572696752119e-06	4.96473327068346e-06	3.3630269608945e-06	5.75829570459309e-06	1.20065302824997e-06	1.12757345157068e-06	1.27357934903834e-06	4.1384917032082e-07	3.78084915752885e-06	5.20528584659064e-06	1.21718648273469e-06	7.49061335616188e-06	1.70787406750771e-06	2.5326190925791e-06	6.81583576573637e-06	1.71258143355804e-06	8.42041700249027e-06	3.35005492978067e-06	3.2899611275423e-06	9.7270252792887e-07	1.62918860825689e-06	3.41405961735916e-06	9.3205311624416e-06	3.72923349174295e-07	1.38030564915998e-06	1.48073565566761e-06	3.9211930937021e-06	5.81568378277795e-07	1.17901365575679e-06	3.07066999214062e-06	3.34427023425986e-06	2.19184951787056e-06	9.68552115844742e-07	3.50289857583783e-06	1.1874470592145e-06	2.58045536141377e-06	1.07000592637756e-06	1.02029698434477e-06	3.79997960159813e-07	9.68161346995014e-07	1.17993965400599e-06	4.14030306658824e-07	1.00800126800247e-06	4.28600835746878e-06
149_Hylnat	0.186194310805073	0.000148177900200177	0.000286509337436605	2.03109658331717e-05	0.000106190073174231	5.21958029856718e-05	0.000183131147387552	0.000251667572505752	0.00472653959757981	2.23527331558961e-05	2.88308393560626e-05	0.00194437804583116	1.36194755982372e-05	2.97860000662039e-05	0.000686300087630547	2.47106879481133e-05	1.4796827367552e-05	5.0497484592447e-05	0.002227582725719	0.0431954048342129	1.19471645456576e-05	3.80166565833513e-05	0.000136681316490832	0.000203213154196303	0.00140969908633718	3.50964571052093e-05	4.00387702478299e-05	9.24535874436388e-05	1.46168090838014e-05	0.000174372793168197	5.4101459005927e-05	4.319652707738e-05	9.94970551554397e-05	0.000208232489277046	0.000359781644222759	9.97691903510244e-06	2.18267300014258e-05	4.24672179416233e-05	0.0379201468241313	0.000494927379999682	3.94588084194089e-05	4.11573482242594e-05	0.000343923989248571	8.87404212874324e-06	0.000211173949722653	1.40403451914451e-05	0.00173989103957584	1.5347805596703e-05	2.98888170868002e-05
150_Ramdic	0.00392941354510526	9.22849224355774e-07	2.87389808533285e-06	2.19868489230066e-06	1.75790260761383e-05	3.13961302147656e-06	3.87956302727119e-06	0.000101995328764187	4.1393027931617e-06	6.52764502581368e-06	1.01954553919299e-06	1.3868443575305e-06	8.68557317250008e-07	1.51843782435983e-05	9.08399185816368e-07	7.39962932624479e-06	7.07994173215326e-06	2.03085913473764e-06	4.18936546549804e-05	1.10110706182367e-06	9.15411107911617e-07	1.41712146905015e-05	3.24747488328794e-06	1.8574330220896e-05	1.49336475435534e-06	3.80048317587814e-06	3.30664582347454e-06	7.0502843284935e-07	3.41097022423863e-06	1.38907250606198e-06	2.61040516122658e-06	3.78455977715359e-06	8.44361996710909e-06	1.1294562455264e-05	6.0956518118137e-06	2.70063467338869e-06	8.63196852379463e-06	4.331017172063e-06	3.12492671618117e-06	4.94232343583397e-06	2.2605664803633e-06	1.54062480795556e-05	2.21752772861995e-06	6.82926840939886e-06	4.84601166077783e-05	7.19970668086975e-07	3.08318072672573e-06	8.03788681917749e-07	7.13870246038324e-07
151_Bascul	0.0108627921148972	2.24857754238904e-06	6.89029346689731e-06	2.11436993049224e-06	6.02724621464518e-06	1.21482319392249e-05	8.403822768442e-06	6.85354015748971e-06	7.12705225600247e-06	6.54637210404623e-06	1.72241541713335e-06	3.9191942865668e-05	2.27755667859138e-06	1.06462401712991e-05	1.56713462087715e-06	1.33465932792739e-05	7.74563778736926e-06	4.02402882851177e-05	1.96838721829581e-06	1.85686897831109e-06	5.30228308753431e-05	1.58345137366706e-05	2.3288031732734e-06	2.0559240152225e-06	6.10029478381914e-06	1.4152265908665e-05	1.38648661680309e-05	2.40454718102102e-06	9.83801112230953e-05	0.000782508617818756	1.2804480908747e-05	1.3321553759007e-05	5.37259242163497e-06	6.93335470689693e-06	1.94972938168379e-06	0.000170064673706006	2.02329465104584e-06	1.05883235416977e-05	2.40253784103872e-06	6.79260621417432e-06	5.74506791850594e-06	6.75803182934022e-06	2.30061766528707e-06	0.833390208082556	2.93539754641812e-06	0.000470000221034481	2.61835944600295e-06	1.92063706639981e-06	1.91410750016807e-06
152_Chipar	0.100439177162663	0.000129415033672248	0.000110982386760946	0.000293172537209437	0.0001377203775127	0.00198532394753212	0.000101227884540655	0.00229595633632277	0.00060706372853591	9.21752153836961e-05	0.000119711991660022	0.000867061899811742	0.000253431877159013	0.133085652444252	0.00148487093588529	0.0172270714547858	0.000259470959163732	0.000185923828628059	0.002365186159387	0.00021620482260119	3.53880311798693e-05	0.0018593547702425	0.000127737512771064	0.00030535682288237	7.30805592165452e-05	0.00017661389811239	0.000155643797824715	0.000830715671012457	0.000117297263230042	7.53805098814524e-05	3.13582565622696e-05	4.53468951973689e-05	0.000579385851640598	0.000163661961393387	2.2653654374686e-05	8.27612998948197e-05	0.00341021124331127	0.000146994860915727	0.000217767571938391	0.000328315935775113	0.00054984629516238	0.000356505609254249	0.000677437224713075	7.95081338114065e-05	2.40462925863435e-05	0.000139675934159777	0.000460913567144571	0.000197800009331005	2.18338052176966e-05
153_Tursub	0.0552458734533462	0.000190144984411446	8.49536487910087e-05	0.00741853114743622	7.37810246412337e-05	0.000264421998576561	0.000172281714679561	1.47762911670745e-05	0.000254161949779262	7.22055055386269e-05	0.000200922997247785	5.96478415897877e-05	6.45998124845174e-05	0.0008597154093732	1.95063862845332e-05	0.000399981249483594	0.00107831822021938	0.000214704314176889	0.000299687815134493	9.62872885308472e-05	0.00227562114336951	2.21771679604243e-05	0.00022724912619643	4.52517742289384e-05	0.000185164813217752	0.00347136167532599	0.000622268008029052	0.000100742889968419	0.000321451357966844	0.000137478701952642	0.000216978738698452	0.00037808378143874	0.000154521065897544	1.30141884390706e-05	1.84296123931694e-05	0.000704289957123464	0.000183273832636621	1.74169815065547e-05	2.32070671417254e-05	5.69520744339172e-05	0.000254592329295701	0.000172626881412388	1.33404345409401e-05	0.000135121922929091	7.89861415042146e-05	0.000119485616341815	0.000216573886070375	1.58648247085006e-05	0.000167055165125346
154_Hypstr	0.163113618903804	0.00243516705195884	0.00115992708843706	0.000123023901965193	0.000229448130975682	0.00212456456877449	0.000327813173931227	0.0017657521046769	0.00843050363452936	0.015882309723212	0.000166415972709684	4.04869967050265e-05	9.26866382671267e-05	0.037264918911182	0.000139336326058858	2.92853100255001e-05	0.00125537835642657	3.88093322764166e-05	0.00137643192625482	0.0793039494640222	0.00017192988722095	0.000699810910871669	0.003373983167007	0.000136497328790786	0.000114171216300226	0.000560929423172004	0.000262060657486607	0.00432434586820526	0.000176119849631328	0.00021687762349472	9.80531318216386e-05	0.000134711428388228	0.144843822731435	0.000577113028835078	2.67362160250151e-05	0.000129802322303909	0.00027002865709145	0.000684707912192983	0.000157930358933401	0.00255059447949973	0.00027578918179555	5.05060842021131e-05	0.000307909202667559	2.28042666960341e-05	0.000942118956233478	0.00208193212449135	0.003704549091529	2.86225864704412e-05	0.000114355600533141
155_Cycguj	0.0518178064495353	0.000325843307208187	3.93861692725307e-05	4.99618537462559e-05	0.000131963078298816	0.000223288100998347	5.30042882301311e-05	6.01597015235446e-05	0.000103901674364991	0.000119862969734841	3.27243710066161e-05	7.107985053047e-05	1.17946872824473e-05	0.000482962163459182	3.46529400484349e-05	4.21437118240046e-05	0.000790351503010541	8.76909698069333e-06	0.000132803307534902	0.000176845492971686	0.000137104587038977	0.00131723167859622	0.000133735351720404	2.99718964188475e-05	2.77999329248589e-05	0.00118389448390236	4.96341215337076e-05	0.000395034073033723	3.42078636282941e-05	7.37628457006551e-05	9.63320292074546e-06	1.20068904714823e-05	0.000179789448311568	0.000136648149858347	7.9994695598226e-06	0.000291762874357079	8.03548894984612e-05	6.15458040400056e-05	9.2903316068637e-06	0.0199670417161185	0.000114553946427843	1.36998575018337e-05	3.10289386017022e-05	8.05458028400423e-06	0.000154851765185208	0.0002890137503816	6.49975787715148e-05	3.37197010604555e-05	3.29992441475072e-05
156_Charuf	0.000835119929379839	8.4751697229836e-08	1.94771578771697e-06	1.03769574538024e-07	1.23808177871616e-07	1.16990625154973e-06	4.76682157349059e-07	8.81250101420385e-07	2.10583055152256e-06	1.10988117356867e-07	7.77619361801577e-07	4.40865562369962e-07	9.88661860944535e-08	1.46795132980686e-07	1.78018209325215e-06	2.25658319121051e-07	1.0085830386381e-06	2.00754379806372e-07	4.29109527276158e-06	3.48491439553399e-06	4.07602838558567e-07	1.70209612345918e-07	6.83882527181314e-07	4.25963982084939e-07	5.94887137990712e-05	3.55281718693554e-07	1.25460041550877e-07	1.37598094586332e-07	1.35983192479572e-07	9.66980152625114e-08	2.31029596931474e-07	2.18357297588743e-07	8.56494301311764e-08	1.19618775125994e-07	4.89771227808492e-07	1.12873179401013e-07	1.7463889731754e-06	2.02999176411258e-07	4.30159568231227e-07	1.3139931332106e-07	3.14086428558307e-07	9.40261054577197e-08	4.88030253806907e-07	9.39449347346394e-08	7.56178715464599e-07	2.56208425780435e-07	2.35943243601466e-05	8.20364022689421e-07	1.18621120310835e-07
157_Canleu	0.22085331527052	0.00331953079198982	0.000314017817651536	0.00297980676483426	0.00137322902575396	0.0556921688922547	0.000152288891698136	0.00230748532875752	0.00188859493388593	0.00139463355325763	0.000753262119515763	0.000615756113649656	0.000187798829143113	0.00575040044767088	0.000288467766910188	0.00338796234900834	0.00101627508806585	3.12208079631683e-05	0.000657012900522343	0.000852980416219909	0.000234925238918326	0.0501370376851049	0.00405363718045528	0.000119934705532646	0.00159579488337271	0.00277771608077085	0.00293724517614866	0.00390833515232133	0.000448598521706165	0.000145674601776727	0.000476485869286275	0.000401697159458113	0.00592471246129057	0.000138256860307123	0.000204050483000567	0.000214231265466641	0.00250703090907779	0.000144030241650983	0.000218371257857088	0.0160167956012869	0.000483892612299424	0.000289331134385788	0.000301561782855587	0.000231763938980848	0.00394459485109236	0.0023116527437313	0.000203330829065705	0.000192147430200845	0.000589677997451035
158_Conmel	0.00830017544919717	1.40705679089686e-05	1.67723445719752e-05	0.000188321302460565	8.42278901835762e-06	3.50615651191027e-06	2.95343143604985e-06	2.72625398693521e-06	1.09173436802111e-05	9.6308755668514e-06	8.0679681177972e-06	7.03109711673272e-06	8.02855970707883e-06	3.86107024309886e-06	1.84843931202432e-06	6.24592208709614e-06	3.88148576238925e-05	1.36830268802082e-05	2.34896618251007e-06	5.53802504158853e-06	3.00187664686058e-05	2.81943081995269e-05	2.04051326824844e-05	1.98143980972141e-06	2.11007389180034e-06	6.29675672529748e-05	5.34112752288115e-05	1.49361956043425e-05	0.00324908609141307	7.82229186724558e-05	6.74452836188866e-05	2.4017478451611e-05	4.4301671614188e-06	1.50347820147298e-05	2.87167833453449e-06	3.23658516654928e-05	1.35548370894678e-05	1.16830356305366e-05	1.12185776192751e-05	2.06683404492475e-05	2.23912815438619e-06	1.52574545662879e-05	1.10702973695077e-05	0.000915774576543589	4.65468257352204e-06	3.69801063247776e-05	3.26266284823664e-06	8.14517197806681e-06	1.91517232604649e-06
159_Syncin	0.001474879902453	2.51223112866651e-07	1.32402812490106e-06	3.63931267585411e-05	5.28295360382346e-06	3.68714116121546e-06	1.27709305845588e-05	2.89938830645612e-07	2.96478905455131e-07	9.77378874231843e-07	7.6199481431979e-07	8.17673981121934e-07	1.83927804829235e-05	1.30900658111975e-05	7.89137093070506e-07	2.60129876841466e-07	1.87583739101767e-06	1.19169245117611e-06	2.46507189160865e-07	3.3893944574348e-07	1.57574657485378e-06	2.3839442264639e-06	3.03627902211885e-07	2.61928539259404e-07	2.14556365261557e-07	2.94591270119441e-06	2.47966001301936e-07	3.06333134249068e-07	0.990660674906757	2.8007574232669e-06	1.69289521116704e-06	1.75584168613727e-06	9.71960032143889e-07	1.93942236368835e-06	2.77723783033392e-07	1.08175782673546e-05	2.25592562694646e-07	2.72032498213774e-07	2.80332725315141e-07	4.29158089233417e-06	7.03438428754979e-06	3.85741664273797e-06	3.1314279196068e-07	1.75222267530976e-06	2.40625572145991e-07	3.00955073095967e-07	4.08681194061003e-07	3.20150315385138e-07	1.82556614224361e-06
160_Psileu	0.330846628999917	0.000438323673345113	0.00125844029123667	0.000376178164110621	0.270996433177925	0.000680492928353964	0.00196733392228712	0.0288952017177868	0.00057713774359732	0.000328161817460597	0.000746070943154774	0.00175256185943568	8.19572510714354e-05	0.000916392363892563	5.51248818094207e-05	0.00204542154644547	0.00432566994563586	0.000177253272250764	0.000226843272795907	0.000274340572922106	0.000439743994100037	0.000720593941532018	0.00102007187553943	0.0168838711598892	0.000436980404325773	0.00038429320602853	0.0006638033366716	0.00201181103100978	6.60806100134836e-05	0.00063632855195469	0.000106490595327258	0.000623955962820737	7.11394745067374e-05	0.000682688842266087	8.5417232788877e-05	0.00153526243948065	0.000571073335219569	0.000225846771955965	0.000320826699239811	0.00124871435499544	0.000523537141176623	0.000778647473405669	6.75633025864717e-05	0.00022148795855413	0.00068451434467874	7.00042850397124e-05	0.00194242662089268	6.10929200207245e-05	7.11096978940514e-05
161_Pyrfro	0.290171787916085	0.000847077723748261	0.000841771380668929	0.000400359306910978	0.00057402153322634	0.000399923931619943	0.00154565547991067	0.00155546009780236	0.000325949316815448	0.000722069195495541	8.37242348508971e-05	0.000491403776070295	0.00065193569882622	0.0030011732413754	6.36168803921988e-05	0.00158195547831835	0.0112723021546102	0.0136211963002986	0.000246255034183898	0.000127304883191287	0.0069997458783442	0.00203046874359823	0.00373269082141918	0.000637394959004382	0.000232001668033827	0.00130994676431239	0.00323947178121423	0.000794800617774846	0.000878994415881043	0.00174445466969966	0.00600846587796459	0.00320796012869022	0.000462169754597638	5.69205167318845e-05	6.72698960163868e-05	0.0010775392715536	0.000408766880597601	5.73553377930762e-05	8.05187972068816e-05	0.000121066472028026	0.000262858754419442	0.000371026024438462	0.000142766741088953	0.00158766773060969	0.000281924928654865	0.00283392855858449	0.000827481554088642	0.000315935321754463	0.0196252296898876
162_Batcin	0.100732350733365	0.000149287389107216	0.00112272631819947	8.98977263324544e-05	1.48671185776049e-05	0.00010600812400482	0.000285676774042397	0.000905079716601339	0.0007378495326201	0.000195211971814735	9.6927905531421e-05	0.00163411717906034	8.77396726510958e-05	0.000261781939337477	0.000173089521549947	0.00208710695531435	5.97594697080902e-05	0.000126692412517073	0.000221397614736087	0.000525032136775103	6.25155100244823e-05	0.000135949731520108	0.000161176682354117	0.000424637818213157	0.00093599645021968	2.56496940201711e-05	0.000172517278668573	0.000151210110598794	0.000131318743275998	7.16504453375576e-05	8.95123303353067e-05	0.000225949012239264	0.000143861233395065	8.06432575765642e-05	8.4314190568792e-05	0.000853482393590696	0.000207236688211093	2.76456310902571e-05	0.000342682323799616	0.000101089916417801	9.47182913939507e-05	2.61560178981072e-05	0.000270421696860947	6.06141767191909e-05	0.000349446629702259	0.000293951092496415	0.0762444233184333	0.00101152974725807	4.95821437646471e-05
163_Turleu	0.204318288794789	4.92962805538146e-05	7.8002582197751e-05	0.000641181794152892	0.00162175531969247	0.0142880291647179	4.97030092981043e-05	6.36875361385584e-05	0.000419721130447859	0.00305591389776588	0.000685235031671627	0.000340383776951325	0.000355398890510411	0.0292677983511232	3.90112021977222e-05	0.00191701031973594	0.000278972665367184	0.000238207350890957	0.000373857094570173	0.000931276241533799	0.00536786742737164	0.0175276256153724	0.0040596782129333	0.000257786490355852	0.000399708766966099	0.00808280875340515	0.0275237217348185	0.000309239616163362	0.000113448216083633	0.000128626572454396	0.186910726366125	0.00064318305252313	0.000741619745586225	0.000113434313930324	4.01989335841421e-05	0.000430374603113228	0.00266087331521812	6.15415389875963e-05	6.83830817043993e-05	0.00147289621068296	0.000801878155610746	4.66331603192423e-05	0.000180202791701398	6.62398878201413e-05	5.56582940643408e-05	0.00770656432707343	0.00098895302553172	0.000540566424477917	0.000548669240742828
164_Croani	0.261300323208173	0.000327892792495818	0.000688984782009771	0.000547294173670962	0.00214316917745522	0.0971605878495368	0.00107259000839619	0.00157764729384704	0.000196239477589465	0.000352756799752939	0.00116682073494551	0.000621148218362838	0.000351572877855179	0.000225250276344374	0.000177153128621452	0.000135904780575525	0.000802078715355735	5.01382868650182e-05	5.83401304766339e-05	8.56359825048798e-05	8.32078312695531e-05	0.0019809404274588	0.00075149066143243	0.000346170407336974	5.88226245840988e-05	7.73976431030859e-05	0.000233481540422018	0.00123979819694923	0.00032386876389245	8.16532182836933e-05	0.00039042447032418	6.13854501790234e-05	0.000392302958921753	0.000880082478179558	0.000584617424852243	0.00138848907467816	0.0121746648724585	0.000348168430021667	6.48771576492e-05	0.000556852301737061	0.000328640659919055	0.00313750970018425	0.000895990599187377	6.81033223728621e-05	0.000264448050464624	5.94793237719761e-05	0.000236935107740897	0.000205164638329507	5.5312479443984e-05
165_Lateul	0.00470794127985435	5.93026601062323e-06	6.08283730234767e-06	5.49546694504511e-06	2.58617092293324e-06	1.28788499896831e-05	8.5685871289623e-07	2.58333807798081e-06	1.50181371723081e-05	1.70748968725473e-05	2.50854560322418e-06	8.258133723534e-06	6.08494157350625e-06	1.89302837718988e-05	2.28838902526846e-06	1.1024465970696e-05	0.000106271995190188	4.53026407059858e-07	1.14396531123715e-05	9.91540216764889e-07	5.09979511892599e-06	1.57541338475707e-05	1.76362612499494e-05	2.34068527281495e-06	4.64359686812181e-06	0.000360104401632878	7.68371333054379e-06	2.95050279985585e-06	4.46078543529781e-06	9.76134525719761e-06	2.73706694032197e-06	1.2809632820958e-06	7.31650122251379e-06	6.31641225751614e-06	8.04508510353384e-07	7.14068670902373e-07	8.48140704469455e-07	7.8572777387524e-06	2.53681971910285e-06	6.73801853117856e-06	1.50177236234038e-05	6.0958167138502e-07	6.69116282001393e-07	5.50209695045891e-07	2.17576408626409e-06	2.33827084952304e-05	3.15044886914612e-06	3.94433243069013e-06	3.25348261660654e-05
166_Locnem	0.18747173141872	0.000461011576922637	0.00265925797782165	0.000142087252185313	3.28373516533836e-05	0.00126581313143301	0.000228849612381765	0.000898778546983393	0.0457882669155096	5.06216309015113e-05	5.3079834811187e-05	0.000128701629413496	3.97225435248903e-05	0.000352509444334525	0.000936403189548233	0.000273798182342771	4.91033268068718e-05	0.000441218929588173	0.0186811050910646	0.00393630899777982	0.00194268049011679	0.000429911590678501	0.000224010371528936	0.000244808387570854	0.000276041511099518	0.000394492651235462	0.000631628419996343	0.000127495735913389	6.03496270299172e-05	0.000329807425125866	0.000134523020726479	0.000430047904453382	0.000228235178912731	9.08601097485734e-05	3.36162463556619e-05	0.00102135185220942	0.0019048600148604	9.65277967992729e-05	0.000189177670339798	0.00013996821858558	8.87213608658773e-05	2.6496142372443e-05	0.000242684567902843	6.59722838262384e-05	0.00131232245626766	0.001222451530625	0.00127711529041139	8.67618708242713e-05	3.44943142313977e-05
167_Forcol	0.00394619105937796	9.15035991883133e-07	0.000973899535178237	7.90184000242195e-07	6.95357582889978e-07	1.12581361913129e-06	2.33725054986615e-05	1.10827365291439e-05	0.992097923685665	1.09502531036531e-05	7.25144170148487e-07	2.01613539845214e-06	7.66311299333271e-07	5.17802419188486e-05	1.2007764998008e-05	6.63126178420834e-06	8.29252968911896e-06	5.89258265978576e-07	0.000401777709137386	1.55175043201724e-05	7.7864632873059e-07	6.03579985178438e-06	8.05297371107322e-06	1.71171729077554e-05	8.66409776717279e-06	6.80103372364607e-07	1.56843860764971e-06	7.2403741170386e-06	7.38943572324862e-07	8.53959775535008e-07	9.6053268045052e-07	1.15058087268936e-05	6.62742578680204e-06	9.31307870905218e-06	1.14280621229176e-05	3.26122357552941e-06	7.58668270330773e-07	2.49850688101897e-06	2.83326579536742e-05	1.47998877384417e-05	6.34199872472156e-06	6.78720801276938e-07	7.40536002136312e-06	6.46891257660814e-07	8.58250813778294e-05	2.1396975701486e-06	1.96156482743271e-05	7.3765553405497e-07	8.15169489707737e-07
168_Xipgut	0.234374810613914	0.0003638414742811	0.00172658135799929	4.43940198117858e-05	8.42839202651806e-05	0.00299170956194538	0.000221962310073844	0.000211304459329341	0.000871752984604127	0.000191326226560498	0.000203953857815149	0.000278858420294014	5.19806930951424e-05	0.00174244894838474	0.000231249686065734	5.88058469253684e-05	0.000698154727186666	3.84524784492485e-05	0.00102850513744583	0.000684115929347235	0.000823651323445396	0.000508362558315703	0.00109871278061973	3.71219232222713e-05	0.000359093851506993	0.000117807315208757	0.000567759918213335	0.0019645175893764	7.40120285794584e-05	0.000290366436160577	0.0003191683060645	0.000237584134886402	0.000714671172412719	9.82768747955862e-05	6.89157168010362e-05	0.00297427420435572	0.00119203511634657	4.21975042380322e-05	0.00051797222761349	0.00753861806906079	0.000575941016932946	6.74429073976099e-05	6.92694747165337e-05	5.52053708736892e-05	0.0011955666873693	0.000156997433387738	0.00129234376599503	0.00206656846992535	3.41478453625252e-05
169_Dryoch	0.00099164106037268	9.55628048907096e-07	1.97518371552262e-06	1.55643093658052e-07	2.14136309865004e-06	4.67474245745475e-07	6.3025293295538e-06	2.20315632599516e-06	8.0223700274329e-07	2.24740354526982e-06	9.0815815297455e-07	1.23177286163309e-07	1.43793846879123e-06	6.04240624668975e-07	5.52952164821524e-07	7.47412147360148e-07	1.96081237307961e-06	1.05328390502825e-06	1.66516650390632e-07	1.8131579804423e-07	4.61406547185027e-06	1.10173077797709e-06	9.76115378261428e-07	1.7508040717281e-06	9.11963342812752e-07	6.64329869113528e-06	6.01508910881488e-07	1.56734369090009e-06	4.41199874790169e-07	0.998584713052667	1.63603559846847e-06	2.19488151611463e-07	2.09813876651314e-07	1.32623379364014e-07	1.07978599206341e-07	8.79399552687269e-07	8.68457767326975e-07	1.01526498668859e-06	1.8140077106067e-06	7.19108899243539e-05	3.40194504059528e-07	5.03317589668903e-07	1.54538529657941e-07	2.4834588832876e-07	4.47878012201145e-06	2.53500350804623e-06	1.35897679681422e-06	2.41789247309388e-06	1.48814037398798e-07
170_Rhogul	0.018741418549379	3.20681324283129e-06	6.11547136190563e-06	8.59833549433288e-06	3.6933765638171e-06	1.57722700119292e-05	3.92851630198859e-05	2.90284700525299e-06	4.96782051000289e-06	1.42310459412838e-05	2.06187782856477e-06	2.86723472864282e-06	3.26854252320354e-06	5.1662942131733e-05	2.26984589977101e-06	3.14504916576671e-06	3.59633552329276e-06	0.00112453091734349	1.79540596095888e-05	5.91921058495809e-06	0.000114303163707176	5.43919691801834e-06	1.37258608512009e-05	2.20469091419019e-06	2.39697426341341e-06	2.16398420771403e-05	3.49098825439076e-06	3.66698593572109e-06	5.49911348248293e-05	1.09434000852084e-05	7.38895842083652e-05	0.00263187993499156	3.86273963385478e-06	2.88883048259103e-06	2.75784721876939e-06	4.77014381301907e-05	8.82338110837296e-06	5.47611803612448e-06	6.24738055603455e-06	8.98375608834782e-06	1.40590740085476e-05	3.89435203237479e-06	2.25673193160675e-06	0.00209646967186889	3.91010339816433e-06	3.73483437255837e-05	2.4283294480562e-05	2.5644946661731e-06	1.04857661906672e-05
171_Sersub	0.139524117288575	2.61909317449561e-05	3.91212118373313e-05	0.00714678739948679	5.63002874678834e-05	0.00122734497000235	0.000358572707450318	0.000188259918583493	3.07576948969332e-05	0.000229433583194736	0.000154153236366904	0.00216822890637093	4.04545913672612e-05	0.000459822106344397	3.60633174921836e-05	0.000100365249943108	9.31859612741393e-05	0.00114279492941522	0.000123624505154468	0.000146186198497582	0.0105015084594018	0.00306975629134182	0.00300364693329289	0.000347645077032025	0.00846943049282782	0.000695333147004922	0.00022066238277057	0.000123699253625198	0.000157399097883021	0.000152512683704019	0.0141686638797422	0.112453093589714	1.88572211601479e-05	0.000332903897062455	3.40588555571499e-05	0.000376067988119597	0.000107404817373495	0.00113716027522174	2.9445564229224e-05	0.00116431940078396	4.51348650831308e-05	0.000140642681691166	0.000197827567129923	0.00032648419724091	2.37508821139899e-05	0.00786579083026429	7.97664302567989e-05	3.14461324897634e-05	0.0106655046456395
172_Spofro	0.00633720885424972	1.71881791660767e-06	1.91780405170128e-06	1.26774834519676e-06	9.09435936802307e-06	0.000125936003745545	7.68826448190985e-06	8.15853052226575e-06	1.43170868220445e-06	3.9368400884603e-06	5.7681991508095e-06	0.000637792884671958	1.06790001161096e-06	6.64320678228231e-05	1.16115629001657e-06	1.10315785904457e-06	4.8125279048293e-06	9.680349619451e-07	1.43644962522792e-06	2.66218803868766e-06	0.000173769360637005	0.00114854184475085	4.34189215723668e-06	9.07389444728096e-07	1.3400755869947e-06	2.38519495367731e-05	2.47680299507996e-05	1.60744230546672e-06	1.31366075187806e-06	1.41222281689805e-06	0.982676489871578	1.15597108234971e-05	1.28317900502641e-06	2.78009907923518e-06	3.91973323111926e-06	1.23351456501697e-06	7.06456209242436e-06	1.08409935459079e-06	4.52884952964378e-06	0.000354575170663299	7.93899703067595e-06	1.09818184730299e-06	2.97058455797274e-06	5.15515519584973e-06	5.11573503372675e-06	7.93882665561442e-05	1.49732910081702e-06	1.14868105206644e-06	7.50222107337892e-05
173_Dysmen	0.252174188366685	0.0013656131277271	4.01139705292696e-05	0.000178050063835486	0.00159788558652465	0.00178034491472318	2.90893571064709e-05	0.00192716830279146	0.000347038771129776	0.000744599602649758	0.00027989113710457	0.000931459293584823	0.000187014096517766	0.061476391506697	0.000351713396258889	0.00385902976005331	0.00581765082260586	0.00024625448707119	0.000235321794784597	0.00219900491339073	0.000105877220752691	0.00626966932153265	0.000392121414970232	7.58023006653159e-05	0.000115079362714094	0.00182143996762324	0.000497356657334389	0.0170779636545231	0.000747712918833234	0.000445197019125634	0.000194579395628665	7.34568313437595e-05	0.0149340727233534	0.000264233898471238	2.62858733255407e-05	0.000509648902632609	0.391033080183207	0.000122151621867104	0.000265170543861293	0.00165689760712779	0.000164421697954961	8.42189457854467e-05	0.000192779544023442	7.65312581803395e-05	0.000521849401242459	3.9910290267776e-05	0.000333154617800593	9.16970566693145e-05	8.80548098111907e-05
174_Dryfer	0.122140902953197	0.000404583383438394	0.000710788355529241	0.00123400143904227	0.000165842066491454	0.00303083235686635	6.33383185031058e-05	3.61722016590575e-05	0.00197794883486647	8.43115299794101e-05	9.20544649127897e-05	9.44622701694731e-05	0.000698307221113182	0.0013464572401539	9.86760075191104e-05	0.000387367778646761	0.000857563664802305	0.000947426435150047	5.99293769892514e-05	2.44216062195039e-05	4.37295265582519e-05	0.00165354261005975	0.00336486282306697	9.72407460287559e-05	0.000101287496296405	0.000290805466301497	0.000251218562953963	0.000258354680785802	0.00203618900051198	0.000977327047780663	4.93357449803341e-05	0.000257005640321919	0.00380953840108099	4.35280613188408e-05	8.96310789225844e-05	0.000528480027433916	0.000378194286434747	0.000630227759076348	3.66454661196014e-05	0.000777198403551169	0.00133614338441986	0.000256518095097681	2.18749171314413e-05	0.000526066727770119	0.000172454940395255	0.000409948941047123	0.000625210341217249	0.000170688565394802	2.90535519773638e-05
175_Ramvit	0.000196677449214378	4.20000761524445e-08	1.65439407646446e-07	4.34886329661264e-08	1.11032922783883e-07	2.0333222689901e-07	4.46431428838939e-08	1.33329888401342e-07	4.12050660773027e-08	1.28005084832659e-07	2.63315257834621e-07	4.15301070583244e-08	5.35195788754546e-08	3.59980325060433e-07	1.67964244585248e-07	3.50948387741486e-06	2.07857950221659e-07	1.16753449506911e-07	4.88285403836654e-07	6.64719700766227e-08	4.38919687775774e-08	5.28755193362482e-08	1.95520504248263e-07	4.8135516992556e-07	4.140606549582e-07	1.09050828391597e-07	1.65661498365887e-07	3.51700631545778e-07	4.12698210601411e-08	3.68351005625854e-08	3.67401231347637e-08	3.99537340431735e-08	1.11866135939505e-07	6.33066203943224e-08	4.66719232221459e-08	1.54190264682524e-07	8.87805866720163e-07	1.0502326929778e-06	3.70786804871666e-07	1.52094818934271e-07	4.31160975183704e-08	3.09989502472155e-07	4.75222172006124e-08	3.81286781493313e-08	1.42909679703804e-07	2.86575902137586e-08	8.62722537329607e-08	1.92847972350256e-06	3.43275211825733e-08
176_Lateul	0.0741515327539649	1.15941842146592e-05	8.7993490194217e-05	0.000146727387865024	6.2004256648048e-05	0.00434926566327272	1.16437616239541e-05	1.9799439544455e-05	0.000374304521349616	3.93559492075877e-05	0.000106248982912735	0.000108591166688496	2.7043257930004e-05	0.000567193737384796	1.78309793790046e-05	0.0819055771601493	6.47979071318712e-05	2.6562839907977e-05	0.000145871060578556	0.000174185510101592	0.00232369337829879	0.00446938590086125	0.0271754118786366	0.000520469155555912	1.6437717974397e-05	0.000359236785458963	8.95842913470428e-05	0.00013572638941399	8.045659190805e-05	1.0632197958602e-05	0.000440634384067735	9.37316152458883e-05	0.00402460422826219	4.52930183311107e-05	1.7167262361816e-05	5.35313341257755e-05	0.000193954476554495	4.08990115208917e-05	1.37038554669856e-05	8.42935210708911e-05	0.000159447521105263	1.1872671713958e-05	1.21217834721411e-05	0.000106502554644912	2.32209100808229e-05	0.000404521280941868	2.01195563515213e-05	1.21630934468479e-05	0.000216722699625864
177_Pyrleu	0.270536859882897	0.000283184708445317	0.000586683264230909	0.00102365066825201	5.72790073147187e-05	0.000190910148567316	8.70992089418784e-05	0.000316179305162636	0.00102778860307578	8.77080345561236e-05	3.02122209908119e-05	0.000159942726221392	0.000145002401720499	0.00168955507919539	0.00011013139651008	5.37557403713095e-05	0.000158612250551042	0.000253728351865944	0.0133212923070628	0.0196713833824317	0.000230596022821836	0.00250838736085327	0.00126228142937994	0.000163035677707758	3.71455788424997e-05	0.000968586980791955	0.000619240955151519	0.000335046012630046	4.46518915427057e-05	0.000150206097139869	0.000153864112280603	6.28644374117094e-05	0.00213791069633635	0.00256013751676444	4.27552390837418e-05	0.000409172797909856	0.000440542791587006	2.42056320765397e-05	3.1112263583676e-05	0.000713635198271009	0.000771801055142758	3.26940275218959e-05	0.000150688664376531	4.2127656329394e-05	0.000441626977330103	0.00101484140394289	0.0068235418482252	0.000270699902004731	0.000206445613912983
178_Araara	0.057327095934676	7.50322186640909e-05	4.8201895761222e-05	0.000157934085650647	0.000886618796567317	0.000428476191575253	0.000101842265461435	0.000435688195479945	5.38677525302725e-05	8.36148885289853e-05	0.00179490636766076	0.000404617159943361	0.000112616739088586	0.000226984540959255	2.24359183475972e-05	0.00860445721004281	0.000203075737016888	6.7150277712477e-05	0.000269198514054742	0.000171460413202801	2.01021683576093e-05	0.000151129052488207	0.000281437206604925	0.00607950938857614	0.000535355306772459	8.76458027493369e-05	2.76800875031852e-05	0.000161433191156628	7.35322789533954e-05	0.000176177256998345	0.000170250477093639	2.38008302614423e-05	0.000109810388127317	0.000277986123504597	3.93896778858439e-05	6.62173614881009e-05	0.000470391060705831	0.000546368278060172	3.02701685952057e-05	0.00032125750027485	5.47530174349192e-05	4.16070179307671e-05	0.000135522623713717	1.18699803812382e-05	2.39047899583648e-05	3.87974165108741e-05	0.000308340963950795	2.48401401815405e-05	8.76414743201036e-05
179_Scyvic	0.0699123924876633	0.000363396296526153	0.00166849668799757	2.37377664610215e-05	1.84014590494053e-05	0.000191041021803934	0.000108295211111781	0.000506183161713487	0.00348246618023543	6.31373778872076e-05	4.63802615052803e-05	5.10641839072304e-05	0.000111829181622042	5.96289955844417e-05	0.000353306929485477	7.3637802246767e-05	0.000157095707282519	1.72912086143497e-05	0.00363784558440496	0.00450731503022903	0.000145803179576636	3.13552373493604e-05	4.95113564696625e-05	2.59060652746845e-05	0.00079445275245811	0.0010758271715655	3.85095088663587e-05	0.000369622858412174	2.68406139550495e-05	0.000287027293767513	0.000108387155275817	6.43308812506076e-05	0.00012829949831966	6.73774835603779e-05	0.000179288963815403	0.000434964786166958	0.000470666250928277	0.000151630971782383	0.000228056208841831	8.10694866265983e-05	0.000171775374349744	7.01872523003176e-05	0.000599329201552085	1.78090911496373e-05	0.000483914826962727	2.29716131849066e-05	0.00768974663671179	0.000113695489067942	0.000207560274464984
180_Syncin	0.255863330117244	0.00185503055305164	0.000278083334641105	0.00276116622289423	0.000821006389579421	0.000276250596488312	0.000199371217158918	0.0214795912798435	6.25727158098734e-05	0.000387512566577557	0.000364563702923836	0.000914923767371713	0.341440965134046	0.00172416645354771	0.000652998485128837	0.00346019157525262	0.00358144452263399	5.45792236300817e-05	0.000424339471435371	0.000650504707251595	0.000155903658546297	0.00303879436623452	0.0317752682682978	0.0002284995570769	0.00109731461204599	0.000795127492833644	5.57608969620603e-05	0.00215963393414785	0.00147559038827024	0.000742799851441519	8.9066342417995e-05	9.28019946980786e-05	0.0103530991934318	0.000540475471892875	9.72461826564351e-05	0.00995913577022492	0.000637481573437208	0.000493937473711378	0.000213937304849582	0.00111076809883366	0.000944123454120255	0.00092588693297757	0.000493710497631473	0.000269919130804797	0.000927813480587576	0.000263693346289745	0.00127431816347074	0.000341402570565411	0.000357008866091932
181_Vanchi	0.0475876078810085	7.29191502173304e-05	6.18057080039607e-05	6.64797529614826e-05	0.000856265336972266	7.32180033051627e-05	1.60931538827979e-05	0.0339345057384472	0.000193289056434394	9.06388505549622e-05	9.74589937648193e-05	2.35668595725005e-05	3.78358835826925e-05	0.00020665299813918	6.20021180032541e-05	2.90763225207494e-05	0.000105353814507842	4.034349387707e-05	9.57050877341372e-05	0.00038081220436214	6.25665150540581e-05	0.000193108942194833	0.000356628721673444	3.30645304164105e-05	0.000506032367521485	0.000181998218251289	0.000121986570417563	0.000191636807618848	6.73974811093978e-05	8.40654507420344e-05	0.000103578190455532	0.000239966639570272	0.000341362077737647	0.00045501040679989	9.16580422297737e-06	0.00028997855106245	0.000147443604318324	0.000104610737642839	0.000155021478409503	8.71683713188957e-05	0.000100329024351646	7.29954523383349e-05	0.000296323400940237	1.26081961101542e-05	0.000172791684333694	0.000124496172211991	0.00284810235251753	4.52693954542185e-05	0.000142959603053828
182_Chipar	0.0833936147059893	0.000264539281572219	0.000189106458964321	0.0117631130429198	2.43220210848835e-05	0.000910253466299454	1.86208711829148e-05	7.37144399158987e-05	0.00013628579036726	8.60573543424498e-05	0.000115940188844641	4.88337366911838e-05	0.000314394656024778	0.00320177036427457	0.000309068546038893	0.039446224148964	0.000131276075448064	1.786549838863e-05	5.21838785876082e-05	9.68903958657716e-05	2.09410158871121e-05	0.116155859232306	0.00168392486150987	2.09008139455943e-05	6.17674051884769e-05	0.000151289964147729	5.3336378495517e-05	0.000145395442430239	0.00128179264580997	3.50029039842886e-05	0.00058632818028069	0.000327914995618877	0.000117530346959646	4.27484115388145e-05	1.66538724628553e-05	0.000152483684236123	5.98173060358755e-05	3.61492461459423e-05	6.6860920730699e-05	0.00801840714624509	3.39093664071807e-05	0.00251131559546646	0.00112061112919555	1.6724190570795e-05	0.000126025016428168	8.81169278265413e-05	2.70558318877543e-05	0.000518032528784917	0.000182535789842038
183_Sclnae	0.145464223084829	0.0196909002286211	0.000185715520523741	0.000387499007938292	2.66033935454316e-05	0.000140302608234221	0.000532935733770582	0.00122609013027085	0.00102186419982422	3.55965970013879e-05	6.0904530684884e-05	0.000153530041958612	2.79003618802061e-05	0.000219219603125135	0.000144906879302346	7.77287781947142e-05	0.000344902857108316	0.0001620658968321	0.12126107206704	0.00189654500107984	0.000705235120568624	7.2268054559667e-05	0.0283943989605709	0.000125425557298136	1.90989705658554e-05	0.000747591126429779	0.000161064976819256	3.52025916434793e-05	0.000159782647961261	0.0409868960296493	4.70695319066116e-05	4.50631612843514e-05	0.00283108870221766	2.48332493561384e-05	8.2856915973981e-05	0.00963142665616598	0.000321367055700278	2.60418843531863e-05	0.00309854877219334	5.03704932234648e-05	0.00109178791344802	0.000168119451258101	0.00069916308760199	7.98053316107708e-05	8.80829644642725e-05	0.000275462867597196	0.00304936906199698	2.48733876753688e-05	3.0779857624059e-05
184_Myileu	0.0146405701198604	2.83561602579266e-06	3.72187689479455e-05	3.94059072617174e-06	2.40623935535846e-06	1.65522697541893e-05	0.000240666638097658	6.13401553502902e-05	2.0259101185946e-05	2.77796262511321e-05	5.48355400762489e-06	2.77782857324636e-05	3.67343024115595e-06	1.84830716939567e-05	3.39756882989576e-06	4.05832138276965e-06	6.2372829701241e-05	8.21751795614482e-06	9.57112082919083e-06	8.03756593703946e-06	5.15067970876712e-06	2.04694158207508e-05	0.000152034769199805	1.16107136686077e-05	0.00023924097843238	3.43261225253749e-05	1.05952081636888e-05	3.7230425580091e-06	1.88393527965319e-05	7.36918669610064e-06	1.31408766787125e-05	6.24382402399304e-06	3.69232636475093e-06	1.11872803997324e-05	2.12883535173259e-05	8.9948054224943e-05	2.05246067634246e-05	5.7858120271225e-06	1.12131649637817e-05	1.91512046333803e-05	3.74756327393625e-05	1.95630643894937e-05	8.96262450934491e-06	8.91983424996214e-05	1.51503013105749e-05	7.21274310242386e-06	4.17232005999291e-05	6.22144591109328e-06	3.6107707773746e-06
185_Ramtuc	0.00200435957201405	1.37198660438006e-06	2.78982900822637e-05	1.36455417751069e-06	4.37458993324612e-07	4.09988139838272e-06	6.79035673445993e-06	1.71388902416815e-05	8.16038496494578e-06	8.11524369238305e-06	4.47693658666352e-06	3.9774695259523e-06	1.45493884205668e-06	5.84627555912427e-06	1.64764890690553e-06	8.21222567286064e-07	9.9670829721588e-06	4.540210455477e-07	3.65035831722531e-07	5.18778729051449e-07	9.53467284018075e-07	5.31363419683833e-07	5.60128379501936e-07	4.88864661265813e-06	5.07844751577918e-05	9.66696045161401e-06	7.08715620773362e-07	1.25944733840173e-05	4.53122043716366e-07	3.11882779821793e-06	1.39641800796727e-06	1.18152456817832e-06	1.07111366914103e-06	8.29958745866745e-06	3.39353732318219e-06	1.1582356674873e-05	5.00562163791937e-06	4.60251058706374e-05	7.99238022647993e-06	1.99894061645081e-05	3.65261056374146e-07	1.41390804140604e-06	3.85064556981692e-06	4.64391884683825e-07	4.22082385227391e-06	2.23640436158315e-06	5.60557480040777e-05	0.00328809768187891	4.7808732319138e-07
186_Graruf	0.0134335888835184	1.81044692671593e-06	1.02674028442718e-05	2.16251364812172e-06	4.0757685123195e-06	7.13506790128163e-06	7.91613297634398e-06	1.87409387279312e-05	5.10894554305454e-06	2.65208860737922e-06	2.3080837331266e-06	1.65220436257588e-06	1.74901348860859e-06	3.63809513100873e-06	4.79164191183224e-05	1.81822765133377e-06	2.38553595185198e-06	6.28467016967409e-06	1.78382739094204e-05	3.41185269529414e-06	3.03307404494403e-06	5.3113205461542e-06	2.87868248650041e-06	0.000193434849877087	0.946734745766327	9.93245410267389e-06	1.12850757350974e-05	3.48472380763317e-06	1.76144465348499e-06	1.69403138571095e-06	4.54337336883932e-06	1.75443635881786e-06	1.90405624826334e-06	8.32941602677148e-06	6.61981450162615e-05	2.06639495952202e-06	7.20078426702097e-06	1.52630555920289e-06	3.03957536054576e-05	1.08965670604951e-05	1.69765332427774e-06	5.61470545272079e-06	0.000445814716060582	2.70493132140351e-06	1.62305324061315e-05	9.90770056527417e-06	0.0014851059605695	2.35231669439402e-06	1.61151198808382e-06
187_Atlsch	0.166908986802402	0.00033248581906657	0.000149094303693763	0.000635177913498803	0.000276102415768417	0.00531889848046542	0.000411191895875012	0.000966387141226603	0.000129403155580399	0.000102727494822765	0.000218410991324365	0.00365767632005684	0.000250562246456495	0.0127112927363978	4.50190906496731e-05	0.000878647344641622	0.000481663246575475	5.74742771713548e-05	0.000122074472215628	4.93250464338662e-05	0.0204195629731241	0.00175667664353333	0.00156246956901867	0.00146191925091499	0.000133230255082096	0.000743857933441694	0.000493608367278038	9.72677912555018e-05	0.000880758263898536	0.000237035547057458	0.00477851031554659	0.000790155833263864	2.34962067025932e-05	0.000122955118804556	3.24883012036299e-05	0.000290876973056497	0.000287471830414476	5.45574090774923e-05	3.37582069727983e-05	0.00305038260455762	0.000295097001909353	0.000180852416925499	6.12385624604042e-05	0.000303358515336925	0.000541081114423483	0.00156461432344148	0.000386156752707674	2.65327952060493e-05	0.0489157950326555
188_Islhau	0.0252697862221264	7.79991127612759e-05	9.91587522430968e-06	0.00100576531558481	7.14118255696015e-06	0.000127582460990554	7.57049117831524e-05	3.7309004624781e-05	7.0666728539338e-05	9.47788232150755e-06	6.6699615788245e-05	1.01720240269464e-05	6.21838376128887e-05	0.00171604938919617	7.07663759786806e-06	8.26540729229239e-05	9.70950979320886e-05	2.38272319325795e-05	9.11358941291711e-06	8.78799443225129e-06	0.000141671685834204	8.75472682900125e-05	0.000107000649249788	6.91370597768838e-06	6.76553202882572e-06	1.4430270919956e-05	7.13942505017076e-05	4.91819855977938e-05	0.00387136336747432	1.50136712634191e-05	6.25952659831089e-05	3.48103914474272e-05	6.78928205563042e-06	8.33309001398888e-06	3.07287960069127e-05	0.000110079505350239	2.87094287737434e-05	5.08806161243275e-05	8.87793690309317e-06	3.40573274029964e-05	6.60204976656563e-05	0.000516226399804185	6.95596077754052e-05	6.18991406836832e-05	2.6078182666101e-05	5.03439942184924e-05	5.65446877525364e-05	7.41817034218271e-06	3.04064228765008e-05
189_Lipvoc	0.133228951367737	0.00028065381932537	0.00150720649804368	5.67159011155203e-05	0.000220293781894418	0.00405559479039921	9.11951422433236e-05	0.000878291152277924	0.000137917839883446	0.00015848705905438	6.53949429193112e-05	8.20858891364672e-05	7.11773926054558e-05	0.0032303094001735	8.30113042324541e-05	0.0249839405909945	0.000111189385392972	8.25106682782616e-05	8.25939480268024e-05	0.000186879895653916	2.11403761476235e-05	0.00438460470698169	0.000209350695466036	0.000248607415431317	0.0434680026589293	6.78002360907596e-05	0.000252465400144016	0.000889883944047132	5.66069565581309e-05	0.000177977249403473	4.20811572300161e-05	2.62102775629313e-05	0.000119654591794552	0.000103327846093914	0.000807534196322244	0.000255032484150964	0.000147885761368801	1.33726975806498e-05	0.000307690287114594	0.000290681108059751	0.000211162788394121	3.85731513737513e-05	0.000135437990821829	1.90531270428207e-05	0.000283766030959483	2.33596497625684e-05	0.00219624753479154	0.000179171899399186	1.41996670023591e-05
190_Hydmac	0.00281501423130056	3.37787954576889e-06	7.20984145155027e-07	2.67481204481803e-06	2.02575209219084e-06	3.4972539909135e-06	5.91942912186396e-06	7.32895941285255e-06	6.10899065926594e-07	4.32784114254674e-06	4.85791887364225e-07	2.74993565287988e-06	1.32368007740773e-06	2.26298425630869e-06	1.25517405386357e-06	1.03011846480365e-06	3.70203559655311e-06	1.2543911589495e-05	4.42783652085204e-07	4.14617471957966e-06	6.48449012424554e-06	7.57566549150095e-06	1.04958054018548e-06	3.60624795962267e-07	4.60978596903521e-07	6.93319321648522e-06	5.85867802306804e-07	8.18875518483439e-07	9.8151700289638e-05	6.50528481938444e-07	6.25115385910453e-06	5.14136602648612e-05	1.71146499496253e-06	1.97452090918679e-06	1.54769011366398e-06	4.13170776867091e-06	4.07880685793142e-07	1.65899497661482e-06	1.80786027823009e-06	1.36129147236424e-06	1.33086956324789e-06	4.25133155918997e-07	4.65442512746726e-07	6.53177333929633e-05	4.72619473821689e-07	1.97384466652357e-05	1.25753448264164e-06	7.77740039881009e-06	6.84861460708864e-07
191_Hypcan	0.0515576239680122	0.782283072532743	5.14094956424134e-05	0.000386848442994177	0.000233475811566897	9.71393549104444e-05	1.9035206373459e-05	7.69340555126817e-05	7.69699994560678e-05	2.82579375644772e-05	1.94402904266705e-05	4.05331841206349e-05	1.33945565046e-05	0.000368248901451396	8.48459885993191e-06	8.05747153587718e-06	0.000101247031110166	9.78649680663556e-06	4.83364436507723e-05	0.000177201409802614	3.32109582340467e-05	7.21991838291156e-05	1.74866276957858e-05	6.57917334945985e-05	6.47966570638464e-06	0.000415552576667236	5.11406107873988e-05	5.1099541631302e-05	0.000134954395705751	0.000126660795866551	3.94942600812084e-05	3.93807935461368e-05	0.00370714887638394	6.24190048860267e-06	7.70228690219216e-06	3.02642184978645e-05	7.76986145931746e-05	2.07099674388336e-05	7.43875723568847e-06	0.0139506526154297	0.00455967935375527	0.000399548365983315	7.10667546763151e-06	2.26130166214714e-05	9.01694904611656e-06	9.71013405994885e-05	1.03919902409496e-05	6.2535676198519e-06	4.76838471775952e-05
192_Pitsul	0.146312403115848	0.000253813744017969	0.000942802481546942	0.00246323770284889	0.000713235489253138	0.00494546932443347	0.000339285523464421	0.000294299504752526	0.000328374837895457	0.000252189465365178	0.000349179617873702	0.000144181685654996	0.0211344936434446	0.000656996781003711	4.00112283450484e-05	0.00137683466964012	0.0080142366700809	8.74340022575719e-05	5.27974153284969e-05	4.8273828863756e-05	0.000524948228561097	0.0014376662641624	0.000251213912257215	4.75871525585084e-05	3.73152632410233e-05	0.0058230229031155	0.00111070102302405	0.0410312838203134	0.000345069748723134	0.000285286726531391	0.00109127662392345	0.000187504698453454	0.000915087172871832	0.000568241857401011	3.69557177388429e-05	0.000321516112116795	0.000113885339393746	0.0001024947049416	3.71522843931613e-05	0.00205759048613975	0.000356426474592313	0.000692907862312948	3.35159020960511e-05	5.16048291006051e-05	0.00139188342365192	0.00278707604217011	0.000265219001290955	0.00139529936885773	0.000765487103511002
193_Setpit	0.0830743584539043	1.37562629253039e-05	3.06867088753551e-05	6.47501304997308e-05	1.53981119928765e-05	4.61476872152445e-05	0.000349600733663073	2.22404944788704e-05	2.40078312497567e-05	1.68317833976939e-05	5.29184362006839e-05	1.30140285290711e-05	4.37602387600998e-05	1.544660958939e-05	1.11105661477117e-05	1.59942380904914e-05	0.000187639786774693	0.0814305461582771	1.75429374967753e-05	7.73336686839678e-05	0.0176342081000034	8.31925729268873e-05	6.47313726304001e-05	1.07540470050233e-05	8.52237940717783e-06	1.71111703094961e-05	1.88450082945299e-05	3.03578511241194e-05	0.00347553340191011	0.000108906387133872	2.80895817054005e-05	0.00241540660158282	9.96003605380826e-06	1.25872058503165e-05	1.40798495305019e-05	0.000385457769333282	0.000137798196373109	1.7483928553619e-05	1.19096139517758e-05	0.000488367676707467	1.6599102788892e-05	2.27752517718397e-05	1.58838993834421e-05	0.00391463734124782	1.35998805701819e-05	0.000656628886082001	1.68119379510997e-05	1.22564009893165e-05	0.00170080885311107
194_Crysou	0.0120843182326501	7.71210239130238e-07	9.06773849215755e-06	1.50548069459728e-06	7.2703629939634e-07	3.27848376359737e-06	1.28626228485797e-06	1.20976742565872e-05	1.74264318603379e-05	1.15024135592434e-06	2.28463606853346e-06	4.21006492022729e-06	1.17135104435922e-06	4.6664274510949e-06	4.17888641141071e-05	1.51942846738377e-06	8.55189445952906e-07	7.47888268459387e-07	3.6935767126754e-05	5.24936297065219e-05	1.38810867802652e-06	1.93752846927289e-05	2.94515269347449e-06	0.000463194828550877	0.00127685475734298	1.61324585904595e-06	1.48055386445701e-06	1.01857879621031e-06	2.50975715764518e-06	2.12957865006616e-06	1.12368666116146e-06	1.25978972208383e-06	9.36025133526171e-07	1.4445185667317e-06	3.13865099366975e-05	8.47170664634604e-07	4.95857023425532e-06	2.10415529398477e-06	0.000691953489503266	2.67899947669221e-06	9.58503575206449e-07	1.27015864205955e-06	9.1914795312973e-06	7.60385287223708e-07	1.85201461326548e-05	6.50259015789645e-07	0.898094212541355	1.07097452052352e-06	7.45234971747266e-07
195_Salful	0.109308946176664	5.48933871208632e-05	0.000395712042639637	0.000504206378270734	0.000266434439148465	0.00196909417445105	0.000496646646718534	0.000376566695290123	0.00254607953095902	0.000154237425272911	9.8898217003481e-05	0.000203959831502618	0.000309971437732485	0.00117054928636587	0.000195587575323182	0.000362134657369536	0.00014301177568718	0.000333542992143227	4.29182984749264e-05	0.000188361634511268	0.000336643513139852	0.000353135513849215	0.000578287668518443	2.51450177118131e-05	0.000108537383220386	0.000943460345916395	0.000125822224476128	0.00042452342551803	0.00045669063159414	0.000587018291668848	0.000105829267603405	0.000356766903765956	4.33153563548515e-05	3.02334407047823e-05	3.60599342108269e-05	0.000168641330473466	4.27631321370973e-05	0.000943430013850259	0.000726176273988071	0.000496796472193241	0.000787833346387164	0.000177277440936164	0.000100242624350481	0.0057083835052092	0.00199900516309812	0.000836985032315578	0.000521945471656459	8.61325770652086e-05	0.000152031885669849
196_Turfus	0.0927466797544347	0.00025570145527165	0.000176182944344354	0.000432480927307715	0.000225202005829169	0.0263636435608538	0.000191825235586927	0.00106546339101252	6.79516152778126e-05	8.03241457025656e-05	0.000127286366364418	0.045748503855216	0.000117579674039523	0.00307046673343612	4.0843739988479e-05	0.00257572823804847	0.000281662327910953	5.51791473087241e-05	0.00028222222479592	0.000141797807089123	0.00196401261894518	0.0904144229694411	0.000406028499918342	0.00014692323369291	4.6961894132806e-05	0.000598434361180757	0.00174272080239529	0.00026417957635115	0.00100342057237517	0.000436004256402516	0.0109436675239464	0.000490937151841135	0.000229348514352634	9.49440194530247e-05	5.77441316015322e-05	0.000123635250382851	0.0002879176541855	6.87783307366961e-05	5.95113352644591e-05	0.00153755872646838	0.00089379962592897	0.000688954406483842	3.52913754964109e-05	0.000381608654164232	8.63768577268952e-05	0.00195734595047905	7.51566905721851e-05	5.07943548560823e-05	0.00278205046384334
197_Hylnae	0.0862850368786582	1.45181638392981e-05	1.76232040495496e-05	0.000833184556092987	3.94228357130094e-05	0.000517123162704974	1.49156800504255e-05	6.52717377765028e-05	1.43725763477278e-05	0.000112618814488535	8.35070854373625e-06	6.47852581229643e-05	6.72421441032356e-05	0.000141691852765967	1.01107521198536e-05	3.59155517169763e-05	0.000177914592602283	0.00274252561046522	8.8854213595805e-05	5.96055579766645e-05	0.0267317246994859	0.000767452854439559	0.00254837488007271	2.73272407951636e-05	8.53857983393006e-06	0.000102742223931224	4.03858272813971e-05	5.45817988725663e-05	0.000448115196649573	0.000135253220391644	0.000598954193374018	0.00151237915492536	6.96610139717239e-05	2.82105401724513e-05	3.55189113531753e-05	0.000201940890036992	1.2207445305236e-05	3.72919681107379e-05	1.43904836180759e-05	0.000567658534566208	1.56521969262776e-05	9.72639997301508e-06	3.05556259991995e-05	3.03589300298353e-05	5.87397315927373e-05	0.127569524865271	3.65000031918129e-05	9.71260196209866e-06	0.000386393028353367
198_Arratr	0.00211607578866444	4.90423613193057e-07	1.09793586299867e-06	3.99232379289489e-07	3.50188022224824e-07	5.26367180476609e-06	5.33908802880291e-07	1.65909437501803e-06	5.44816477693285e-07	2.1926133540555e-06	3.5084197837802e-07	5.79156431414263e-05	5.38220744351275e-07	4.47696236509625e-06	3.77964685463028e-07	1.45712513101679e-06	5.16777061256638e-07	4.72091788289411e-06	6.55131848256981e-07	3.76163698762535e-07	1.41452663589985e-06	2.64130245242562e-06	8.41755434836909e-07	4.41721954382868e-07	1.60389275994125e-06	6.94894044844106e-07	4.34634410967643e-07	3.94260606662527e-07	4.90524326610082e-06	6.62231199562476e-07	4.2731269809195e-06	3.55921025213377e-06	3.79010902569445e-07	4.48312971288107e-07	4.0138193893147e-07	4.86851140506219e-07	3.83116428649758e-07	5.50028953905446e-07	1.52355073950281e-06	4.41344343229589e-07	3.84815999339545e-07	3.80522336820748e-07	3.92941454509619e-07	8.39207472027525e-05	1.10355122608395e-06	6.01708953235247e-07	8.38656211394236e-07	2.21642729185625e-06	3.70712742954253e-07
199_Crysou	0.003195197200956	5.64808692051791e-07	7.46924808580468e-05	6.82724966634645e-07	4.13743818607899e-07	6.25225918519606e-07	3.42109301206438e-06	9.01293685758116e-06	1.93942895398701e-05	1.69050179037767e-06	7.3519523356219e-07	2.68056468722335e-06	6.39254974430816e-07	1.15671149796187e-06	3.16756520480823e-06	6.82487650615437e-07	2.51550073612356e-06	4.61190231964167e-07	7.29668106131481e-05	8.04972178203327e-06	6.45328985791575e-07	5.85094354455749e-07	1.76095963211661e-06	1.46074434625155e-05	0.000143200668836498	2.91834813428129e-06	1.46660995465745e-06	5.7489668878521e-07	6.3599032250792e-07	5.62672889554006e-07	6.61623652066029e-07	1.10318410554906e-06	1.3297586737144e-06	2.01742813092898e-06	0.0001247508482884	7.8354134909871e-06	3.65959532814449e-06	8.99429037001402e-07	0.00188402307006879	6.70256848754643e-07	6.45105875089734e-07	5.80222830004039e-07	6.71469028567078e-06	5.36961134373583e-07	7.02019592602151e-06	3.97161922876229e-07	0.983691611965917	3.65541614192072e-06	5.70790984943508e-07
200_Butnit	0.172969388517173	3.11258384707226e-05	0.000304693767954373	2.95867531198625e-05	3.47849459059076e-05	0.00530358508997032	0.000208231687221445	0.0009004715781908	0.000364417662855102	0.000162713737241043	0.000103520892645115	0.000252574279261632	3.04712482258826e-05	0.000729764617124452	0.000324928074096988	4.78272858757438e-05	0.000104691416882195	2.22138572404298e-05	0.00629834304147639	0.00165111446683529	2.80953706262169e-05	0.0014170817940573	0.000267760110732236	0.000101917710703862	0.0171797584000566	3.80965218116543e-05	0.000321057894785237	0.000120501152628579	3.12769291127285e-05	3.08491979534578e-05	0.000114994765770386	0.000131714849766376	3.62720413214362e-05	0.108177823440385	0.000138939135096738	0.000277781280355637	0.000943377954620942	0.000139219601485364	0.000660988938586894	0.000499080445358432	0.000167547983745261	0.000406896153868664	0.000367074205077321	2.27143474167645e-05	0.0513667030814461	2.77245813570577e-05	0.00336430072423366	0.00011909947378768	7.78101311304844e-05
201_Henleu	0.0534493913308505	8.75780123910289e-05	0.000103709145492902	0.00268777068387133	6.55528339573899e-05	0.000162113477768497	1.10235081610316e-05	0.000104336828256745	0.000260258258594699	3.89197811354536e-05	9.08789426374816e-05	9.86392799791109e-05	0.000163063187537421	8.59053245351207e-05	1.23301586384277e-05	0.000481631617987572	0.00020644545870205	1.07793692368253e-05	2.48615561368142e-05	1.3908970484e-05	4.70759005260197e-05	0.00528963163616692	1.60057079633934e-05	1.16316246347173e-05	1.01147996767499e-05	0.000102682845965798	0.000363258630164277	0.000143614563021138	0.00113381704063581	1.86583925236045e-05	5.18457911336065e-05	7.06975031017643e-05	0.00103834555701561	4.59689816349152e-05	1.09951075083228e-05	4.94532647150094e-05	1.05145306738335e-05	3.62745198023733e-05	1.23209830649733e-05	0.0126647442067558	0.000108934411450708	0.000297920980146457	1.04073343540004e-05	3.39127613110852e-05	4.19839875551253e-05	2.52423661636425e-05	1.18406518572932e-05	6.24660871854579e-05	5.84765930280557e-05
202_Myratr	0.0112392509671431	7.6145291484557e-06	2.0906590959961e-05	6.60462350579359e-06	5.15044432896312e-06	0.000182238317758459	4.30946714115678e-06	5.02737769850983e-05	5.35126311864775e-05	3.75819859289476e-05	2.19173688321387e-06	0.000142074874383968	2.0117687865572e-05	0.000153552528084752	2.04103555358309e-06	8.46687903187099e-06	0.000137118308222427	1.34945570797388e-05	2.34623933862848e-05	3.42726330684041e-06	0.000150942287539273	0.000651140607595468	6.98641317756659e-05	1.84909549760017e-06	1.84690414974843e-06	0.00044548052514129	2.28261604634123e-05	3.66689910882221e-06	0.000413119375938014	5.01163684529249e-05	8.13202488381546e-06	9.9420560997583e-06	2.86524681580044e-06	4.93764892442027e-05	1.80381422070509e-06	3.36849907465583e-06	1.59113337552669e-06	2.19932623479368e-05	3.47976788628566e-06	9.42109318269497e-06	0.000832294775893239	3.41359687593515e-06	6.62270801479458e-06	0.000112467101371666	1.12463090429169e-05	0.96290190200723	1.72218830720847e-05	6.0235643537667e-05	5.46659088239793e-05
203_Zoncap	0.0660673480825744	3.60487801761116e-05	0.000114025418476487	1.29824513399341e-05	8.83459414993555e-05	0.00103884978215738	0.00979921492947684	0.000486995717149689	4.16314939992962e-05	0.000402603086937801	2.67214544640159e-05	0.000181555947717161	0.000809046312069581	0.000373666887249271	7.61779797027217e-06	3.85919830942718e-05	0.000802460749275408	7.16540991072712e-05	1.45704769792766e-05	1.71023812861145e-05	0.000120759949523891	0.000311746849775683	2.0345799879458e-05	1.02522853929421e-05	7.77063695107296e-06	9.85624051965153e-05	2.05893490826756e-05	5.80059353776182e-05	0.00578365013405278	0.00675781320510195	0.000200424980903606	6.40403311427486e-05	0.000397869212526624	5.17809528607775e-05	8.48971544690235e-06	0.000214748020159621	9.48013944207856e-06	9.46312666669095e-06	4.58022307305829e-05	0.00033900032394947	4.20291737274515e-05	0.000641346106736791	8.69718514566628e-06	0.000931112517671615	1.3846205088603e-05	0.0104852860670766	1.76019719011699e-05	1.16801752509211e-05	0.000156756943105721
204_Tarmaj	0.093853470253416	0.000173655251808717	0.000495003683827602	8.39045772484893e-05	1.41852692704971e-05	0.000736489751116488	0.000129425671498712	0.00033742888517065	0.000131767667835245	0.251888191464571	3.91698589057654e-05	0.000326198004986751	0.000177409219616428	0.000249776082309938	1.99064986209243e-05	0.00039080576916406	8.37568735358453e-05	1.8332608446179e-05	0.000170036924739881	0.000125417609949589	6.80695495036397e-05	0.000261439416245422	0.00025375017614559	0.000297509412651235	0.00869475090547855	0.00057997349559344	0.000782510798416438	1.77427645304278e-05	5.71997395284843e-05	0.00052460446287497	2.70384255167132e-05	8.1639624481016e-05	0.000671631997687342	0.0472788493394189	3.14391139789228e-05	3.05101357577535e-05	8.01977134661261e-05	0.00136736474533265	6.04389821367339e-05	0.00010448540434825	0.000185339194861043	1.95708633492382e-05	0.000633802159298077	2.17782417207138e-05	1.95767943800344e-05	0.000107564968529691	0.002665403988065	0.000122415684534051	0.000162539958713673
205_Scyvic	0.139724364758387	6.28103646201623e-05	0.000816042933163084	0.000296105460566674	0.000272725596309412	0.00207090223978925	0.000193175467486208	0.000275631401769613	0.00114471385682362	0.020510008056336	0.000317970073407814	0.000198363077800173	0.00110628487067759	0.00462526014342036	0.000136561705509635	0.000202465690084545	0.00545194110057051	0.000132543261908195	6.63963185434517e-05	6.66774045593333e-05	0.000191925228493483	0.0011032415670267	0.00144010151197426	0.000206900210630962	0.000244389649786607	0.010754948945492	0.00165195342512982	0.0108078988789482	0.000355477086225246	0.00470014127314274	0.000191403231220894	2.76126373321563e-05	0.0133111065730647	0.000675405962365313	4.42499429592585e-05	0.000546877592440432	0.00035638506522898	0.000905511515087263	8.09338318116228e-05	0.000241781362093067	0.0014471780551145	5.85325263813956e-05	0.000197115038625443	0.000330345138846358	0.00172132714885294	0.000179492184105193	0.000113850789549087	0.0102506064197542	3.35742878458265e-05
206_Sclruf	0.39197517401304	9.868771863619e-05	0.000173218215658732	0.00249351632242697	0.000247110852716777	0.00402654504539877	0.00735102230895684	0.000361621107099603	0.000209014223837634	0.000966201805321634	4.23800557017227e-05	0.00022707666363132	0.00399762843656131	0.000416471839816197	4.02861068102407e-05	0.00028364224753682	0.0023017186883691	0.0756078814622773	8.56224256692886e-05	5.70254725763543e-05	0.00108673432355411	0.000413088247253361	0.00158005861449407	5.05288908166141e-05	0.000137870634507413	0.000362100504447161	0.000967661893176019	0.00177367498314242	0.0073256737391729	0.00185065080612326	0.000101148310836034	0.00132789079132714	0.00243229590019358	0.000138542737775484	4.77456628994487e-05	0.0073051819210834	0.000278592273626844	0.000660787207767631	0.00182095923329947	9.5924412252666e-05	0.000987734381594741	0.000639914901768006	4.90397455848797e-05	0.013925644629929	0.000325422624848696	0.0201346932910947	0.00241000132488236	0.00013594649886154	9.57326563886506e-05
207_Forana	0.0225989658757398	3.39841139206221e-06	0.000276460638880763	3.47177744704515e-06	3.50889069733159e-06	4.50498249781608e-06	4.01644032004384e-06	1.30039548254628e-05	2.56768093687174e-05	3.79529553026539e-06	3.64779271569413e-06	4.08913571118661e-06	3.94806484357458e-06	5.01187154910457e-06	3.50825177846275e-06	4.84602172320522e-06	2.14229581376112e-05	6.47041599835807e-06	2.55391661257e-05	1.30423757640138e-05	3.2297790501033e-06	4.09253290687362e-06	4.07226556749779e-06	0.000103006079420919	0.00136920155126877	1.00302593404693e-05	4.44192359500108e-06	5.94403186746915e-05	3.71515062493903e-06	3.17373098368446e-06	4.07748957116067e-06	6.25145264514046e-06	3.63705994496838e-06	1.22699571528587e-05	4.49559565274884e-05	3.59345249206453e-06	4.48203002520084e-06	3.45910069154979e-06	0.52672888484131	8.37114243635384e-05	1.26282315728946e-05	1.06053716029481e-05	2.3623741948797e-05	3.5592059070071e-06	1.21040971615438e-05	3.18135205751902e-06	0.00171954398270697	2.16771484889121e-05	3.06296853291533e-06
208_Cataur	0.101459728269079	0.000231862538500219	0.00086641926504473	0.0034077140125653	0.000128611843881605	0.00383673427720443	0.000877835896792329	7.48834469459582e-05	0.000147925841914298	6.78776052874845e-05	0.000118868418424126	0.000181516855944897	0.000353937922256569	0.00153410627330976	8.2131016225743e-05	0.000199618357090368	3.19854743607032e-05	0.000167075134769212	3.4577824854371e-05	6.19384419457856e-05	0.000397075217927719	0.00322055808471029	0.000847402773733353	4.11688592247943e-05	9.95252877938858e-05	0.00113116948348788	0.00110465990873383	0.000211625535194857	0.000778548500718645	0.000325621717718486	0.000242068017636635	0.00182531495866069	1.95756154326096e-05	0.000103588822802367	2.76140560135294e-05	0.000210790077379543	0.00010999533436195	0.000221616245601378	2.72716795203408e-05	0.0115363031728717	0.000850536122167755	3.40346276556927e-05	1.95892201389037e-05	0.000857244075218513	0.000420835885918613	0.00368006678649478	2.86784380871089e-05	0.000765275277875308	0.000308921012182355
209_Salcoe	0.204747683159564	0.000450698440939082	7.02034624282149e-05	0.00444049059863338	0.000169896855095593	0.106579020857678	0.000164405213905998	0.000320191511104713	0.000401965375793845	0.000323112109089381	3.79677594028538e-05	0.000206065692687165	0.00160042728683773	0.0190555523126107	4.66410430647752e-05	0.000706135275908014	0.000690025219161426	0.00010544046161301	0.000277223955319821	0.000290688117722772	0.00559414628514414	0.0292959533814336	0.000625574192229794	0.000400867809979052	0.000616694411657625	0.000352190137931532	0.0341880753206612	0.00221335217049319	0.00522064857241318	5.23644093293465e-05	0.00803584829818157	0.000236655706395648	0.0018192709802959	0.000278956461616993	0.000352297210565204	0.000259432563526754	0.00048327335452935	0.000174068013641369	0.000193665188636125	0.0159511097339068	0.00020781640362651	0.00545610884495479	4.22402954586687e-05	0.000121368053570105	0.000543112339551432	0.00493367213899928	0.000483806897201946	4.10148305075284e-05	0.00104393278815362
210_Ognict	0.00212937848824885	4.61044931647026e-07	3.53328874471701e-07	3.52376171720764e-06	5.04635602560849e-06	5.94034148187779e-06	3.01070470589288e-06	1.75544344468094e-05	2.17101673184884e-06	4.75246605066421e-06	1.6946958039314e-06	2.78086442104547e-06	4.28766828896755e-06	5.57859181362959e-06	5.01644278802429e-06	7.94557211249093e-06	5.49963611345007e-06	3.36154874715554e-07	2.20365421156924e-06	1.67290911352695e-06	1.37171065176949e-06	2.77960149775307e-06	3.6947593837227e-06	1.33381623868225e-06	3.8728897468958e-07	3.81165036615823e-06	2.95209676097408e-06	9.89740141583597e-06	2.57650066381073e-06	1.54165247127263e-06	3.48447146190166e-07	3.15257099397411e-07	6.81138044205696e-06	1.04411850384474e-06	3.38678208797553e-07	5.45705720599879e-06	1.02797000971232e-06	1.45471462084307e-06	5.68297052952211e-06	3.4536043622709e-06	1.07247155438263e-06	1.50932575044458e-06	2.21512804059641e-06	4.06375278389257e-07	4.41776208533869e-06	1.12984458319505e-06	4.70601955508886e-07	2.23126919917206e-06	3.40089553377303e-07
211_Autruf	0.0021305533767936	4.32375025277584e-07	2.92542363804597e-06	3.87264542485725e-07	3.51485498621273e-07	4.40642418311202e-07	3.91337143202639e-06	2.93503205703328e-06	7.74505660291491e-06	3.73490879773184e-07	2.8711405641618e-07	3.52952479039588e-07	3.78858636013683e-07	4.00076460124792e-07	0.000209717542337772	1.25543522845613e-06	3.89957751460813e-07	3.81776694160419e-07	3.44381152754441e-05	1.64980332319729e-05	3.75534028806635e-07	1.19662030187945e-06	1.18097829478405e-06	1.07251854665958e-06	1.72397107905304e-06	1.03407817071423e-06	3.58766408243489e-07	9.01217510832045e-07	3.65663290208843e-07	3.51731153650684e-07	3.98710989036817e-07	6.18001204751607e-07	1.28518954683727e-06	1.81597430103609e-06	6.67563829383184e-06	1.41324857558821e-06	1.08794024656368e-06	4.28890160453855e-07	1.54508523919921e-05	2.85633486407878e-06	4.23318137882735e-06	3.42437231975982e-07	3.32011785618842e-07	3.9598123513685e-07	7.46021331205735e-06	3.80735075355973e-07	2.6599620523555e-05	3.6405279280623e-07	3.71684485916471e-07
212_Glabra	0.0416051394411412	0.000275712793514292	0.000223709742463533	3.47636702384559e-05	0.00111173262823616	0.000575088958334557	1.5169412669221e-05	1.2358325442222e-05	1.82982921780261e-05	0.000113235340439029	0.000108846143879506	1.85466772075983e-05	0.000211939024167333	0.00155036344752752	3.5766409994239e-05	4.31674972554858e-05	7.04294855196763e-05	2.39168062343207e-05	2.79633580555926e-05	5.17995322672575e-05	0.000133902394696978	0.00022286712178691	0.000165309565347167	3.52446539334838e-05	0.000350640468682092	0.0009667054716448	0.000222844017131073	0.000508703302513008	0.000122405267031713	0.00012771117555053	3.49965576717443e-05	0.000113024383467659	8.15771810600337e-05	5.8605306380886e-05	2.09796827522958e-05	0.000104441602121931	0.000527553756286924	2.14222999506254e-05	6.67578988353946e-05	0.000500003100430136	0.000122955115829115	8.07266961291591e-05	0.000253471825380294	4.30726750657832e-05	0.000224274547197602	8.31777938732178e-05	0.000839182987625584	0.00666566616393817	1.13679527057262e-05
213_Tyrmel	0.0324197327535026	6.11707411715329e-06	9.9568684334911e-06	8.22967761910349e-06	4.57319376725753e-06	0.000281944532636865	0.000306346676124264	5.95888919693024e-06	9.5310290895044e-06	4.98453138959464e-06	4.72906986513942e-06	5.63335002716078e-06	4.91097523675365e-05	5.6892183932072e-06	5.11884246107068e-06	9.70281722846703e-06	5.14961928755535e-05	0.00148645043361598	4.83271474932578e-06	5.36188133973055e-06	0.000401328933949563	6.60907472127201e-06	3.26996670713345e-05	5.37221180749777e-06	6.10155867273603e-06	8.25819081607939e-05	3.36690571649123e-05	4.76472573350117e-05	0.000725750111825288	0.00226945954533019	8.47465279896099e-06	0.00143217334763887	4.93609939442348e-06	5.81658695068274e-06	5.25030579052666e-06	0.00152910880700271	2.39205431177836e-05	9.21699113538759e-06	6.50061593993544e-06	9.26731741934184e-06	7.54280980087037e-05	1.59133036401115e-05	1.77959876923664e-05	0.0109414450059302	4.97284465244832e-05	0.000182853707638893	7.13072368243613e-06	6.13475872908826e-06	6.72116770736311e-06
214_Viroli	0.000156387383874605	4.16458497385668e-08	4.00385654971186e-08	5.45437383477729e-07	3.69368966413361e-07	3.89592920169114e-07	3.48928018274993e-08	1.86274899160462e-07	1.41744136386286e-07	1.06425763582509e-07	3.19487077619464e-08	8.00536340827026e-07	9.31854449681507e-08	7.91751304830805e-07	3.82917651347412e-08	6.13881239186968e-07	3.27264331179397e-07	8.20501433360523e-08	2.86445956161707e-07	3.61759013044064e-08	2.69038424106405e-07	1.21410142174067e-06	1.95245534385192e-07	2.46470157189603e-08	3.21522567170101e-08	2.51420882411035e-06	1.15645594127707e-07	2.75565067320937e-07	3.20776682259186e-08	1.85227069706264e-07	5.48946720258969e-07	9.56737377644026e-08	8.24561677873081e-07	1.05566711338206e-07	3.04515388832527e-08	1.36441462418372e-07	2.89291870892059e-08	3.1241190295579e-08	3.53412642145621e-08	1.20070004390303e-07	4.56165175659806e-08	3.84215911800797e-08	2.77249852281872e-08	3.54329143206612e-08	3.43293233034737e-08	3.50335069988322e-07	3.49996684449424e-08	9.15950722192196e-08	1.33319510966198e-07
215_Myrfer	0.00233027228263324	4.84573725480286e-06	4.95768314221512e-06	1.76427682857296e-06	1.51929003283646e-06	3.14928190504668e-06	1.5949050026118e-05	1.60256364236865e-06	5.73145268672366e-06	5.65990756290852e-06	5.268153029091e-07	7.64971718223911e-07	3.04287813421087e-06	7.5603203935377e-06	1.36617686775555e-06	4.13713811881531e-06	7.50811700549449e-06	3.27277165799005e-06	2.46469489195276e-06	2.12593506163505e-06	5.80384863249014e-06	6.83174148083962e-06	1.2683817071262e-05	2.61258629012526e-06	8.30908406065446e-07	2.75648786714835e-05	2.18342141928053e-06	2.47924689056776e-06	5.27965722723178e-06	4.74814503058205e-05	9.45311974892215e-07	5.56352250716962e-06	3.75023860509732e-06	7.20324186780678e-07	3.87008345115321e-07	1.18593775719023e-05	3.77910842963377e-07	4.35826806342146e-07	1.20237102079476e-06	7.42460443504059e-07	7.08427307029992e-06	1.42052958501346e-06	4.31226697600694e-07	5.54474158636321e-06	1.58141252839816e-06	1.8141605781692e-05	1.00297469191234e-06	2.16078565207829e-06	5.00816222709806e-07
216_Acrort	0.0410169287346956	8.28585107474832e-06	5.73111050227227e-05	0.000276831245513865	6.60421152733501e-06	4.59613598463947e-05	0.000200147399975638	0.000337472322248973	0.000166927675933975	7.41256249605482e-05	3.24319040514643e-05	0.000176838923804693	0.00315589108753167	5.97128549560221e-05	0.000107570144964281	3.96738738068478e-05	1.6033236881129e-05	2.55376921937041e-05	0.000103092282707405	4.4586694337097e-05	1.40712662279407e-05	2.28805831397755e-05	0.000133433010730249	7.21242735525549e-05	0.00116460266706535	1.33550663697171e-05	1.29176781047753e-05	0.000269221256613576	3.12905413680265e-05	0.000273237988746809	4.55637048142187e-05	2.01661821562989e-05	7.48510522155555e-06	0.0682722315295245	5.842939736824e-05	9.03359880322291e-06	2.77688992132199e-05	0.00030609711713036	5.67801789246567e-05	0.000335907937810413	2.72666265309199e-05	5.93730350686176e-05	5.8447969274732e-05	9.96945168745882e-06	0.000134572688748313	7.84817026566772e-05	5.54095765264887e-05	0.000301857591470766	3.91184854501467e-05
217_Rammel	0.157371658509537	3.14039127935202e-05	0.000103090484601361	0.000498332057104297	8.067079034195e-05	2.12268512797162e-05	9.24978409916897e-05	0.000172000609870945	0.00209836059017212	3.46530565070631e-05	1.42782970651156e-05	1.85873090133079e-05	2.5803147320396e-05	0.000371755823536334	0.000198381812883803	1.84905881358402e-05	0.000190071580440685	7.60164299283552e-05	0.289950573195946	0.000657081964102591	0.007169573441082	0.000157331252933806	0.0153114755125791	5.75258225761402e-05	4.95026031685724e-05	0.00262647807704204	0.000160118355700593	0.000176243897239564	2.58208448889165e-05	8.13373380873798e-05	0.000175947430653045	3.32005021547009e-05	0.00611851826289056	1.76362978632145e-05	1.84046570039775e-05	0.000840407826509643	5.08565184988938e-05	0.000150548047356164	0.000114317596538607	2.6771164498455e-05	0.000315359403723443	7.65136602543328e-05	5.98093676524497e-05	7.09376198517308e-05	0.000278334967397881	0.000476268726578619	0.00029319311076786	2.00642307139938e-05	2.42545782332582e-05
218_Troaed	0.217600961517109	2.88130572416718e-05	0.00047106578120145	0.000797801546289664	3.01369905083261e-05	0.0541676658843242	1.65723777754844e-05	0.00011385536469754	0.000257532851455191	0.000144022947573229	1.36148037223244e-05	0.000181937917584455	1.52325493438136e-05	0.00329848658171589	1.62814274064875e-05	6.85879695824745e-05	0.000228197135975334	9.29185956212266e-05	0.000102579115585944	8.76195122018144e-05	0.014914753430456	0.100266526452371	0.000808561760375952	1.51620189932658e-05	1.35691598186647e-05	0.00212270192313447	0.000952083745175311	0.000416274051144091	2.14425233712673e-05	0.000294871971475016	0.0332131258600622	0.000451464203926002	0.000198345133720194	1.57341406481869e-05	4.75079381998576e-05	1.96037521136558e-05	4.9217524254024e-05	1.33710016556309e-05	6.32572716144698e-05	0.0011962875444769	0.000104355530101809	8.35712776505146e-05	1.23174653470669e-05	4.87328224329297e-05	3.89890793996707e-05	0.00366387614940227	8.5038460601477e-05	1.61220560693439e-05	0.0390255381360882
219_Parnig	0.110138357314806	0.00012986944219999	0.0131475855350898	9.64922229942063e-05	4.63053770246404e-05	0.000695209088361577	0.000624934225272539	0.000599911683159326	0.00172670815010356	0.000454027564929496	0.000112779833184508	0.000205795172914569	0.0356140377856127	0.00176208946192267	0.000159607607598275	1.92988338553211e-05	0.000885892570836626	0.00381151744489481	3.66554395691627e-05	0.00251908440153645	0.000245572097412517	0.000245058585198736	0.000126119749166028	0.000156743634787845	5.24431436910343e-05	7.39470556308793e-05	0.000169015028562825	0.586264516799364	0.000293480209740006	0.000793755515831851	8.85050176697376e-05	4.43607128603799e-05	0.000597643530212932	0.00043476580669321	1.9141554543954e-05	0.00151690412974276	7.49186287657126e-05	8.81354760190842e-05	0.000292831963388067	0.00497379396642742	2.88210297739352e-05	0.000173094163402099	2.4672871892678e-05	2.9306305240647e-05	0.00290629513834916	0.00660948127091922	0.00308948368264155	0.000958315043782627	0.00012628504833727
220_Psaang	0.142076053177214	0.000191069771085954	0.00124393438914806	0.000196501577399114	0.000807729635091647	0.00320439288429224	0.000233871993990472	0.000748097541319157	0.00047806918690297	0.00108861607305867	0.0016085553487293	0.00100818455359257	5.07623593736997e-05	0.000909248954888901	0.000481554254000068	0.000740841459271532	0.000156135807774782	7.39120781614989e-05	0.000408392626599127	0.000186885219799796	0.00170869511166563	0.0097265511469244	0.000490377929384651	0.000360465235738777	0.00109893529218304	0.000172640485120415	0.000857717727270079	0.00133491532846405	0.000471855607321247	0.000248071733653752	0.0153676728229023	0.000494571134252871	0.000201719441807331	0.00723300301480666	0.000272825150243284	0.000226415067351081	0.000376031248277771	0.000951873500369992	0.000824521778655601	0.0238886227958993	0.000326508101540914	0.000172379834947641	0.000749420047999437	6.81970088915183e-05	0.000175654763546339	0.00092163987541381	0.00038702965969626	0.00203603681282007	0.00205580893881654
221_Salsim	0.00511504199890551	9.51208388900588e-07	1.35891616028272e-06	0.0011106287813815	1.05192759644063e-06	0.00411048712903644	1.11065400111035e-06	1.39209736680559e-05	1.26499663737325e-06	2.33165907743481e-05	1.15699345004826e-05	9.44860439843365e-05	1.26292873720542e-06	1.16373074117273e-06	1.03685100593934e-05	6.81167493231915e-06	1.54146888313343e-06	8.56299713504404e-07	4.27724529197732e-06	1.21046438618657e-06	4.02783095473158e-06	0.0012163849361542	7.21753808600231e-05	1.53173953705495e-06	4.25376140400902e-06	3.69297682962937e-06	1.83151035572703e-06	9.79589190948948e-07	1.03854959655281e-05	1.52360843751368e-06	3.39594720953651e-05	1.75635580384171e-06	3.98499194085337e-06	9.84409731787746e-05	3.72709674088793e-06	3.6140497379947e-06	1.10536116732968e-06	1.70639525687505e-06	1.12614290143409e-06	4.77753048869916e-05	1.30051412230228e-05	3.61965346777493e-06	1.20666128997322e-06	1.12409919928731e-06	1.81110066556122e-05	1.06949452053959e-05	6.53831978496825e-06	1.76306252888267e-06	2.19757658057973e-06
222_Troaed	0.0859652162493204	1.11625565544382e-05	8.27982353924373e-05	0.00139246029338352	5.60031484089477e-05	0.00107572934385536	4.60478108843496e-05	5.28377636043738e-05	1.33697623725063e-05	1.35967556547674e-05	5.76242115431216e-05	0.000313809191588456	2.48654440552117e-05	0.000228188388826532	1.4525161255041e-05	7.72738511395041e-05	0.000118552571092271	1.5106052045115e-05	0.000109624986434061	1.46320264950524e-05	0.0312268653586531	0.021163348709885	0.000136296291309355	2.11237197925723e-05	1.46315125378494e-05	6.79028938255313e-05	0.000416940909604535	0.000138180024316349	9.53755908830936e-05	8.7064888372351e-06	0.0106574746019425	0.00181644396236644	5.08314757674536e-05	3.70926855121314e-05	1.40264075623804e-05	3.83418029945369e-05	9.67092615928848e-05	9.35738726057137e-06	1.13743529911227e-05	0.00452477686556315	0.000113459365719914	0.000159339435683615	3.82707957580453e-05	4.14464083339753e-05	6.92587542119778e-05	0.000305206695466418	1.76230027195526e-05	3.73574999828633e-05	0.0183164617721997
223_Phemys	0.0589528943002582	3.48556308396927e-05	0.000129344007357854	0.000154302395412917	0.00027801657341923	0.00772515842091433	8.70232554851767e-05	9.28561894437823e-05	4.20519432601993e-05	5.10529113514422e-05	0.000299746357304585	0.000542482010738105	0.00014165604575848	0.00188838716048028	5.65547389883465e-05	0.000840996532588303	0.000279150555955571	1.02618053564462e-05	6.91276457425281e-05	0.000178565248264857	1.27320326624169e-05	0.0971324994876876	0.000114394178535706	0.000120015226126206	0.00122630110446435	0.000230376178135905	0.000164339053342948	0.000313101397075756	5.57595804353358e-05	1.43100632973774e-05	4.947406537905e-05	2.57742353673385e-05	3.28288114665014e-05	0.00227157267103141	4.15948182088286e-05	4.22329782566774e-05	9.78257394038793e-05	0.000106411950509098	1.34466256018771e-05	0.00684358670774151	6.67732448178242e-05	8.17653314007936e-05	5.79461684317276e-05	6.59860506848203e-05	1.60271848791981e-05	7.19091335149411e-05	4.70798097288602e-05	0.000142977888140226	0.00013712799017541
224_Macsev	0.0563257660932373	8.01932851854308e-05	0.00118170246863591	1.17579993757567e-05	7.90463799036481e-05	5.56348529547405e-05	0.000514209392550847	0.0008538886773525	0.00126537069267166	0.000384281713867228	1.16803206368061e-05	2.0800544958703e-05	1.37425927437579e-05	0.00117876847217024	0.000172124086423353	7.83506586967646e-05	8.97207283035311e-05	1.82639413979148e-05	0.00130096911804837	0.00021067409103537	2.01198227355051e-05	0.000110395641731689	0.000100253866207753	0.000126590386167528	8.93920186254371e-05	0.000310499647793318	3.83618894123881e-05	0.000187562404307001	1.54566573191794e-05	0.000104488146429664	6.96388823900781e-05	5.65268857394838e-05	0.000195618921664189	0.708674016757925	0.000123586610278504	3.68356274938989e-05	7.81879525694607e-05	0.000677415362161135	0.000625607147696353	0.00153380985902878	6.10863016902645e-05	1.77897397062804e-05	1.98324145732382e-05	1.32153961439955e-05	0.014264764396403	0.000184822302209597	0.00129693055164679	0.00422295706904759	9.53732466859994e-06
225_Crysou	0.0973407580755431	6.14932272871407e-05	0.000584011159115014	5.84093846193349e-05	5.05930019195676e-05	0.000128859805829358	0.000162199392815651	0.000723255393504474	0.0109084612598795	7.84088693304562e-05	1.59697652928278e-05	0.00251089937083104	5.8932148985694e-05	0.00044517630024603	0.000349086836080804	2.13060947797515e-05	2.1694918086805e-05	9.29881258624326e-05	0.000437475252360986	0.00058001772967151	1.69762383050758e-05	6.4714818432663e-05	7.58321766361169e-05	0.000175023390407799	0.00110853533247106	1.82539750398636e-05	0.000754115077189743	6.57924006038069e-05	2.66968772503806e-05	0.000270849490756339	2.02855597067396e-05	2.31741302916426e-05	0.000220566949083237	1.55242298238139e-05	0.000381216462912507	0.000164974865137661	0.000259077114748253	1.49273853674695e-05	0.0337797081158855	1.74234763658157e-05	8.67156402733602e-05	5.08389067594303e-05	0.00016764692929455	2.97957077267159e-05	0.0157062252995821	0.000168155419914515	0.610801759564399	9.26618385450057e-05	1.61176280093593e-05
226_Phemys	0.0156529948214105	5.92704199912794e-06	2.61269783570369e-05	5.93597993201091e-05	3.40654741313902e-06	0.000532445868661888	5.19379752521155e-06	0.000109579428655714	6.5139815842614e-06	2.56996964168024e-05	2.22862339484144e-05	3.9417775930139e-05	4.17584771101247e-05	3.8447998345015e-05	0.00312090987798288	0.00131711792296997	1.40692132456425e-05	4.32007342234236e-06	7.2146529833278e-06	1.39431529398878e-05	5.68874903965828e-06	0.000387841927491561	3.56187055078644e-05	0.000223590000656731	1.90058765876114e-05	4.39183808416279e-06	6.3971808120863e-06	0.000121689693660349	3.251753059499e-05	4.20042583875343e-06	6.41763041164551e-06	3.78366321771565e-05	1.04153766024036e-05	9.4486626365861e-05	0.000191758925941526	4.6560553931823e-05	5.76278527666115e-06	1.83976111600458e-05	6.63436090295157e-06	6.29545158212262e-05	1.53347801584787e-05	9.87232006578396e-05	0.0464860177474591	5.39954644259558e-06	2.05493883513793e-05	3.82925571944328e-06	4.86054818637189e-05	1.38356365884836e-05	0.000100560978881802
227_Cicleu	0.0199538569105564	2.29163158017888e-05	4.12388993068966e-05	0.0015270380719814	3.32453188831083e-05	2.05798659355338e-05	2.00023315853601e-05	3.42925626073392e-05	1.42350790324722e-05	4.60168461550245e-05	9.63756629745363e-06	1.0992104661199e-05	3.79521745852596e-05	0.000143320845220717	3.55145503694189e-06	3.03816044713921e-05	5.43992226785635e-05	3.35265431203932e-06	1.46605485755216e-05	1.17131052685432e-05	4.24834998488625e-06	0.000121021679334018	1.35047100430489e-05	3.44182426077057e-06	2.63563700507687e-06	7.23233472725709e-05	3.3004449439024e-06	1.20509622659394e-05	0.000182609264132756	1.02954630855899e-05	1.23000687916717e-05	1.78168869421324e-05	0.00400436307986702	9.85955498771954e-06	3.3354157753459e-06	3.4870914433521e-05	2.9498952359973e-05	2.27344191880618e-05	2.95728259461035e-06	4.19977373767066e-06	4.27806403788559e-05	7.54679541351296e-05	9.99529527478734e-06	9.92399868480422e-06	1.16787972556993e-05	3.52961301370045e-06	1.55561343211062e-05	3.146134942625e-06	1.20857250423684e-05
228_Myrsqu	0.0431456175395838	1.42964411871754e-05	3.28511426999308e-05	0.000559619830849494	2.50449099143209e-05	0.000449727096173395	9.32548561990368e-06	2.84996755902385e-05	6.57799649499113e-05	9.64026974934956e-06	2.88906425529278e-05	5.33793399462354e-05	7.27594694409249e-05	8.7801946468218e-05	7.40933640939196e-06	6.62363780263751e-05	3.04543696246362e-05	0.000109052416018353	3.10585838926433e-05	1.30408609839874e-05	0.0425779157768922	6.60021760503849e-05	0.000255705609261713	7.06523783628536e-06	2.44626202863936e-05	0.000145977822985055	4.84987903390435e-05	9.09973629859005e-06	0.000105639073637272	1.51210422197222e-05	0.000451246027245697	0.000311088965579452	9.35278844126667e-06	8.51864300654116e-06	1.21175776464731e-05	9.28550101797884e-05	3.35094487284325e-05	3.46735252361243e-05	1.61703885253101e-05	4.41969026563422e-05	6.3837490217888e-05	2.57302654299543e-05	7.06670595653263e-06	0.00132911821175985	8.04287009954923e-05	0.000454533770402467	1.00536621009391e-05	8.75652163173638e-06	0.000183720437329699
229_Zoncap	0.0596779587242499	0.000121646037251641	0.000113326083520851	9.1806328685124e-05	8.41166839398504e-05	0.000259216262118843	0.000283584326671537	0.000493565137446922	5.09091599130855e-05	0.000115327703706291	0.000124011129881537	0.000132812206602126	0.000261255872616964	0.000643535003777182	1.3341602310765e-05	0.000141394873981443	0.000125944532243668	2.15748317480385e-05	8.58006890248284e-05	1.93080977610507e-05	6.21902035858285e-05	0.0013060579560845	0.000536306726427267	0.000133328924996119	0.000696908932480428	0.000779934948516688	4.99929357234897e-05	0.000318242283296579	0.0107715627147797	0.00160317299298239	0.000284023655127824	0.00013311837945388	7.66369050890502e-05	0.000489486336789131	9.86143918516721e-05	2.54220652798941e-05	0.000211862028392147	0.00169049875608427	0.000172284857309071	0.000208631670758503	0.000354997409382085	0.000101391819851559	6.51835702931674e-05	0.000662429899781557	0.000205908843812883	0.00197805094394469	0.000232731382409545	0.000134271025366344	8.8047900517376e-05
230_Eusmel	0.078869692566871	2.34623068600655e-05	6.74785734563605e-05	0.00407513170546125	0.00040885191425891	0.0124271719041083	6.70656332103232e-05	6.59749693833826e-05	0.000116874430512713	0.00268168908766235	0.00100511626824079	0.00129986388568793	0.00198216795921608	0.00233349064188503	0.000151131335448328	0.0180409560611881	0.00152700799508773	4.15027451370318e-05	0.00017863634049616	4.01545940249795e-05	0.000348151423141613	0.0104280178189474	0.00028103823090499	0.00212127117271957	7.49331946041569e-05	0.000239059297396684	0.00150436560752894	0.000340313122220688	3.11015217789387e-05	7.54372595865836e-05	0.00818881130805757	0.000267005131441946	4.69600183071782e-05	8.22615757023033e-05	2.90811248285702e-05	2.98629063378858e-05	6.70807996195552e-05	3.31398975741836e-05	3.50357907729442e-05	0.0219879852071191	0.000387315384151602	4.71403316007139e-05	4.10279736901808e-05	7.43460964536569e-05	0.000115026734595724	6.02966437640872e-05	0.000104115313616229	2.4539454028274e-05	0.000845621814318268
231_Lipvoc	3.82586982513162e-05	9.20844637279109e-09	1.08510682716971e-08	8.10590225864014e-09	1.07100594198116e-08	5.3621911811852e-08	1.13946279998612e-08	3.35720210758674e-08	7.68528660045256e-08	3.64202555750598e-08	2.1916145446283e-08	3.5169496750885e-08	9.42685745247303e-09	6.62654717898563e-08	7.06125892952915e-09	7.37775895274304e-09	3.69086768592424e-08	6.95209967008656e-09	7.45637009845884e-08	1.75301866913617e-08	1.06466192855621e-08	1.76435825280662e-07	1.58726989631561e-08	8.79434586938502e-09	7.32162181084347e-09	7.20940060114792e-08	9.63649169905487e-09	2.68155005800892e-08	3.08173746096218e-08	2.76940698605511e-08	3.05563603336452e-08	1.42568655679065e-08	4.8528053361535e-08	8.09070862413938e-09	9.7751763856385e-09	9.57537082170061e-09	1.44328960032985e-08	5.41818043684899e-08	2.05143468916109e-08	1.00659335941742e-08	9.74883534008467e-09	7.24797608327989e-09	8.3370971321411e-09	6.67374711456434e-09	8.7354856671477e-09	4.44812013034561e-08	2.07785756751991e-08	3.533097623862e-08	6.83256963288529e-09
232_Henneg	0.18470858044326	6.29948397391767e-05	0.0209004963273968	0.00014429639907062	8.33091770801746e-05	0.00177629920198088	0.000269442549038031	0.00134088524842873	0.00187872873797111	0.000117509166049476	4.33585248168572e-05	0.000485147950280934	0.000126918405464403	0.000401612366106062	0.00122148711276105	5.38584718074342e-05	0.00016974013178929	4.8449004339431e-05	4.73460092302411e-05	0.00824511316136074	4.35074497432456e-05	0.00112505764757501	0.000237500602510189	0.0013536657805478	0.000907271482239186	8.56092979414255e-05	0.00159119713201778	0.00571739973639971	0.000102909553554418	0.000331981009096609	5.01519633825326e-05	0.000113101913159358	0.000407096648776052	0.00152100609675656	9.27185453869626e-05	0.000145615984879133	0.000131789234396634	0.000350816041569148	0.00336633250494401	0.28890523122555	0.000597079715578803	0.000229536728953053	4.87836303119542e-05	3.44370380607561e-05	0.015121158408217	0.000168244680827645	0.000534576001085084	0.00037312104677299	3.1092523809216e-05
233_Myratr	0.0264081126268521	1.53846173616945e-05	0.000209342848096549	2.77622185714952e-05	4.53548170592793e-06	8.60318144821492e-05	8.60876786678769e-06	1.75338463259152e-05	5.53655074905043e-05	0.000100256325493791	3.82207323045627e-06	4.52878409899552e-05	4.89487325527342e-05	0.000616617035837333	1.2682327433023e-05	2.64888142883276e-05	7.41964296225841e-05	0.00012000927658762	0.000204402813011846	1.00696849108736e-05	0.00147901977284614	0.000229832418525783	2.66817592571919e-05	4.21466156961709e-06	3.18284873089007e-05	3.73524476958269e-05	8.92198436441638e-05	1.87838350762596e-05	6.61588327800541e-05	5.0057083839808e-05	0.000167905786130996	1.14321748984e-05	1.68281233882058e-05	0.000158115617802896	4.41068642048005e-06	1.27325553531513e-05	5.33305945209354e-05	6.41670907758591e-05	2.97455581278829e-05	4.05160956726859e-05	2.19602755547235e-05	1.43323481410904e-05	4.14638353635156e-06	8.00717466993833e-06	3.34876573576118e-05	0.866748278178676	1.81344603908494e-05	4.01505907244053e-05	8.50364050227035e-06
234_Ognict	0.0519741773975464	5.26621848016991e-05	2.73276696787214e-05	2.87479944856042e-05	0.000502665171000654	0.000507477578616401	2.45471955619328e-05	0.003679372972989	0.000298394504897532	9.36848690503202e-05	0.00280945732773546	0.0014321416639965	0.00033213269004177	0.000179039800993291	0.00024334240745253	0.0037354072371756	0.000184188185264647	6.58510868466377e-05	0.00103243200380946	3.76583442786462e-05	0.000180987279310222	0.000127030125205447	0.00141421133129622	0.00906762209698186	0.000213600847675714	0.000162618648664323	0.000108317648869901	0.000118434420957444	7.14280537201668e-05	7.00465286021862e-05	0.000245340397987327	0.000140547327901388	8.35120904178462e-05	0.000172771078742111	3.09808924374997e-05	0.00016018299901147	0.000567246519397302	0.00113870921049571	9.8038467714815e-05	9.36411488628648e-05	1.68119493915306e-05	0.000503276671411203	1.62693277384462e-05	1.70009878783723e-05	0.000817462450921276	1.57188896682843e-05	0.000294007679604171	8.41964942453195e-05	2.5482153927323e-05
235_Lopgal	0.172723654540311	7.13555106956279e-05	0.000128082246332972	0.367374277656538	0.00461362555598925	0.0262217862535266	7.25977874019807e-05	0.000777755372062734	0.000343617913279699	0.000504067632686646	0.000230782175014164	0.00117488926205824	0.000768124429660984	0.00107665638521894	3.99659599151613e-05	0.0013230650358776	0.00282027594444507	0.000197730773710242	0.000190597868386726	7.89577314061034e-05	0.00131547170878784	0.00244971788815635	0.000891269015785732	0.000354932464642201	5.39644908601784e-05	0.000402007608871662	0.000165434799116272	0.00026620084793688	0.048107164565552	0.000214795215559384	0.00558956438323255	0.00100155878429522	0.000523893800181814	0.000367687464627145	0.000217657133795418	0.000432026013908417	4.28136487372379e-05	6.1336987696482e-05	0.00071129108035735	0.00390536781332785	0.000561646194958435	0.00100899614463169	3.5436634549291e-05	0.000542617427517396	0.00023684317062148	0.00175203082575105	0.000284688395123246	5.63642040087574e-05	0.00206715102964224
236_Coltha	0.0259365720574449	6.20621142190998e-05	0.00106731771916983	8.43489587261322e-05	1.7253504763974e-05	0.000616320865911307	2.85753497958597e-05	2.13462384770931e-05	7.5806925376249e-06	6.19312188342185e-05	9.21806665275075e-05	1.97759530993847e-05	0.000124036337874466	0.00105957523333358	1.32142675220103e-05	8.58945680123019e-05	8.71598600548331e-06	7.17246231446167e-05	1.84846172296088e-05	2.68592512387655e-05	0.000202369152150395	4.96483823228802e-05	4.93017039416633e-05	1.72488806777145e-05	5.42953679873244e-06	1.73095647129284e-05	5.14791934719242e-05	0.000287507051693742	0.000125317774990966	9.22818336945794e-05	0.000354417814728592	1.92083615407368e-05	4.7628690437223e-05	5.96595641577591e-06	7.62151382418124e-06	0.000715465737834653	5.15037083636896e-05	0.00010917616453496	8.42923957532781e-06	0.00508696887827762	2.4159352986919e-05	9.95859529673743e-05	3.55816246054506e-05	0.000286628170020246	7.06496579374478e-05	0.000888748982913238	1.0478943398937e-05	2.08982573312775e-05	1.99180921453079e-05
237_Myosen	0.256246750976929	0.000275734841533271	7.39932975632249e-05	0.00115252265305943	0.00100390644609461	0.00171851144771456	5.054963984737e-05	0.000324295058291051	0.000485095944297789	0.00366844327015739	0.000121076493435047	0.00028111358541784	0.00451018169741261	0.00354618554294009	6.57398787718394e-05	0.0167711164410058	0.0128122941298749	9.79183885572196e-05	8.45480414312428e-05	0.000682514701622304	0.00283099606840893	0.00393153052401499	0.00113398573620986	4.30744198479016e-05	5.68862581746818e-05	0.00185691202423303	9.54208124785342e-05	0.0042649736621121	0.000309513376687253	0.0003747486592062	0.000356293738493136	0.000890656914505331	0.00456408573448251	3.8050250068375e-05	3.8809554417804e-05	0.000516278023095399	0.000738207645598349	0.000356587527908906	5.27382424066303e-05	0.00125929269767002	0.000866348368074665	0.00023251070072417	0.000281179851580171	3.96453914740887e-05	9.52026717961832e-05	0.00264550435418299	5.15267446837313e-05	0.000128326271004626	0.000883788836576536
238_Tapnae	0.00613607791003614	1.36353379455949e-06	0.985306311442037	1.2645622173711e-06	1.48395824428077e-06	5.8836157042956e-06	3.88256918985345e-05	2.00794378325832e-05	0.000120164489896764	8.07054762313947e-06	1.44668701752434e-06	1.57608075845641e-06	1.42829068088533e-05	1.05079487156885e-05	1.07900241015212e-06	4.95766219504622e-06	4.78409748803708e-06	2.40517697021058e-06	4.03311640739733e-06	1.13000709951876e-05	1.5605713487153e-06	1.76763863245692e-06	3.47122200707583e-06	1.89046855024691e-05	0.00018552387208623	3.50082712130425e-06	1.93183116097509e-05	3.81887031003988e-05	1.45062710734004e-06	2.57731695591861e-05	2.6107246062477e-06	3.28388740171157e-05	9.95905993005219e-06	5.83934635337628e-05	5.4724284473445e-06	1.62470594071998e-05	1.21961890399348e-06	0.000125379570232745	4.39478874396164e-05	0.00374895032163439	4.37646877628772e-06	1.37091850777104e-05	6.3018512462931e-06	1.17935202842423e-06	0.000272285315655595	1.60058269849321e-06	3.47042514000153e-05	3.65468555912704e-05	1.62675450574457e-06
239_Vanchi	0.00131664788673545	2.30174375522002e-07	3.41506032251819e-07	5.43688430351295e-06	3.06007618783784e-06	1.49650043245596e-05	1.64100170495439e-07	2.5557410350608e-07	1.25341411249936e-06	8.16019390046689e-06	9.14110971103959e-07	1.16194076136812e-06	7.86026090058487e-06	1.28510400922591e-05	3.10255102401416e-07	2.67786727401543e-06	1.41478872999713e-06	3.28183592243955e-07	2.60572070029783e-07	3.93169694294175e-07	1.81866851975638e-06	3.36302096342437e-05	5.03651254942636e-07	1.20980407290411e-06	1.82092138663274e-06	3.01363972490537e-06	4.55938881967187e-06	8.62838578189975e-07	1.17618049678414e-06	1.38322224952359e-07	3.3280214252255e-06	2.96481114332328e-06	2.8650947671647e-06	2.15224962986913e-07	2.01003616221229e-07	2.35012288266194e-07	9.31443595381757e-07	1.58301524683509e-07	2.43052322251173e-07	3.6577546366866e-06	4.47565184232133e-06	1.74238332262644e-06	2.14178433935122e-07	3.32643993464176e-06	2.47827149213692e-07	5.28122556853817e-06	8.61964960487797e-07	2.7783378875234e-07	6.82950392154994e-06
240_Scyspi	0.00137091301314073	2.35311201017305e-07	2.47094524184993e-07	2.81765366661075e-07	2.24649799480741e-07	2.60142054496903e-07	2.75201109235729e-06	2.95899068118646e-06	3.45506495071932e-06	1.81695971956567e-06	3.116567018636e-07	3.59395055705572e-07	2.96328187002155e-07	1.60024854442275e-06	1.56658718880878e-06	2.69832480740863e-07	9.92864599184489e-06	5.05822664068705e-07	3.63364125590898e-06	9.50679116654652e-06	2.01421487868998e-06	1.55457481897063e-06	2.85085070000582e-06	9.01408783502173e-07	1.96645899553275e-06	1.25852111551393e-06	8.25804154786232e-07	8.4287055445476e-07	8.15741486959457e-07	6.55245284070268e-07	7.5906980337808e-07	1.24878270937887e-06	7.08678444277584e-07	1.11238014256004e-06	8.21345499922908e-07	7.40093321922117e-07	2.82352579843543e-06	1.11733648339638e-06	2.43492786640254e-07	2.43220385358908e-06	1.37609974203058e-06	2.51621968865389e-07	8.81224799249223e-07	2.22172442635646e-07	7.23982094154831e-07	5.16386711128836e-07	3.91995807077596e-06	2.85434807655687e-07	2.65244199448722e-07
241_Coefla	0.100271224923002	2.24913481678216e-05	0.000172575264020331	2.70680868999256e-05	1.66732869710643e-05	0.000123221703777582	0.00129778321451394	1.82434384420891e-05	0.000745106417550982	6.5056688687897e-05	4.76289004577302e-05	9.62003543706238e-05	0.000182879763051846	0.000272266162978176	1.47199534541133e-05	0.000159955832292261	0.00019003142609938	0.00206039441445159	0.000281596979279513	1.84637632016649e-05	0.000144912162808044	0.000740669417539339	0.0011930805063736	0.00010167007381699	1.69291306226295e-05	0.000189016470387289	1.88378213511956e-05	0.000263868476168756	0.00202318519274129	0.00266842902864302	0.000112318884773815	3.43471369304939e-05	3.03570705939876e-05	0.000360624873257846	1.77814698523826e-05	0.000705728459361159	5.49588143163823e-05	0.000494573773913272	0.000675066284233396	1.89248129592914e-05	0.00776345322525929	1.74286488289729e-05	1.80471594252125e-05	0.0053499494921485	0.000201164209390164	0.14093755554321	2.053537080343e-05	0.000162549968616951	1.67342044836639e-05
242_Myrfer	6.74673548376401e-05	1.3475583750323e-08	2.91899839829777e-07	1.26532437445045e-08	1.17543851230291e-08	1.24424428856335e-08	9.25177837959109e-07	1.75608551717458e-07	1.01150090983379e-07	1.0504798175401e-08	9.54358024273246e-09	1.19168035137266e-08	4.29813654472152e-08	1.46011242002978e-08	5.60404580849156e-08	3.81372734309175e-08	1.54236655688284e-07	1.10701474191875e-08	1.42507909960325e-07	7.50688476838334e-08	1.34258121244353e-08	1.16103360211896e-08	6.92720884790763e-08	6.17941543509033e-08	5.209246190298e-08	1.32546120410805e-08	1.28690769209002e-08	1.11414777968313e-08	4.2262685637638e-08	2.96840035010992e-07	1.26550399772737e-08	6.18872656587641e-08	1.03424352869648e-08	7.30122246491908e-08	6.04282573303816e-08	3.69012900613167e-07	3.01097865343343e-08	3.54365089895723e-08	7.47299104611331e-08	1.11321267300216e-08	3.77318435641641e-08	1.3164311939073e-08	8.40371499551494e-08	6.72510972685974e-08	2.02783105508768e-07	1.32819586332656e-08	3.72278759995829e-08	1.02063185015658e-08	1.20986670617324e-08
243_Ramtuc	0.0423585434259786	0.000238697856523275	0.00052627788953023	1.18762748895501e-05	1.10239469359814e-05	0.000191878318596326	5.72590673701425e-05	0.00164383754035827	0.000569767729480363	7.41587823403071e-05	0.000274710913768602	0.000461568141175303	1.11399406599431e-05	0.000193426900907287	0.000116897621607779	9.3903125983249e-05	7.1893942552023e-05	2.85475583725258e-05	1.13427242146652e-05	0.000596366844359814	9.69645895151018e-06	3.65156099283964e-05	3.65521444507777e-05	6.47810777097495e-05	0.000379745162124196	8.9617456071524e-06	1.50662147928018e-05	0.00376428380680629	1.17511935215074e-05	3.63924226169504e-05	1.02535431780184e-05	1.85651937568712e-05	4.17433593004305e-05	8.80567980515713e-05	3.21572975938322e-05	3.38492119418798e-05	0.00036451098375689	0.000120794979615807	0.000215117559853869	0.000284613155690215	3.15273088802883e-05	9.34945160847042e-06	0.0002170547187637	9.04701074272028e-06	0.0002321044087826	1.10237796371393e-05	0.000671037814736257	0.000373905305474744	8.85123230287084e-06
244_Andnig	0.204661454046643	0.000147829807796856	0.000719203830613561	0.00183087078544296	0.0045838513581728	0.00322325515781657	0.00018678951790826	0.00135304591494821	5.90452153218319e-05	0.00022079191213075	0.0505693825093785	0.00727119067038771	0.00496970031944222	0.00262502252333641	0.00027971928576946	0.00314997200227048	0.000639602483699753	0.000300987241527973	0.00141124547189519	0.000125595480455111	0.00033369479548612	0.000624462058057231	0.00348888464063679	0.0619302931785953	0.0504609417143791	0.000417287678905237	0.00101476065558574	0.00081435763644355	0.000549524511452712	0.000363974061897467	0.000174730115653212	0.00161858090180929	0.000619323944573568	0.00153228954562527	0.000573678367423377	0.000985543807836418	0.000675742730991263	0.00418578895276727	0.000223721916562621	0.00313014175992794	0.000178482588836103	0.000182558204250162	0.000977399685215973	0.000416589384755643	0.000206522874888585	0.000683093942515449	0.00488122105234765	0.00105497099367137	0.00221436313073068
245_Attruf	0.214255556945202	0.000128826898423008	0.127100711520255	0.000552589279490897	0.000471516764297926	0.00723407669413573	0.000135342137681236	0.00129119610527774	0.00033310111502069	0.000797229529181592	6.03454546655117e-05	0.000223916442230088	6.15241429850547e-05	0.000381125950470477	8.12473434059493e-05	0.000205570317934431	0.000219000818342698	0.000105050374103654	0.000308531170812972	0.0109436087313509	0.000643842841977107	0.000693230630339037	0.000642912035294531	5.25513178901953e-05	0.000393734558673798	0.000358477220482531	0.000206486230984515	0.00050835105621425	0.000371063281361698	5.88566213335134e-05	0.000369737741354238	0.0004854196757328	0.00038868906434396	0.000163894212999386	3.72773427094845e-05	0.00023051730733013	0.00073238277156187	0.0020815429135829	0.00013803636593702	0.140438507249799	0.000388138017151026	0.000139697210607905	0.000458898021041934	3.85303600426088e-05	0.00310519234606773	9.02327490920127e-05	0.000508496136115681	0.000104731207780264	0.00061853130515594
246_Lipvoc	0.00099564447945399	3.7802261198207e-06	4.4643916087691e-06	2.5181936201676e-07	1.52756025517919e-06	1.33133628963193e-06	1.43565780213477e-06	9.05660798042324e-06	6.28728077497436e-06	6.06328433616514e-06	1.70300487744955e-06	1.64076410770017e-05	1.3985554954529e-06	2.17744861224439e-05	9.65019822730076e-07	8.45227321187631e-06	2.01276739654828e-06	3.28734963180066e-07	6.91690448304041e-06	1.46933787154425e-06	7.4773217270935e-07	2.38690517410946e-06	4.81315875747331e-07	1.94205251171099e-06	1.27804496510331e-06	8.37010039889816e-06	4.30839567998723e-06	1.43259444940469e-06	2.79792721986189e-07	1.21505003969559e-06	7.68044541468396e-07	5.8846631533965e-07	7.62211661249995e-06	1.80124080216829e-06	2.59338417517563e-07	9.11112688353065e-07	2.27637057323692e-06	7.02714180258612e-07	4.76734394393444e-06	1.11885177459018e-06	2.0107371637909e-06	3.51144284179531e-07	1.31973297684795e-06	1.81484078547415e-07	4.58744030200956e-07	3.72896062627354e-06	8.6291417520482e-07	2.59327482012241e-06	9.07273991219773e-07
247_Grakae	0.0253854468191111	4.90416850168625e-06	0.00135708668769728	5.48914409854745e-06	4.35433150517956e-06	7.22980774012102e-05	5.12465972811079e-05	1.56354977820334e-05	4.1682417243463e-05	0.282408525903959	5.91748816576229e-06	5.34129120469454e-06	4.3089613609194e-05	2.54051847183724e-05	5.18279793906779e-06	1.59465313303942e-05	3.07495147887458e-05	4.10059444582274e-06	8.6631310947375e-05	2.84547683760288e-05	5.08386869529062e-06	0.000597885336872285	1.85858523304498e-05	2.79467979884731e-05	2.7565988962901e-05	0.000179490883486498	0.000518950937900921	5.00736893306355e-06	2.31017668797701e-05	0.00013397238686182	1.54494660589069e-05	3.21807237727667e-05	0.000246534050905781	0.0245491192567536	4.67309441877602e-06	2.73017156281609e-05	5.01590139190031e-06	0.604868578688907	5.85862972230961e-06	0.000271517535553884	2.25195583245175e-05	1.72700963168792e-05	4.6184845102638e-06	1.47184597481899e-05	0.00290700155804668	4.26145102213825e-05	1.5997557255517e-05	5.8287426538898e-05	3.4508579502138e-05
248_Canleu	0.0205096130900898	4.7241479360268e-06	5.69479560079751e-06	8.87443463392397e-05	1.92050138942488e-05	0.000211507980174813	3.9918977708571e-06	6.78254229505365e-06	5.95094961783138e-05	4.85594281015975e-06	9.47347320315839e-05	0.00340236857730032	4.68776707842091e-06	0.0113792207715806	5.56010897996201e-06	0.00642604787946335	2.60710303826182e-05	3.90084296389081e-06	3.33714216389876e-05	2.68137793033385e-05	0.000118225353285953	0.912577366754873	0.000770760728696376	1.53393855658212e-05	6.91547162799927e-06	3.92144676865558e-05	3.21406010732098e-05	2.41111266846786e-05	6.15934782635589e-05	4.63960076511338e-06	0.00319187154393435	3.44701645201015e-05	1.18465607982077e-05	0.000201113401496312	1.09238835942267e-05	4.5617857520073e-06	1.87561084056698e-05	2.40013061245906e-05	1.0466535392206e-05	8.70286348320745e-05	6.56775657928576e-05	4.69625404840954e-06	6.66322995738316e-06	1.15858866141144e-05	5.01420891964218e-06	0.00014156818968893	9.7202499809251e-06	6.01682085258525e-06	0.000445983569498403
249_Graqui	0.0597242613740297	1.79987011684056e-05	0.261473932094016	1.40029090457393e-05	2.27770748138966e-05	0.000322697086414907	0.000264189558061838	0.000783317791900312	0.00348026973801819	2.04233619680972e-05	2.44087904622407e-05	1.74746349244011e-05	1.28644919707658e-05	0.000223559157735282	0.00013487832951929	1.48164445543161e-05	1.39043112080796e-05	1.51965867353314e-05	0.000149874229868895	0.000165071007811709	2.18999778912639e-05	7.84979325957915e-05	3.61052122793951e-05	0.000592429866737789	0.00481851832026773	2.50980335587873e-05	0.000228877401753416	1.30739874701084e-05	5.32343423938342e-05	3.76467615923812e-05	3.59629269244184e-05	2.23925808096252e-05	1.91402234161799e-05	0.00206214391742128	0.000565814846221331	1.28440170036925e-05	5.69919047540727e-05	0.0152396917002482	0.000417552638563141	0.000183840327176032	3.07547777222123e-05	0.000104337309027739	4.48851918500846e-05	1.60235942936919e-05	0.0010106179392559	1.2343766838062e-05	0.001286694107052	3.99955549379803e-05	1.41405841339422e-05
250_Salgro	0.100001931381277	5.33431162116259e-05	0.000497248693234013	3.86072218200145e-05	0.000215997624827245	0.000113403715933608	0.000118540320505685	0.00133699717299111	0.000958886376328863	9.41307242157492e-05	0.000201379872497503	0.000166272139973552	0.000264803026661394	0.000259703035620298	0.000154662407075123	0.00034351483140809	0.000247893118811586	1.39688434784838e-05	0.0104420565775493	0.000302697976131329	1.69012621853152e-05	0.000979000883104065	0.000220785769082181	0.000105605293777143	0.000115647208431325	4.32401964965473e-05	0.000205915864354375	0.00105325594599954	0.000109736753821877	0.000321240829959222	4.21382336647589e-05	2.25493830396505e-05	0.000127881607147434	0.0100768556675822	0.000137358811794345	0.000115061987860305	0.000150624089795898	9.61030120586441e-05	6.70863503030407e-05	0.00498078333386478	1.9192020535419e-05	0.000328238119588543	0.00011312575058321	1.33782870817589e-05	0.00409968673095558	1.48506988813366e-05	0.000293263340480939	0.000690219225699667	1.30239592645333e-05
251_Aracaj	0.0840637668452749	1.73519630200252e-05	0.0010579136432364	2.12996968258661e-05	3.62624095346688e-05	0.000141222809968832	5.58224760660565e-05	0.000231788664096234	0.000236688695362366	6.15990913006611e-05	0.0001056949758406	6.62688136720607e-05	1.83692460313832e-05	0.000175420643953548	9.87480417375762e-05	0.000116347639975742	1.58703604701398e-05	5.25589711665626e-05	4.65590672550469e-05	0.000128484123710946	1.62788260111798e-05	9.5966860373385e-05	0.000225152435760529	0.000453237990137623	0.000397799298197657	1.76172904853454e-05	9.15112628650281e-05	0.00124082380895575	1.97240285934671e-05	1.53324153171071e-05	3.05207592131207e-05	2.61364339404504e-05	1.7076007630283e-05	0.00012984767544374	0.000503519266282948	1.93435947442414e-05	0.00014624048486622	4.89629206863132e-05	0.000667838431990402	0.000240632866864711	3.12066944796266e-05	7.5451657639275e-05	0.00014080099862206	1.70336520078603e-05	0.000164202130604115	4.1121255427827e-05	8.99638215291793e-05	0.0011661721036352	5.48404998638075e-05
252_Turfla	0.0917741358303372	0.000464039470312233	6.20779737117078e-05	0.000944914331210001	7.1099434493891e-05	0.00592640059840707	4.97607386768726e-05	7.95102386302834e-05	0.000244677460513132	0.000620096935200285	4.36078923996281e-05	2.17799815292378e-05	0.000119243459249225	0.000396416964922281	1.75495124218859e-05	0.000114683373138123	0.000239660374542257	3.6127741740149e-05	2.13594515039838e-05	6.92806126767042e-05	0.00726970259352525	0.00201772031517151	0.000318067964477051	5.54500364386873e-05	8.42865538471699e-05	0.00445510988942579	0.000436546480002735	0.000228112431373752	0.0021409537348964	8.39538757656144e-05	0.000989903093081133	4.3399365109501e-05	0.000906681827326662	1.81331852832108e-05	1.7877629489897e-05	0.000148926307523964	0.000228712551655967	2.72108159534816e-05	2.04658453388914e-05	0.00125071891060286	0.000311128755028149	0.00106543585245102	1.65833109206945e-05	0.00351824036039764	0.00016360646991076	0.000947587835350606	5.20759121927988e-05	0.000256126513815336	0.00107848467173594
253_Myrleu	0.00225505324281773	8.91600468854624e-07	3.49238526579527e-06	7.53966134429866e-07	8.2582930696962e-07	8.83410295213763e-07	8.27305594946788e-07	3.80973419386278e-07	1.57974855530016e-06	8.77982341185724e-07	1.80665816293007e-07	2.95222726211091e-07	2.65510793904306e-07	1.89437992896717e-06	1.53186337763357e-06	2.96185834176372e-07	3.42905805665748e-07	8.71998763839094e-07	0.0021971013440955	3.58051136119548e-05	3.49549583286369e-07	1.70926694358486e-06	1.20764247112585e-05	7.85568705127218e-07	6.54176164863716e-07	1.119279303725e-05	1.18315273080163e-06	4.3856890205853e-07	2.63355840304318e-07	1.05691703229058e-06	7.97641759333247e-07	5.14736920846228e-07	2.4387221574402e-06	2.4893710108221e-06	3.74425748873594e-07	7.5385727837629e-07	1.26967876586225e-06	2.07803661472716e-07	1.12388355270311e-05	4.895133638401e-07	1.93265364515464e-06	3.18077659346657e-07	1.96249155768027e-06	2.10806597002254e-07	1.09416914435049e-06	1.56034904219047e-05	4.56781049896073e-05	5.2334342168234e-07	2.95526623749761e-07
254_Sitgri	0.0705977788889507	4.33635519379351e-05	4.0837711515529e-05	0.0572793366544479	7.95786153787086e-05	0.000425927057233549	3.8874798202842e-05	4.13315449523802e-05	3.03257096008021e-05	0.000399790092907564	0.000236204986275259	0.00552691597437712	0.00571832279159772	0.000539264842885869	2.65551918834703e-05	0.000391858969007859	0.000191532085434165	8.16916831731685e-05	4.37013854211454e-05	0.000147965018005835	0.000295652443236619	0.00318629608598939	0.00197457447923506	8.97571331278602e-05	7.08949201454244e-05	0.000166263187444105	0.000133685119612354	2.56300853129378e-05	0.00517193686189098	0.00300065678477904	0.00032545377270522	0.00457964954675345	0.00016879347001725	0.000302246531044773	3.13859192145294e-05	0.000140119728994341	6.09593131435863e-05	0.000425163096848052	6.80663828859179e-05	0.000395951191536375	0.000168918799734664	0.000147080667624578	2.28307002431333e-05	0.000668876120024672	3.03262424183161e-05	0.0010013981969389	0.000328031449313757	8.97771950587086e-05	0.00983298991855507
255_Lipvoc	4.28306545047208e-06	1.10193719546376e-09	9.55310165071174e-10	3.18437211720737e-09	5.97588032914925e-09	1.05221661762962e-09	9.96177292853382e-10	9.06237446160751e-09	9.71628881948619e-10	1.03807784233323e-08	2.58440442040828e-09	3.37164353422627e-09	3.3458312191772e-09	1.14032497952459e-08	7.82809269532503e-10	1.02838351444527e-09	3.96146033781065e-09	8.9134537260678e-10	5.05509280546715e-09	1.04705856279255e-09	1.02423634521732e-09	6.26517548522938e-09	3.14260955658722e-09	9.35966979056968e-10	8.01738516408064e-10	4.43731956516489e-09	3.3393794109729e-09	9.76253946687178e-10	8.88179845221649e-10	9.65257282088857e-10	2.81019195277675e-09	1.46646816236665e-09	2.98564598792059e-09	1.44381243658375e-08	2.72494093054662e-09	1.06366123481741e-09	3.26730798789044e-09	5.77880230727509e-09	8.86683338220512e-10	5.77895741207018e-09	9.18245869400287e-10	9.82804619401859e-10	3.23897532130303e-09	8.38512715879212e-10	9.94137671026952e-10	8.74646752972427e-10	3.93152959427934e-09	8.77977536509612e-10	2.3990003982162e-09
256_Acrort	0.000100081113535946	2.66297500482113e-08	3.25842783607932e-07	2.20421678573546e-08	1.90389710116068e-08	2.67365501257166e-07	2.56057011991262e-07	3.62703601457322e-07	2.4666123408626e-07	1.18978308055706e-07	2.3617333577916e-08	2.29583117903757e-08	6.85462547477416e-08	2.98806082246008e-07	1.84058213956727e-07	2.80292604284133e-08	2.03404308583977e-08	2.12880114343068e-08	3.13037729940808e-07	7.87884582238066e-08	2.46959132262677e-08	2.62044256429759e-07	1.36408107484543e-07	7.10371445371222e-08	6.45920804719771e-08	1.72852476341233e-08	3.26780155508428e-08	2.42496007024591e-08	1.96502872836993e-08	1.96467033848047e-08	2.32278014189696e-08	2.41071423783356e-08	2.34907729447257e-07	0.999861792286256	3.63473551120587e-07	2.49450031793726e-08	2.10679698231229e-08	5.29533713822295e-07	7.78673014967759e-08	2.70308506616998e-07	2.22936689522942e-08	2.28060740184728e-08	1.27141882409796e-07	2.09086123121336e-08	2.14110686609012e-07	1.72910730633454e-08	7.05208857512665e-08	2.27216241699349e-08	1.78692265779593e-08
257_Myrmyo	0.175388210015926	0.0185457063065397	1.44543880456053e-05	0.000136636590868272	1.15320451405594e-05	1.52473789510608e-05	1.46298671490335e-05	0.000125189299185411	0.000251496167899335	0.000104212265940076	0.000204866432534448	0.000174221790888415	1.45552569483664e-05	0.000258286576805146	8.86428451799409e-05	8.86457324190516e-05	0.000327670215579634	8.66271239322744e-06	0.00179669381346039	0.000658160166378347	2.44128671186235e-05	6.240900811335e-05	0.00207337753061118	1.54151328275596e-05	4.76373180689926e-05	7.13554873031589e-05	0.000457011620880621	0.000129378065071937	1.34938848178502e-05	1.71939723111696e-05	1.39934279453453e-05	0.000112984160317792	0.0840678810742303	1.95453778081106e-05	8.95837149436888e-05	0.000420741387310661	0.000294274293378714	0.000436548084463612	4.01337266060535e-05	4.80772286233763e-05	0.000481366605503262	1.53835624303937e-05	7.96950786414708e-05	9.37254035144201e-06	2.34891119152349e-05	5.20398595531123e-05	0.000146578997877348	1.73698667738797e-05	3.92414305181916e-05
258_Coefla	0.00899357893994334	1.9937472616687e-06	2.67884652979056e-06	1.79276820828501e-06	1.28026058408774e-06	8.62093428181233e-06	2.08848363346694e-06	1.15125975395713e-05	1.99203551032867e-06	1.01201509334311e-05	3.3558122691808e-06	5.36516199807085e-05	2.84047625060672e-06	2.31778258811782e-06	1.46514975972699e-06	2.44162761465535e-06	1.64564045130458e-06	3.61760253869702e-05	1.55811398632681e-06	1.85404856322207e-06	8.40925724021735e-06	1.92348552992418e-06	9.59086508164853e-06	1.03885700158471e-05	3.56506642704807e-05	1.87269352287108e-06	2.33196430396062e-06	1.5998055549342e-06	4.20210773574416e-06	1.64404633546902e-06	4.89251839078623e-06	7.74154990828891e-06	1.35031383864854e-06	1.66539846930086e-06	1.9961131498333e-06	2.50685584851113e-06	1.66716466123429e-06	5.1518583366947e-06	2.08182088414517e-06	5.76092355041445e-06	1.41865454614441e-06	2.36193761631327e-06	1.86291750509831e-06	0.000148070886014939	2.06449894811249e-06	1.79694759034247e-06	2.18166134001517e-06	1.71056887591157e-06	1.70204631512028e-06
259_Autpar	0.0183426147486786	5.5018126550141e-05	1.29649087584362e-05	3.93539777811471e-06	0.00011444611239701	4.82638457230188e-06	4.05322133023728e-06	0.000201325093306348	9.50475555759457e-05	1.29832208494422e-05	5.06735657637763e-05	1.97692233046173e-05	4.42021315075002e-06	0.00306115707263515	6.27795899044139e-05	6.69805100727782e-05	0.000617133739841745	3.91502500904855e-06	4.2636143833026e-06	0.000404026952196586	1.26648816557824e-05	8.25800192513359e-05	4.42711024361599e-05	4.14645763846627e-05	1.2037759599848e-05	2.5328758862794e-05	2.69540873750837e-05	4.70314836160757e-05	4.27735060286275e-06	2.05712780154518e-05	1.08248096639764e-05	2.46602033579527e-05	1.68095232777042e-05	3.03845321200987e-05	3.10382041034379e-06	4.10263635711107e-05	0.000360244751195143	4.05607733675616e-06	5.19445178283669e-05	3.86296839099767e-06	8.42756950492827e-05	5.65826549869843e-05	3.98684852683889e-05	1.20322393755125e-05	0.000102119005987801	2.86764277754336e-05	5.14365932390006e-05	8.48175609935128e-06	3.86914481558346e-05
260_Psaang	0.190059294578003	0.000844822187055781	0.000259670591187421	0.000350090126743118	0.00404850680118147	0.0117222614432057	0.000100159878182163	0.00182261073555826	0.0023303511180753	0.000284291296941938	0.0264897888820667	0.0316362006322597	0.000890770416376554	0.0231713226413298	0.000700411995025903	0.00730724595553981	0.00170072955170315	6.10549386431921e-05	0.000258175848957798	0.000670264591898363	0.000312674809531845	0.00455476807913306	0.000470792173440201	0.00221821910734458	0.000508839080924495	5.42792886774701e-05	0.00294040297730907	0.00246096656025912	0.000714083448304724	0.00021461086469364	0.000107232267202925	0.000125235832489302	0.000352539408520689	9.28740752287679e-05	0.000490854075853954	0.000745604831757773	0.0440391092075097	0.00158671201333291	0.000107938410884797	0.00363090155333127	0.00124471348612951	0.00040657769148437	0.0018830295382141	0.000238074512399002	0.000123192403896105	9.95443008765826e-05	0.000234390458122967	0.000487123216903178	0.00160130607078502
261_Stumag	0.23056849430139	4.95633685202935e-05	0.00244565634419686	6.00580853157664e-05	0.000512394276619314	0.0241144469204932	0.042022186691736	0.00136889632136601	0.00257692911348949	9.15571255523002e-05	2.50322660248486e-05	0.000276023527566194	0.000179388262543499	0.00130124891594141	2.71966949717628e-05	0.000117280214080256	0.000606672004978815	0.000716918704996168	0.000160896084705403	0.000658808581734592	0.0283593973146381	0.00185744382741358	0.000519804924999303	0.000202020057775617	0.000208300708760081	0.000748170079876462	0.000270926171704653	0.00406720471680735	0.000910268367420022	0.0003368102050871	0.0017999589843811	0.000157165419795699	0.000320370902065696	0.000164114289926188	0.000634890259400661	0.000567878500949666	0.000346510014993828	0.00020056953605975	0.00030861964477417	0.00954292746970503	0.000297658077336875	0.000874557683174787	0.000422673073798298	0.000398624081456877	6.22700208887373e-05	0.00139305056932243	0.000358050042018866	8.81156447171628e-05	0.00341389026845898
262_Scygri	0.219078655557717	0.000103623572880403	7.92719867307882e-05	1.28749245946259e-05	0.00039744773896701	3.75720610282789e-05	6.1612351164328e-05	0.000718267243918606	0.00323769020746895	5.13527121486027e-05	2.36806416863645e-05	1.21091718657537e-05	1.00472767956783e-05	2.19317923894124e-05	0.0333562493454849	3.6424277474212e-05	6.07367102196139e-05	2.98332856284917e-05	0.0171184468796636	0.00650564460043016	9.53587027171898e-05	0.000518621235244127	0.000280088233550758	5.48844304998e-05	0.000150917679237171	6.9149902839975e-05	5.25528726332086e-05	0.000188680577595135	5.45724955682226e-05	1.68577285755408e-05	0.000207500025527489	1.9278748613397e-05	5.89398593075516e-05	0.000222688268986205	3.56704087459831e-05	0.000118971466322131	0.000107333809103096	1.90514656596901e-05	0.000379503628536991	0.00256530029836944	4.42244346895474e-05	1.08741442585015e-05	0.000208367125912332	8.26113604176005e-06	0.00242002680556174	2.79776550765758e-05	0.00227190745392097	0.000176799438661496	1.48142418241037e-05
263_Tapnae	0.0145757442398503	3.52054163692264e-06	0.964391965374475	5.39052620497384e-06	1.18227039012748e-05	0.000152656975578808	0.000105459534418191	5.28193848535834e-06	0.000226353585022579	4.51506689900289e-05	1.11737792310139e-05	9.87644542861706e-06	3.26455149798092e-05	5.00567972558149e-05	3.3409960389314e-06	1.76170636489655e-05	1.20951749170084e-05	2.35822119532395e-05	1.17601687464965e-05	2.03014873795926e-05	6.75761485446031e-06	4.29364274372779e-05	2.59665190745522e-05	2.06220365706255e-05	7.85022699412734e-05	1.35865283211541e-05	9.5000806617204e-06	1.101708929872e-05	2.98553247958833e-05	0.000109611546091307	1.20160166733609e-05	2.53474068245124e-05	0.000113918528658619	0.00012088156524052	3.04504546552359e-06	2.48307729949994e-05	6.52177405650399e-06	0.00285352983813923	0.000143346439181647	0.00268255107940748	1.77480951986167e-05	7.18572723094178e-05	3.59323338254808e-06	4.29216011709394e-05	0.000177208842058938	1.77780872548091e-05	3.89873510570528e-05	0.000234501955697428	4.94089942571058e-06
264_Penmon	0.082205030219887	0.00012273657601585	2.39903630443604e-05	9.7992437114386e-05	0.000408801084906155	0.000156179363171882	0.000147551045035305	0.000399625960596368	0.000209482720663585	0.000121326240854733	0.7902665640676	0.0112807040589389	1.82598588933661e-05	0.000247627005852711	0.000230125494731121	0.000270863736446209	0.000120345152374657	4.30216660234114e-05	9.7035061344339e-05	0.00021812686661034	0.000107286444467429	0.000180221264442379	0.000329802008407674	0.000209933539210237	0.000478073053779348	4.80177239876003e-05	0.000288846599571431	0.000271858310711924	2.32857753276324e-05	0.00019017640093536	1.75380277680895e-05	0.000316771032409833	0.000138980816618826	0.000355093158179572	5.89430585442506e-05	0.000290637141219525	7.77160171487527e-05	0.000195133396453431	6.1934607928198e-05	0.000186572712520968	1.58205622998363e-05	1.567661772276e-05	0.000210633278755722	4.37787525326176e-05	0.000169964620325003	8.51507239596843e-05	0.0001746625057294	1.78862801556424e-05	0.000261657015022839
265_Todcin	0.0825805040486625	4.22454293635821e-05	5.29188019754468e-05	0.023183329159821	8.65077862569211e-05	0.000422084422685949	4.39451063426713e-05	7.56271177371921e-05	0.00015249189345162	0.000234174595834874	0.000515316853147946	7.36103510491722e-05	0.000172037199534339	0.00208597562418846	9.62908188605159e-05	0.00120877261487403	0.000385319508236477	0.000601136750951431	2.69883964062694e-05	0.000212123492750297	0.00911210176750346	0.000819109854015556	0.000153046664674612	3.6520918209886e-05	0.000243365539406262	0.000810035206144105	0.00107951629860996	2.55411536787366e-05	0.000980191622178248	4.54814289845876e-05	0.000551570159427873	0.33058883348304	0.00014167441169118	3.63464497666549e-05	4.75868658452767e-05	3.50560312799107e-05	3.21161981919875e-05	3.10763758312517e-05	4.25282412736263e-05	0.000132062350220541	0.000437613923172121	0.000444491159385686	0.00210002885051096	0.00014418958258917	9.66229006323226e-05	0.00138543327119863	0.000167020601424394	2.649065153764e-05	0.000138460006114208
266_Myinig	0.0175576849842688	0.000158805887127134	0.000749375865230242	1.8167036353116e-05	1.21472285067362e-05	0.000111744458965839	8.61024540562736e-05	5.46583457021074e-05	0.000176404692265289	2.67019229329454e-05	1.83388725000588e-05	0.000422402579777397	2.71478088536987e-05	9.10722471211712e-05	9.57889566640074e-05	2.36016419865305e-05	2.78957552413577e-05	1.7611909908986e-05	0.000226290939377666	0.000557345247181878	6.29785397381437e-05	2.7596979363067e-05	0.00034013100213867	0.00199123648577041	0.0941220059212001	3.79445016217356e-05	5.47185175128732e-05	0.000131702770782361	6.48499045227373e-05	7.80464863180184e-05	0.00027178717559304	0.000104574614992706	8.78237723559019e-05	3.34603750461712e-05	0.000622307927242104	0.00355447631536771	0.000109932193389967	7.70888434361318e-05	0.00296893798276013	0.000118545198974619	5.08222600199502e-05	2.78390570583835e-05	4.24033864293923e-05	0.000142619968432667	0.000313715047906544	4.81990089789247e-05	0.0238300811882024	5.3855458630726e-05	3.69010233892153e-05
267_Arasev	0.130918740834998	0.000106390307094921	0.000300268599242647	3.23213853842714e-05	0.00298396083311714	0.000371259289887216	0.000284739673514574	0.00125107679326783	0.00780747061545733	0.000558934548002348	9.7373062427553e-05	0.000227927312080734	0.000374851900236044	0.00259586554791342	0.000270511809694836	0.00337513689422539	0.000224533379333036	0.000193221561644656	0.000509487778088065	0.000196658937126547	3.99820615350329e-05	0.000356535240982864	0.000528918877036542	0.00108266528403956	4.08175202285795e-05	0.000313135107655649	5.38908290032716e-05	0.000715098692110293	0.000159480018657428	0.000336107758093993	6.55694189619683e-05	3.81662823739775e-05	0.00185719620597836	0.000796461963257454	3.05588496903342e-05	0.000186637291539454	0.000781162787128973	5.00441010513016e-05	4.79515543812994e-05	0.000204879779793619	8.13072094937279e-05	0.000130826612136857	4.16469707459614e-05	2.90234188007558e-05	0.00243564107633571	6.42201108851625e-05	0.000323754856886765	7.3368293197939e-05	2.64275509870896e-05
268_Forana	0.016987220805404	1.24484454424558e-05	0.000258122575286198	6.24774927004827e-06	3.09310849396479e-06	2.27391160105252e-05	4.29401406468494e-05	8.50420542250272e-05	8.9674803259144e-05	4.79259775443947e-06	4.78516896018192e-05	2.17461782990158e-05	3.31417907567449e-05	3.43041056705519e-05	2.03000529428527e-05	0.000139226943105342	7.76982274081006e-06	3.60927994849163e-05	5.63911803960347e-06	6.3106346330961e-05	1.2162535629695e-05	7.89980440017705e-06	1.40277018011939e-05	0.000136915050753835	0.00315022083820597	2.10368625854447e-05	3.35617591251429e-05	8.25633553797552e-05	2.30027549447222e-05	2.69270738606771e-05	1.81969029612892e-05	1.4371110813536e-05	3.68964649713095e-05	0.00021993783029404	5.33649179143936e-05	5.08836233826496e-06	4.83962488200275e-05	0.000121394939752503	0.937168804686957	0.000206268619466622	1.20100927548262e-05	2.4406732793785e-05	6.00967051167997e-06	7.13390508891988e-05	9.72009234144944e-05	1.37719335675023e-05	0.000698932976801124	0.000116661809665476	6.35803803739584e-06
269_Phecor	0.173817816433151	0.000142618115760958	0.00130679641856909	0.000166662086455961	0.000288710047560311	0.00481926441138391	5.95313328856996e-05	0.000389764854454366	0.000370942344488159	6.03833037536735e-05	1.94806469105509e-05	0.00015234551516638	0.00265571091035773	0.381616803419514	9.37164257659645e-05	4.39318024554535e-05	2.64147106250179e-05	0.000325822117511927	0.0105828912653729	0.000518921892926522	0.000163099699749711	0.00290877450837897	0.000222213014448576	2.3584919176847e-05	0.0056563246224641	5.48330054270391e-05	0.000786604729467655	0.000945937150168607	0.000217869500779084	0.000518069886913368	0.000427343110653796	0.000116410660792125	0.00141488939558572	2.61203603780557e-05	5.60722810990878e-05	0.000134780848280491	0.000114247694558493	0.000666584535005944	0.00268126762972925	0.0159168603516215	0.000109298442253205	0.000157921153640095	7.15770787999786e-05	0.000115457860686769	0.00099810311486344	0.00034123705587999	0.00172439648150928	0.000146713315284641	7.21727000547339e-05
270_Turleu	0.133402494182998	4.652951512038e-05	0.0067716784438713	2.71395656003134e-05	0.000379635517959673	0.00118502418568581	0.000848895616620541	0.000258643961851348	0.000697962469791538	0.00385096741540515	6.47364427743236e-05	9.45201109119473e-05	0.000275771458928026	0.00207221099177143	2.25030190723269e-05	0.000172362072383768	0.000105542259801388	0.000192304640090372	0.000588548915919636	0.000900102255344737	7.48854128763933e-05	0.000230056004556352	0.000183733371398738	0.000162059288909107	0.000129374167473431	0.000244302630906298	0.0147014871059723	0.000674677113293742	0.000144989872148174	0.000247298584935664	4.08164311406474e-05	3.73103479238811e-05	0.00106164294792994	0.00214238229083622	2.84762629295369e-05	2.97018436473477e-05	0.000280059723156615	0.000248118866084106	6.02254770608221e-05	0.000623342573789281	0.000333190151272613	0.000121666313919849	0.00010071715026394	0.00012162070038547	0.000753163561543169	0.000870430891362007	0.000292285903085303	0.000936573392050475	2.22986896982723e-05
271_Nycalb	0.00118915871700393	6.65598578609214e-07	8.02833463525611e-07	1.17703944934246e-06	6.14363487224789e-07	0.000127229324386944	2.29172282183743e-07	7.33922632802135e-06	2.63227532933815e-07	1.04844724556241e-06	7.11563720711141e-07	1.22801186281377e-06	7.19349526794068e-07	1.04115211122413e-06	1.9590768417484e-06	7.1407147754159e-06	2.46266100822605e-07	2.04254644393321e-07	2.41259169861268e-07	4.48544588491963e-07	2.5889130317279e-07	4.50537622224517e-05	9.74040841505554e-07	1.5891828808708e-06	3.52644128975376e-06	2.00556634991899e-07	8.51589492015885e-07	1.76157566814055e-06	7.32892518639922e-07	2.61527064135738e-07	2.36980548981556e-07	7.65700100125784e-07	1.82191495543639e-07	4.21787486696048e-06	1.08743265742846e-05	8.31867422727106e-07	1.94600629767484e-06	2.78377885202609e-07	1.07125069020574e-06	1.65984570368412e-06	2.27944453253069e-07	9.89132481265741e-07	1.19626763240711e-05	1.89672935989396e-07	6.16962733587275e-07	1.51993002230427e-07	2.86690975660771e-06	1.74354921068268e-06	1.69299692476429e-07
272_Elafra	0.108038629870724	2.86608781945157e-05	0.00026782233568481	0.000241634567249003	9.40859205228503e-05	0.00492483027196517	0.000397727813487459	0.000167435975369304	0.000376646721324346	0.000237341719679247	2.03498227213169e-05	0.000419424255435934	0.000107011217637041	0.00100281100538001	0.00011671895516418	0.000242546937875986	0.000211192861765235	3.35069163941284e-05	0.000843377575002981	3.65953524642591e-05	0.00162012839058772	0.00557284807405827	0.000326782351526463	2.19991170756374e-05	0.000108710810626146	0.000558917841974605	0.000108004486856437	0.00014481132100441	0.00209128192842808	0.000105758861753864	0.00344951416250393	0.000309123350691265	0.000308532016870037	0.00015061702762787	0.000199090745336532	0.000180658292916473	8.4112318495217e-05	5.30307472574446e-05	4.26035861762471e-05	0.000401586214053822	0.000322612824121679	3.47947882416336e-05	2.42812439676236e-05	0.000371183879776084	0.00020745570547643	0.0193849696267355	0.000192329354414389	4.12839490497242e-05	0.00166701197626011
273_Mettyr	0.00671051586115075	1.15487845629788e-06	1.44443549274304e-06	1.19486677102178e-06	8.62127603147207e-07	4.46062334452972e-06	4.06253418880965e-06	1.23626700817767e-06	1.11780084219959e-06	1.12326756958697e-06	1.4950114739523e-06	1.8232889293904e-06	1.44271125521495e-06	1.20891452697972e-06	1.31869850136721e-06	1.53967992345357e-06	1.38643435952917e-06	1.11918889089728e-06	1.04888776140864e-06	1.09617791197436e-06	6.85991141655991e-06	1.26312751530123e-06	1.19240940217755e-06	1.37538457790955e-06	3.43306853140928e-06	1.14765895419538e-06	1.25606693059662e-06	1.31847159028426e-06	6.90407267521734e-06	1.01242406208824e-06	4.2802901555616e-06	2.16020810130981e-05	7.92834414396206e-07	1.4507941334824e-06	1.26511800408772e-06	1.16273882839102e-06	1.23364020716012e-06	1.41713175815535e-06	1.15179340196704e-06	1.55375762191837e-06	1.09408025025235e-06	1.38676966185738e-06	1.47072620656033e-06	2.50930086252335e-05	1.22640186330248e-06	4.88684188205461e-06	1.26523360939857e-06	1.3295425388136e-05	1.32306852757386e-06
274_Penmon	0.202490527373024	0.000479483021552081	0.000808530732567306	0.000466838929996425	0.000511838271435294	0.00454055192808601	5.12145087171753e-05	0.00138206581812016	0.000300631947289203	0.000621818428473424	0.00574686290620119	0.00385730284416808	0.00306316222672056	0.00149021749550852	0.000239108981314968	0.00427900852529297	0.00433447339507004	0.000160373908760016	0.000294309595263153	0.000361180575727255	0.000169682656189703	0.00035203621166095	0.000146274836150646	0.00255988359460415	0.00169689549314041	0.00166570081555861	0.000517551420784656	0.00177912248389084	0.000258466627299169	0.0011701440570318	5.96383293072415e-05	0.000112005247831528	0.000195545434926421	0.00036314380906204	0.000257771039223439	0.000497231509361197	0.000383588069294812	0.000738099740392638	7.45208585237177e-05	0.000896121534817911	0.000349882511292339	0.000657191560985327	0.000133727296308213	4.21061698307714e-05	0.000913069742924217	2.68233360745237e-05	0.00265162769103859	0.00115569503845745	3.88635936885507e-05
275_Henleu	0.0947880418737767	2.89335216364556e-05	0.00094749282291575	0.00179011508763244	0.000474711927877321	0.00145238640996948	0.00011612259770875	0.00017317556549663	0.000425550282725081	0.000203534933654083	8.52945104006278e-05	0.00020101550822344	0.000214646049366753	0.000467003807416475	2.70733518699121e-05	0.00190028125064946	0.000638936651910847	5.05463920794398e-05	0.000201268188815983	3.51284548752358e-05	0.000167458978551038	0.00621036533522368	0.000968781409809818	3.41091989560449e-05	2.68153675312232e-05	0.00263926469329903	0.000799122983577537	0.000769722989896316	0.00705057739656006	0.000210776095536136	0.00111507259656947	0.000907943950877224	0.000233168298572733	0.000209915204395077	2.96683420040251e-05	3.62986347346271e-05	0.000130871084694929	0.000396151806087169	8.84998335596539e-05	0.0131442387634818	0.000792603926975891	0.0011981279531088	6.24807325445127e-05	0.000403273747267298	0.000664987374837469	0.000434902676799762	0.000140232930052669	0.000790528523015848	0.00138253446706986
276_Pertri	0.000718639886269008	2.87021349583223e-07	8.9411561391437e-07	3.52855147811592e-07	7.11701589911725e-08	9.61805503144598e-08	1.27640728559745e-07	2.45230199455176e-06	1.91127532799457e-06	8.67941448112824e-08	1.23157578964437e-07	1.26776505696064e-07	1.09486896772481e-07	1.06173745727401e-06	8.89328302530406e-07	1.29287385948509e-07	3.35577768396327e-07	8.98773246636911e-08	1.25791212697329e-06	1.25339312091508e-06	1.08621983531221e-07	1.09725436121551e-07	1.03699711626747e-06	1.3494216364858e-06	2.14490067044267e-06	1.04674450181758e-07	1.05094122441881e-07	1.1873589558221e-07	3.4807248305517e-07	9.9717057695331e-08	1.11007850834563e-07	1.91655184573287e-07	1.97404110042473e-07	1.30085300696063e-06	1.94088048660901e-05	3.73723053207642e-07	5.3222396384162e-07	1.19447363704141e-07	8.73801708078113e-07	3.35167560212068e-07	3.57757075131719e-07	1.03447641655512e-07	7.68318484369385e-07	3.73664448452077e-07	7.21287991651755e-07	2.32190100579849e-07	6.22519218978995e-06	1.13972241563426e-07	9.25212301893063e-08
277_Atlalb	0.0416725262287705	6.52568838443771e-05	5.65830543011282e-05	0.000395271887990303	1.69214733695965e-05	1.51313200670319e-05	1.49254334326258e-05	2.00917590100087e-05	1.02457008078033e-05	7.08882787217443e-06	4.25537618112333e-05	8.19924502432567e-06	8.50849660068548e-06	3.11992570335636e-05	8.23684545601807e-06	1.30862717504297e-05	2.99298534231728e-05	0.000142304984325236	2.21157863608544e-05	0.000117615410751405	0.200535514271843	0.00042142308292505	0.000222306889801546	8.10646992481993e-05	8.16591311102651e-05	0.000486105862841195	7.74308982101547e-05	7.20581349100152e-05	6.63308736278659e-05	9.184485074431e-06	0.000779020726814735	0.000240306820773213	3.16210825104425e-05	9.51285249967448e-06	7.98323490865335e-06	7.56825045039825e-05	0.000322373983748527	9.91076330737002e-06	8.37396835527266e-06	8.82832895868702e-06	4.90731374534514e-05	7.33564436961578e-06	3.84449769209303e-05	0.000143613320514497	6.31440817978174e-06	0.000649395542047332	2.76515247057746e-05	6.20742192141894e-06	0.000126652631431553
278_Myosen	0.129498475403333	7.02847880577651e-05	0.00144879055804089	0.000233445452598486	0.00014621274325385	0.000163767278605421	7.47371219501309e-05	0.00019828806507982	0.000363489020977777	0.000195312138561963	0.171305134641724	0.00044788476116794	4.22291359492873e-05	0.000813131416367659	0.000163554596205413	0.000138854567326396	0.000591168349458508	3.86173370100195e-05	0.000198881917962861	0.00217329399059739	0.000234570570336058	0.0296447288395459	0.00552170813859358	0.000877324371421047	7.40188460811719e-05	0.000327287297818392	0.000354545421923033	0.000197455143424929	5.18067195942465e-05	4.8327617830391e-05	0.000262625162575286	0.000229395812124302	5.62998933180523e-05	0.000529000901215138	9.29853887448587e-05	0.000238993453592206	0.134977076275045	0.00118603925038723	0.000660541152513845	0.000423226930821328	0.000748733789365799	0.000321458870197048	3.92002357509262e-05	3.32993248544288e-05	5.24441514902026e-05	0.00024887198983849	0.00755548790776178	4.69367118299169e-05	0.000652030601220697
279_Eusmel	0.0890323601647505	5.98803176538588e-06	4.09520825791081e-06	0.000362643854719545	1.67126378671228e-05	0.000259453391696485	1.55355992746724e-05	0.000165064328847365	8.37057666839975e-06	7.36947876528909e-05	3.84662428481514e-05	6.1813896969973e-05	1.74898968223487e-05	0.000270056572228153	5.35610470818191e-05	4.38694055766011e-05	2.10315495736225e-05	8.50562484685489e-06	8.34347998425888e-05	1.44313308456695e-05	0.0123501215829444	0.000495341649766879	6.02756954710117e-05	1.30457745582537e-05	3.01871155573855e-06	4.79291807159791e-05	2.5300447890748e-05	0.000155744267365605	4.12495361048547e-05	3.72169643319295e-06	0.00966556053690633	0.000144292197035935	8.05533963894674e-06	4.26428398491411e-06	4.66575777645324e-06	6.49161686472905e-06	2.4663452194848e-05	3.03116221832029e-05	4.60237730702491e-06	0.000798797255221704	2.05107434861675e-05	5.43529840911254e-06	2.75927726395602e-05	1.59152470796633e-05	1.48707039583838e-05	0.000132469104623737	1.35464736763072e-05	3.44134715264674e-06	0.0118164565685456
280_Henneg	0.0973292208024878	0.000105928811671893	0.00929724706476418	0.000541964874086232	0.000738856471886344	0.000510569521311789	8.64701247004886e-05	0.000487752797049199	0.00162706394624314	0.00106017850140665	0.00312025129502976	0.00128294203670472	8.57657333144583e-05	0.000252504187516719	0.000204505996492342	0.000175043463568042	0.000215353044108213	3.44498580879463e-05	0.000393165447996618	0.00218289173021835	8.24036175702486e-05	0.000253225704642677	0.0010206910793105	0.000359430821669074	0.010429818853216	8.58832763437489e-05	8.27137760442573e-05	0.000892312131816604	0.00043957460827274	0.000469933598428253	0.000261871495794019	4.85803534859586e-05	0.000122345056594484	0.0049672459053405	0.000400833578621077	0.000365960219429757	0.000257980418401094	0.00226997365475986	0.000400130961997915	0.656705320101612	0.000161386451804667	0.000209328709559501	0.000523505819070078	7.57123903106532e-05	0.00137916067626035	4.16492585027533e-05	0.00104288853990198	0.00224223402055508	0.000295366686131985
281_Granan	0.0310715028957657	1.92683195841266e-05	0.000305791532424707	5.06151858434315e-06	1.21490470401978e-05	1.26430309198119e-05	5.56072261550963e-05	0.000231227731984308	0.000335748398456223	4.23357678281034e-06	8.10649009605569e-06	2.20707119226101e-05	1.10919933466137e-05	3.89385222925468e-05	8.05810141932142e-05	1.82334687525456e-05	5.16365677096477e-06	6.26666490471423e-06	0.000302437835232755	0.000215003564501291	5.11928516853811e-06	6.30169771529337e-06	0.00148284358177703	0.000138466790589464	0.894241764141618	9.56916171718295e-06	6.41519272816569e-06	3.50367131836278e-05	5.54011735916079e-06	2.17926540252807e-05	6.26627378921028e-06	7.86805318489186e-06	2.53254221970346e-05	2.49982931906147e-05	0.000140932683687836	9.20951409796068e-05	7.94106696601235e-05	1.06911309752646e-05	0.000831446093503575	7.06332328500297e-05	0.00012068711073289	4.73015256782814e-06	3.42124016331075e-05	4.42606608338774e-06	0.000150577758848571	1.30700043698659e-05	0.00161030776039253	8.84186407670339e-05	3.82476150022594e-06
282_Drylin	0.0140884905565291	7.50504556523234e-06	1.28948611271642e-06	5.76200147754238e-05	2.93649855871615e-06	6.66774490738471e-06	3.75293847179111e-06	1.31827604809263e-05	1.48549087705755e-05	7.94961867675658e-07	9.17771656854808e-06	4.75611497078691e-06	1.00703361333319e-06	2.42162613976949e-05	1.7612537473988e-06	3.82168089578283e-05	6.35570047786997e-06	1.10769219902442e-06	7.00182518586636e-05	1.12683579099514e-05	7.9508901624324e-06	2.70696248858172e-05	0.000146340601678717	9.91878847593003e-06	1.54545879337015e-05	5.86634720946232e-06	7.11289602175462e-06	9.76282806089845e-07	1.05147180593829e-06	6.35446367004308e-07	1.67064413455012e-06	2.39468986391172e-05	2.88021366265661e-06	1.07955455948877e-05	7.85309510717469e-06	1.15653088175894e-05	3.8553401902869e-05	6.53153855986497e-05	1.82027167530223e-05	6.44652817333203e-06	2.92139435322335e-06	3.52194713970485e-06	2.0928362908743e-05	2.53291918478884e-06	3.39887200906208e-06	6.70772824700215e-07	1.94516430637882e-05	8.00035578976112e-07	1.00849430618434e-06
283_Hirfer	0.22206171823651	0.000150966357518318	0.000124229694489735	0.0435739124977863	0.000232975748030614	0.00406992164121336	6.59174610321011e-05	0.00329840060450088	0.000398156182392969	4.86673875495998e-05	0.00374556998972999	0.000117197084664202	0.0764312018352043	0.00138711969851023	0.000488395832250001	0.237115350183522	0.00170549861403494	0.000127574378890411	0.000201746519390368	6.34493507464949e-05	0.000879932468421965	0.00416878793923676	0.000114797920423538	0.0026959479094194	0.00650299752507432	0.000853252571988101	0.00052601315490243	0.00143409257590256	0.00702200790526222	0.000223725992399758	0.000163673229956742	0.000892347061420215	0.000474971613999745	0.000275271078115301	5.4063913756135e-05	0.000403921584027965	0.000264507862859253	0.000318899100747016	0.000192562016046156	0.000520205073619038	5.12027441292645e-05	0.00280532005535699	0.000400410424265876	0.000232113984316236	0.000317681446404407	0.000203950712591024	0.000326456564146647	0.000271072846959291	0.000217728478968816
284_Graqui	0.165138870322047	0.000449639722171082	0.0166711352335318	0.000146128095179715	0.000118107037568688	0.00919320347952795	7.76091192491458e-05	0.000860971749510398	0.000748973057197468	7.93115630881108e-05	0.000670901546561849	0.000427362733239377	0.000148793594779757	0.000503825265057715	3.99050374423484e-05	0.000336500236709538	4.62707852913619e-05	0.000521524930090291	3.30671880837702e-05	0.000689312186023085	0.000541260858196336	0.000477169345494068	0.000317278227702672	0.000333907848584286	0.0679115291106454	0.00129201224610986	0.00117474215605413	0.00148669093161015	0.000809805055812514	0.00091885919729073	0.000599508518184318	0.000494042638722964	0.000414977638135547	0.00044053794415353	0.000365922185426203	0.000373279114887562	0.00074378912104569	0.000518700458350348	0.0106919505305012	0.0239984628982352	5.79507770347942e-05	3.93267333509111e-05	0.000600183114908109	0.000328116626250169	0.000664851162073052	0.000250518439857944	0.0229041363054373	0.00457212183543718	0.000240675259689788
285_Myaral	8.86783567430604e-05	2.71133612507569e-08	1.81971223389146e-08	1.42481606457051e-08	7.36867347720246e-07	1.64541341478789e-07	1.68124084362679e-08	1.68828501999088e-07	5.36824468105263e-08	5.45841662699647e-08	2.0980188527307e-08	4.8681876306894e-08	5.12655199050073e-08	3.67189711049132e-07	5.0971389779573e-08	1.32139376726787e-07	1.61032715434151e-08	1.35466212742123e-08	2.01259529795873e-07	8.40912599704158e-08	7.47845367274349e-08	1.88966055574197e-07	5.42123145451121e-08	8.90282089107966e-08	1.59307624374308e-08	1.1260787069188e-07	2.03874825491848e-08	1.94111530358025e-08	1.4704227656757e-08	2.14102977535019e-08	1.17530839539624e-07	1.32459962616149e-08	1.3434866440184e-07	8.12931015497136e-08	1.61934058616477e-08	1.77323960885915e-08	9.19383895937113e-08	1.54080020844452e-08	1.98882013644083e-08	2.08704542385833e-07	5.61583078433698e-08	5.78487332533168e-08	1.5259045464354e-08	1.87813178901726e-08	6.39877185490443e-08	1.8324941418954e-08	1.8017534907807e-08	1.79674968587896e-08	1.55592207086957e-08
286_Cicleu	0.0314550548213842	7.97460584539597e-05	6.83487569001313e-05	0.00601726891921982	4.24349665052365e-05	4.89977366725714e-05	5.28077298936196e-05	0.000258976791139294	6.47925261168641e-05	0.000197574968155832	1.47922407467613e-05	0.000263432649309352	0.000161213632514193	0.00013160778093569	1.59027280522016e-05	0.000299779378611973	0.000238344865105331	1.15479918178214e-05	0.000103588098850415	2.34271156027919e-05	9.48196902995751e-05	0.000511688753038212	0.00221315473880682	1.93956540365306e-05	4.46907379198406e-05	6.12172051360581e-05	2.27276500987973e-05	1.37064020842454e-05	0.00354915633458258	2.49232340025267e-05	0.000719149744158694	0.000211341108019714	5.74938730047776e-05	9.64476583899664e-05	1.80487906446756e-05	1.33345992132864e-05	1.37268883223066e-05	0.000125843831149212	2.21450558024071e-05	0.000401608585995562	1.5270860843065e-05	0.000433608690050558	3.11591237090362e-05	6.80648819848444e-05	0.000108817844538545	3.97145159588259e-05	4.84470760107679e-05	1.71315629940728e-05	0.000302232148948121
287_Myrlon	0.0247027441117509	5.95141421973957e-05	1.26306815673321e-05	3.05025682300943e-06	1.26253609079568e-05	4.9789090630828e-05	2.10570951025986e-05	1.29220390753686e-05	3.62064486424674e-05	0.000120721062855153	1.51457227796343e-05	4.48530452666884e-05	3.82881433421427e-06	0.0095797386238337	1.20516604938896e-05	4.82084267720763e-05	7.49414503151566e-05	2.87944365409466e-06	0.000784799130974659	2.69728680564071e-05	1.02374884616781e-05	0.000423209832255717	0.816032683581963	9.74514884601004e-06	8.06491104271663e-06	0.000121548056517617	1.759429710319e-05	1.13253749445679e-05	3.14461944373751e-06	3.00661463986489e-06	4.05622543173208e-06	1.74898772706018e-05	0.000877916236061814	3.7647282242224e-06	3.29960895776601e-06	3.90201839881766e-06	9.26423552576727e-05	1.93154982765391e-05	3.25442389504487e-06	3.90546960114662e-06	0.000113157888037992	4.43880472601626e-06	1.53033862066947e-05	3.13459290862945e-06	3.85880294577294e-06	0.00010012652273163	3.17047030405858e-06	2.94227139513388e-06	3.99642517740735e-05
288_Hypcan	0.112017704655438	0.000207093682608392	0.000138624583356979	0.000149466148195705	0.00214067378866979	0.00088271706773553	2.14899658834574e-05	0.000156216905550838	7.75363789933064e-05	0.000227019807198568	0.000206769216258724	0.000103909894918883	0.000278733282572534	0.000823406599995292	2.29482849705103e-05	0.00481808213215971	0.000530023707418443	0.000106061991806186	2.88876612614297e-05	8.37075989946782e-05	9.23156402050879e-05	0.000175925595926505	0.000144917373083572	0.000132845651154053	0.000644681439157279	0.00013728215695115	0.000119244761817423	0.000481609087356497	0.000146759750852275	2.22388403256961e-05	5.64745003301284e-05	0.000183291642306744	0.035066584134159	2.22931902219827e-05	2.02956195637653e-05	3.00408146006276e-05	0.000145800751415981	6.7408433237871e-05	0.000101532483015731	0.000606096773817293	2.58984578256442e-05	0.000179150484794765	2.34587096100351e-05	2.010710765655e-05	0.00016713491643423	2.109114394262e-05	0.000198040948314775	2.12363538008108e-05	6.84332213050558e-05
289_Myrsqu	0.000278589531012274	5.19233697289107e-08	1.62766681451958e-07	1.11924447737732e-07	4.32468028261341e-08	2.92492893598478e-07	3.72777070722686e-07	4.50823591063626e-08	4.97156924492954e-08	1.43606041575469e-07	4.45259816599254e-08	4.90757010827846e-08	3.08635350085752e-07	1.57349511488835e-07	4.70991300546199e-08	8.50364836897626e-08	5.95859489992265e-08	3.15783793025778e-06	4.21959097905977e-08	4.30280270103161e-08	3.40889590628588e-07	4.29420788661902e-07	3.43790071918538e-07	4.7748070310265e-08	4.6763832318449e-08	8.44775586257245e-08	2.65792076159093e-07	2.81717602426914e-07	7.10528900887651e-06	1.44894618590377e-06	6.18089652087137e-08	1.32826717450931e-06	2.31313271641632e-07	4.74343199635913e-08	4.92317279072127e-08	9.8693263636533e-07	4.42912192963507e-08	6.01590574389789e-08	4.83210342012061e-08	1.71221810954846e-07	5.95450300519065e-08	1.46356729888414e-07	5.34195857192193e-08	1.13549356805584e-06	4.65441762808733e-08	4.03032381769126e-07	4.88849635010555e-08	4.79847584016731e-08	4.91920898902602e-08
290_Cinoli	0.149392615099664	0.00457829825245692	0.00152528338394583	0.000542176897045827	0.000360165064142153	0.00530695071176868	4.16072099156554e-05	0.000258643952805311	0.000577467769143924	0.00753826895706296	0.000206168632265156	0.000346066268713787	0.000211157811099713	0.0102781110449919	3.5037238658755e-05	0.00383722386090354	0.000602025064773268	2.8688928533208e-05	0.000781023066401614	0.00125295808218367	0.00770600826532276	0.00304869177853173	0.00849731906418535	0.000324387502043752	0.000109406480305682	0.0732730831844911	0.00164099227675388	0.000146157939864062	6.28948003892211e-05	0.00501524294253675	0.00244497466154509	0.00137237539439899	0.0145169728581653	4.3564828206258e-05	3.46165500864582e-05	0.00236356096861932	0.000812803742314578	0.000112022718754716	5.77597786913845e-05	0.000173869876878835	0.00355094769675833	0.000839605437813246	0.0002583918652166	3.2600575988284e-05	6.44381298355048e-05	0.0417196508678545	0.00151218465907623	3.71537026136572e-05	0.000359358157786714
291_Attspa	0.12694579748329	0.00503129764769583	0.000449408179135654	0.000315642978540038	0.00106751661913959	0.00566035761886662	9.18571108850646e-05	0.00085799849959143	0.00116866792040679	0.000454743851374582	0.000362877562915631	0.000256044909703818	0.000106358844796512	0.00629018193841885	0.000231719697416226	0.000581031382178142	0.00151222426271255	0.00017742592436885	0.000151863753723741	0.00355452188384983	0.00305803539381336	0.000285526088891876	0.000196678957984515	0.000239985619202707	0.000957830126014915	0.000417584947785011	0.000792056727430795	0.00139213541173474	0.000103514436848565	0.00065446601136184	3.28161635186416e-05	0.000162957136050864	0.00315193697191592	0.000164943977517483	5.47188841752101e-05	0.00116491649628613	0.000693661185703853	0.000135228991523871	0.000536428724295762	0.000189604183641908	0.000380125248175624	0.000281282330925889	0.000912601404365123	6.46555766792619e-05	0.000241694000715213	0.000326885390912929	0.0144188550847858	8.27563416703471e-05	2.26886054941792e-05
292_Graruf	0.025975388596506	5.24943635447597e-06	7.73901169001342e-05	1.56409656684862e-05	6.34894980616663e-06	6.0542993193566e-05	3.90903947715768e-05	2.81282186872716e-05	0.000175062808960243	2.60523300951259e-05	9.39449331015464e-06	5.63982656743897e-06	4.07424207223646e-06	1.29721302003661e-05	1.8144856367899e-05	6.34540825723088e-06	4.07439088964391e-06	6.78127492240664e-06	5.72533878023924e-05	6.34720886538375e-05	5.66470940313997e-06	0.00011575414615263	1.2200085332702e-05	0.000199182029302778	0.885321370519654	0.000162617518313156	5.65911469178599e-06	6.67582658160759e-06	1.29412460853964e-05	1.84595588936983e-05	1.85776721925826e-05	4.33697523511756e-06	4.26266760684751e-06	3.44773692571387e-05	0.000160562158891645	7.25871211550593e-06	4.7571596857929e-05	4.65704136402434e-06	0.000131106317646511	4.01733861945172e-05	3.05502748243247e-05	4.51005554360902e-05	5.43170789957449e-05	1.43674635762692e-05	4.8314824697832e-06	4.15867957956142e-06	0.000600604876469	6.00165439326701e-06	4.02401956710326e-06
293_Forcol	0.0683673756654579	0.0235078402486726	0.00013379695427364	0.000420425795915866	0.000118950417567225	0.00012903824150972	0.000126984048299971	7.30638731513407e-05	0.765865466030946	0.000154119539025475	7.65106440430003e-06	3.28652339002487e-05	4.13131570691363e-05	0.00882339926190073	7.18541617755988e-05	0.000223172424366587	0.000491307446958444	1.51808952550374e-05	3.82050872202465e-05	1.53941467733947e-05	1.28601031700349e-05	0.000267436672298127	0.0552252659527629	3.54772437765915e-05	2.8436497211784e-05	0.00013703892112437	0.000169732912618185	6.691098620301e-05	6.46085929568515e-05	0.00019157058546642	1.85421688561987e-05	1.60322355024021e-05	0.00286883481294323	2.89866544919677e-05	9.78364919915983e-06	0.000113289435939416	8.95690207752434e-05	0.000103451763566718	1.39757522900783e-05	4.33959522884613e-05	0.0268367549565414	5.64463174649552e-05	5.53586423935796e-05	3.26211074503689e-05	1.36871774801958e-05	0.000301583912423252	0.000490174900148828	1.21413931386306e-05	1.09634856737161e-05
294_Myrcam	0.00497040458789719	8.57342778389162e-07	3.43608315156513e-06	8.15858380717262e-07	6.1514201850404e-07	9.04290499868412e-07	8.47590200062467e-07	1.02627502085155e-06	7.97932108047105e-07	7.76281469754725e-07	9.39637274951685e-07	3.39859594971088e-06	1.12037758807602e-06	8.22414286595151e-07	7.32316590849366e-07	9.24085263386753e-07	8.13048175265653e-07	8.00133716174376e-07	6.81032713974956e-07	2.12883432831546e-06	9.89204006916901e-07	2.66955096491942e-06	7.71773154158948e-07	1.03713957011605e-06	1.13942539907835e-05	8.10870092223016e-07	8.6567739841809e-07	7.87488061642143e-07	8.65046734722126e-07	7.80034407849644e-07	2.54884531141458e-06	4.52437621313312e-06	5.34507306026902e-07	1.02548819633333e-06	0.00154786813179062	1.03461831930752e-06	2.34999712375622e-06	9.39522325793003e-07	7.79155081272473e-07	9.07357281393196e-07	7.97465526975631e-07	9.00500571976286e-07	0.129479686894334	9.19199448157023e-07	8.93669608410155e-07	6.3441747828455e-07	5.25932265944534e-05	7.82746705716038e-07	8.5118590737912e-07
295_Cinuni	0.0235091187869564	7.81267248981849e-06	1.05627871064567e-05	0.000204665458397132	0.000133859545830418	0.000117696245987336	7.13810547052901e-06	6.39558387410509e-05	9.70235243829974e-06	0.000234753317059217	0.000220472459402135	5.32152016908549e-05	0.0012920337863589	0.00530085279883751	8.17276231394538e-06	5.39954802571085e-05	3.15181742534737e-05	6.41367675489755e-06	0.000155115709920137	0.000106488964028146	7.80096906968335e-05	0.000979744619299744	2.05941351318483e-05	2.0449062759584e-05	0.000377188689763466	3.26837938895721e-05	0.000172566626600228	6.98720733399469e-06	2.48677765948949e-05	2.14864581359575e-05	0.00218181425906225	0.000156756396924723	6.85334151424718e-05	5.5514134373373e-05	8.60316210399636e-06	2.72892533689163e-05	9.97445387679835e-06	7.27469810113339e-05	1.96678109217375e-05	0.000841934603073262	4.38120251360801e-05	5.92177409604697e-05	4.06107836252722e-05	4.29190051330906e-05	9.51886913219051e-06	5.44530385117348e-06	5.57456717155938e-05	1.05549951559984e-05	0.000131375490972712
296_Graruf	0.00092710740490342	4.73538817496898e-07	4.91462979847225e-06	7.79703501375246e-07	1.40862410344737e-07	2.04445857054311e-06	9.45451708366779e-07	2.41084429667587e-06	1.73402547763692e-06	2.06819054211101e-07	2.35392356197345e-07	8.19618673674555e-07	2.26267936736167e-07	1.25891319782171e-06	1.64079005462528e-07	2.27394757544886e-07	1.56641565951507e-07	4.88888012049599e-07	1.36375378821821e-06	8.75353625304127e-07	5.88363966407911e-07	3.34012457453651e-07	6.10434954530868e-07	2.5260945083179e-06	0.998709554784956	5.25744622736231e-06	1.46005968192483e-06	6.03476338129081e-07	5.58402452189073e-07	8.11227087937628e-07	2.04079136222536e-06	7.09390860627005e-06	6.98563500624151e-07	1.944495888484e-07	1.61549953504133e-07	1.43986498025025e-06	1.22267191005711e-06	1.53015877230961e-06	6.0405357338622e-06	1.57196922368006e-06	2.43862995969374e-07	1.5383225399741e-06	6.77936284548966e-07	1.67270312920343e-07	3.13009345380481e-06	1.081179570919e-06	4.23106990564242e-06	2.76795036453442e-06	8.43406650939105e-07
297_Troaed	0.0677806307391647	3.62489797579303e-05	3.38182601849619e-05	0.000198567951232935	3.67572991713885e-05	0.0134011099346299	2.24456591912528e-05	0.000400019819925284	0.000135307184947405	0.00254470923316502	0.000978915111475319	0.00986385379812106	0.00709600066884801	0.00490082337047047	2.1915581227468e-05	0.0115616317000287	0.0236332459683879	1.83731344779567e-05	0.150237335145413	4.30796207467212e-05	2.71960733657743e-05	0.110193712167623	3.38286965795822e-05	0.000117544344614115	3.83819534690867e-05	4.5116038636302e-05	0.0015565954120542	3.15015669648232e-05	0.000207243792130643	2.78088221538193e-05	0.000143587817888881	7.04481390252072e-05	0.00344878565154997	3.97455136744778e-05	3.3248903033942e-05	2.0029766959061e-05	8.26481226011635e-05	2.91283447999164e-05	3.34732557488035e-05	0.000251299627857037	0.000187086475662178	0.000495335163296227	6.04770795094109e-05	5.99064460974038e-05	0.000199206911111523	0.000331909196684118	2.88365539729345e-05	8.81796964064129e-05	0.000269335729179442
298_Cataur	0.137618135505817	0.000311527967719908	5.52164017611483e-05	0.000919222618367366	0.000445155905980084	0.00176455582053878	3.89979602806187e-05	0.000372091106108597	0.000199517788695587	0.000719993610140414	1.87418032838352e-05	0.000297105005242907	0.000247290889361013	0.00210886888962695	2.91909320889572e-05	0.000374231324177281	0.000880940552611847	6.9556465821335e-05	0.00142007144830201	0.000216574981877794	0.000932822528321005	0.00943672655070293	0.000539627670294211	6.73613278671306e-05	0.000161842768162103	0.00163626822597287	0.00048528302615437	0.000354801266901645	0.000107452699959328	0.000932426375824957	0.000685909035149005	4.43981549115676e-05	0.000164965258249493	8.24509730005844e-05	6.40719445218285e-05	0.00014348114640642	0.000108392768716721	0.000128188982341038	7.52087917113891e-05	0.0497006402420073	0.000410298694404332	0.000965558554196909	8.79854698919376e-05	9.0437576960863e-05	3.23142832342773e-05	0.00310862555003261	0.000156213150890935	0.000419383918294159	0.00126378377503593
299_Arrtac	0.0104340428740825	1.64896873512661e-06	2.15585582191167e-06	2.04753109656183e-06	1.188937144836e-06	1.99246699810556e-06	3.05213089396999e-06	2.54242691707156e-05	6.43441293851059e-06	2.31351566052262e-06	6.28183245911922e-06	0.000166196186217356	2.03500223316666e-06	1.75640520774414e-05	2.21554967750772e-06	2.460556748504e-06	7.57860900784135e-06	1.3917806576658e-05	3.93389656892344e-06	1.94709588807277e-06	1.31613518259141e-05	7.26662547451946e-06	2.02928540845348e-05	1.82999784592004e-06	1.7951096733454e-05	9.41852754339642e-06	2.08317055282529e-06	1.60956727667824e-06	2.00904693999382e-06	2.22735719738958e-06	1.23577129388385e-05	4.70058856421995e-06	2.47526452574359e-06	2.51425116128424e-06	4.64455136221633e-06	3.6185557233078e-06	5.45881416637798e-06	2.55180190060984e-06	1.48608605338474e-05	1.76143267734218e-06	1.70029088993285e-06	4.30227251820486e-06	1.74523951360023e-05	8.54239609990188e-06	5.10891244167768e-06	5.76696787875371e-06	2.61639553974881e-06	2.14622738024812e-06	1.50694314175104e-05
300_Myinig	0.0900351857727166	3.87907472820351e-05	1.52184655468849e-05	5.2946469277285e-05	4.09073160186573e-05	6.66251561281599e-05	0.00869554823441457	0.000146097006034722	4.75113391026746e-05	4.05052515443144e-05	1.33781602100325e-05	0.000123494247089318	1.50517854921441e-05	1.53101547435907e-05	1.29459828319245e-05	6.51397015157725e-05	0.000173651568167245	8.99361684903218e-05	3.8237137308725e-05	5.69744959096684e-05	0.568933366043163	0.000264887397098732	0.000176713051618308	0.000103715619595834	3.76267316487935e-05	0.000189446652420476	4.77782320915785e-05	0.000103593003505	0.000284374322135732	5.13080890069303e-05	0.000574894486027646	0.000823692704481668	8.35382171739723e-06	0.000135292770938495	1.81701141807604e-05	5.79721848358389e-05	2.3088542218411e-05	3.55216471894857e-05	1.08262516022837e-05	5.80066933662567e-05	0.000731221765099027	1.04865661623558e-05	7.30306200714602e-05	0.00374061687044597	1.23053821743023e-05	0.00306716786572654	2.44954544173984e-05	2.21992255666638e-05	0.000512903463614204
301_Coefla	0.00276699594725145	5.01790749252734e-06	5.07089219419909e-05	2.97887066512483e-05	1.99353610750093e-06	4.47069834337735e-06	4.55111583241163e-06	3.10390027204993e-06	7.92068984092877e-06	9.44974352007819e-06	8.60736347260689e-07	2.38331898964976e-06	1.7532220008051e-06	3.6639787220468e-06	1.51061603729337e-06	2.86273715344814e-05	7.75118639456955e-06	5.77025857249274e-06	2.59899850429432e-06	4.25355710342276e-06	6.55046222128227e-05	2.73073002345996e-06	1.24745942102049e-05	1.79213570719695e-06	2.15277856443865e-06	4.28618980316536e-05	1.1016426535304e-05	1.84856470518265e-06	1.88616485201484e-05	4.19412568028283e-06	3.26813695782649e-05	8.77869305773849e-06	1.83786080529692e-06	2.4659821205023e-06	4.09457559684964e-06	8.37161215259962e-06	2.46308926418737e-06	2.9126234847485e-06	9.8955320374953e-06	1.95485690782889e-06	1.69702926078541e-06	3.8312852178711e-06	4.10500285767508e-06	0.000306168517562493	9.95905629718812e-06	1.50982145451073e-06	6.50671779770555e-06	7.94181222044693e-06	1.95605904377771e-06
302_Galruf	0.13508140928691	0.000907772778972202	0.00305944053807414	0.0323840345822074	0.000181994478654665	0.00130521077005646	4.10615391973438e-05	0.00561716764082011	0.000564514373319532	0.000457091664238813	0.00090596302607332	0.00182520139587098	0.0120812916920107	0.00130013238611103	0.000515653071687969	0.00142574066970119	0.00701022277920837	0.000197979495407452	8.3149746313683e-05	0.000478322278076774	0.000165943494358948	0.000612685937763837	0.000182325990928426	0.000287893897139688	0.000404248595894422	5.6737576561047e-05	0.0280595219777109	0.00121119614580048	0.000373408484722441	0.00026915396076143	0.000255168749728954	0.000579859079820802	0.0038405301024595	0.000146956074170509	0.000302594922117964	0.000588840412095051	0.000862650759423622	0.00396232461929843	0.000211948531750473	0.000933849853736842	0.000333735420495198	0.00646134799774883	0.000257950072568909	4.20469545120592e-05	0.00121082436097024	0.00061952256792703	5.67702916469804e-05	0.000934132011232874	8.28652583311347e-05
303_Graruf	0.0941093200049826	1.66703130298263e-05	0.000142390202914047	1.78025373357735e-05	1.42242670523766e-05	8.18352045018268e-05	0.000132106193028252	0.000397428610380978	0.352446890289869	2.14108865061601e-05	1.71102742076182e-05	0.000493263231738939	1.7651193576503e-05	6.72817518749535e-05	0.000641695186943785	2.1142878907458e-05	1.8700503290904e-05	1.33275455158949e-05	0.00269577585990959	0.017567372352461	1.58011146170668e-05	2.0568408696923e-05	0.000150247750471755	0.000133861221516156	0.000257341980045682	1.40597311872587e-05	3.09571068495714e-05	1.72655396583206e-05	1.6103216916038e-05	2.08508582442714e-05	1.83732818812364e-05	2.74214819295288e-05	2.40074586164712e-05	5.43332670225372e-05	0.000267592922823789	5.06420537655692e-05	0.000104382344220445	2.33533146169262e-05	0.00890161630199679	0.000112762702019077	1.37533922491456e-05	9.09593516311947e-05	0.000258476579823039	1.37457796053246e-05	0.000951021153837536	1.48717353837376e-05	0.0544512768581995	1.60983923132272e-05	1.49239104027874e-05
304_Cinoli	0.189456025165509	0.000119299155755711	0.00035310784882551	0.00131970433731612	0.000551125522777701	0.00461922159110523	8.14477445254874e-05	0.00811267824073315	0.000912852549503794	0.00023777947638455	0.00104514255011582	0.0028788964263373	0.00153205580920942	0.00122338594652341	0.000183218621988343	0.015311999336683	0.000246003568926772	0.000357679304847799	0.000360705335030696	0.000258381305142428	0.0137320415877607	0.00145410743042246	0.0016841474656015	0.000329755286795388	0.000154221335936208	0.00318164679848599	0.000283116898918283	4.23800143318748e-05	0.000214248524490544	0.000290532840312941	0.00891081977645992	0.00141288186845817	9.36484855484053e-05	5.79441673025895e-05	4.60169440186294e-05	0.00024158523554609	0.000726668512262538	0.00032167795192619	9.73723663242054e-05	0.000483132923021381	0.000106617261885012	0.000203238757594247	5.55094638637388e-05	0.00237250781342071	7.10347842262099e-05	0.000436791464510443	0.000764485643720348	0.00021623589658776	0.00148699062183286
305_Aramac	0.0589861538135515	1.61236915811038e-05	0.000550863245298492	0.000119832429529986	0.00163471867708469	0.000703097148133406	0.000242793956959739	0.00512361633009003	0.000583655614245908	0.000156839196111135	0.000392704082675633	0.000602349734171469	4.96966427133151e-05	0.00663224572895754	5.92971815708772e-05	0.00169763745007719	0.000106740327254825	0.000238079302858324	0.000671106385691704	0.000398687865050204	2.3454685444439e-05	0.00117908224671164	0.000351151866947275	0.000587264437511916	0.000219876049035718	0.000300832352825224	8.46879447455941e-05	0.000250284271412499	2.56303142126133e-05	0.000105596595895837	0.000190358142727567	4.66150867676781e-05	0.000183692285295231	0.000560854828043142	4.43374640035036e-05	5.83096863089222e-05	0.000323907298207922	0.000153015773198541	0.00060447162083431	0.000254033834236998	0.000255980094112694	2.75625907228257e-05	0.000292153984323317	1.14927696044887e-05	0.000311238677970074	0.000139658556440327	0.000731943732042816	0.000189321991299481	2.63238349327917e-05
306_Hypgut	0.258615554769044	6.33167560868226e-05	0.000403908878463119	0.000848890328675427	4.41004104092491e-05	0.00157299898990395	0.000299566056063269	0.016796705155972	0.00092659953144725	0.00028679890526518	0.00235070019529584	0.00125151476863874	0.000147683075161695	0.000947769758838948	0.0454763489354041	0.000715267245658122	0.000154642712663804	0.000118096064481092	0.0855511317888038	0.000618381307496516	0.000164044364507611	0.00101538575819045	0.0068984954081184	0.00267573236038001	0.0671922426189453	5.51839210044083e-05	0.000558511205204551	0.000176841288083929	6.36199574040881e-05	7.16705568841057e-05	7.89104311532828e-05	6.30468881479439e-05	6.22080769691357e-05	0.0281001584976771	0.0144831550199638	0.00023640103382418	5.64578197004633e-05	0.0337184407032263	0.000254806461455656	0.000171671550313378	0.000192221864338036	0.000163564124562346	0.000199264901641153	6.24942387601332e-05	0.0276061336792104	0.000140211235741469	0.00113423678466022	5.96568262306419e-05	4.41697179044134e-05
307_Myrleu	0.00249448068832417	2.03113592030009e-06	5.24339594584005e-07	1.01557497390633e-06	3.89660349578404e-07	5.3003377961945e-07	1.26588789249553e-06	6.83944287050283e-06	1.0063626287418e-05	2.71418071619637e-06	1.27586015285641e-06	4.34010037011735e-07	4.35257822603474e-07	6.34180671702181e-07	5.01224488702891e-07	4.97131386441769e-07	4.7210954304476e-07	3.0358183377958e-07	0.000252582430896073	0.000605513369204594	3.78901404249755e-07	1.69010450086414e-06	9.61867559313984e-05	3.97762572127824e-07	1.22042971005644e-06	3.5526261568506e-07	4.3523003245536e-07	4.59209875870762e-07	3.94933146445617e-07	3.68961174763035e-07	5.20688682430071e-07	6.75705061271623e-07	5.10500575546767e-05	1.71376956113675e-06	1.38978508805537e-06	4.54037916766054e-06	8.93230506105754e-06	5.05982802090175e-07	5.1651159478193e-06	1.56151689505471e-06	3.87060606955657e-06	4.0182132503525e-07	1.27477558944806e-06	3.58363804742926e-07	4.93922424305275e-07	3.24572409827852e-07	5.41674175823322e-06	3.98947228194108e-07	4.62772955795721e-07
308_Tarmaj	0.136767576170407	0.000291274408590289	0.0261782884447149	7.87853311315954e-05	6.48831682281721e-05	0.000400498425970655	9.79723933367251e-05	0.0152879817000958	0.000587197227714199	2.21897423762519e-05	0.00284265985113419	0.000851805034503076	2.48950840750148e-05	0.000213329915663403	0.000178660154522555	0.00144407370518331	0.000126561925804291	2.20844057017733e-05	0.000128578019940744	0.000339183431301386	7.96210298427097e-05	0.000492911983080943	3.47705079131805e-05	0.000225487774982563	0.000415764182156098	2.10415898066886e-05	0.000195088266400889	0.000330475350374793	2.98272788566461e-05	0.000213332751730609	7.9777611041128e-05	3.78903162216764e-05	0.000154797614129955	3.09383199837604e-05	0.000156608099577226	0.00038851310405016	0.0544526914107428	8.67912155545879e-05	0.000222407699513703	8.92879039903939e-05	2.12653346226865e-05	8.84479240298282e-05	0.00238403564584486	2.34719163726228e-05	0.000340794146920043	5.9641734981153e-05	0.00112011649884929	0.00020931512998017	2.27641702640673e-05
309_Micruf	0.0664007837325231	8.62846321788861e-05	0.000463928107975173	5.07546811222804e-05	8.29354246742465e-05	0.000522978521995211	3.02059591372946e-05	7.07350899228061e-05	0.000440294110661897	1.49189510356908e-05	0.00331077217270489	5.83056440082469e-05	0.000114597846877353	0.000495476177196232	3.2571760555275e-05	0.00155519601425074	0.000339213889759673	3.84732577218784e-05	0.000274833688175559	8.1511509770899e-05	4.17227770097649e-05	3.14518825198856e-05	0.000544051977559281	0.000889262709651122	0.00856582493849735	1.73284188067473e-05	0.000144237887164486	8.26954331965742e-05	1.69379262082258e-05	0.000135158251787295	1.97993286042774e-05	2.62038173395863e-05	4.73325327674002e-05	0.000223505088175247	0.00014717920355873	0.000138809895876376	0.00127298681635818	0.0010447572136915	8.87608628912236e-05	7.14018453223347e-05	4.19137910397077e-05	0.000117453021538139	0.000842402933588921	1.31859393743397e-05	4.65930883337914e-05	1.02931461168358e-05	0.00788476497674761	0.000357363158610259	2.67368537777701e-05
310_Aramil	0.0604192466317563	1.59457977340898e-05	0.000144619202531746	1.3053879346527e-05	0.00263262912672402	0.000185023016411157	6.88061299670924e-05	0.00440741077794636	8.23750975513174e-05	0.000398900436816626	0.000391212214040173	7.31596156427639e-05	5.44093536422189e-05	0.000370856422402644	0.00017508417292756	0.00140375956855844	0.000176600122333824	1.18230307059984e-05	0.000100544670042716	0.000247976537840208	4.91560951506598e-05	5.77114371822583e-05	0.000224754153650186	0.00315037320274672	0.000245459197046731	0.000106840278966458	0.000102822641097175	0.000216476104142776	5.6382193654636e-05	1.51046384302131e-05	2.34066183114317e-05	1.56169350384087e-05	0.000113120354532506	6.65727630741587e-05	0.000158627132679682	4.75802938754876e-05	8.78269911950086e-05	1.17241009471448e-05	0.000198625893245203	0.000114285403729484	1.61476263092135e-05	5.93439072054151e-05	0.000108555608553093	1.1074126377349e-05	0.000258568282515418	1.31169449744786e-05	0.00116990882760935	6.90952781404701e-05	9.58397911986515e-06
311_Phecor	0.0873624446787156	0.000433734949382381	0.00011069751830503	0.0016686368441848	0.000336348614097901	0.0135137222445292	4.47304241990774e-05	9.16346221834814e-05	0.00223526686537748	0.00011945121102058	0.00012911290717561	0.000133065961117291	0.000493661343779602	0.00206418227200474	1.92066419641209e-05	0.000605547289677005	0.000618063175846382	0.000326576471993445	0.000113935870279355	0.657916457806819	3.47031324697114e-05	0.0067375361578362	0.000814018213134009	5.16137690570936e-05	9.52631531028552e-05	0.000170429344449867	0.000123554087869573	0.00107857313503672	0.00135006298104105	0.000276287008884222	4.39335685612458e-05	3.05416387192264e-05	0.0753229857027623	7.32333153423961e-05	1.24497979596266e-05	0.000539719016089318	0.000460762837873379	4.57250249913692e-05	2.09896540909724e-05	0.00452788296605302	5.91801970160641e-05	0.000143332950309523	1.52070453603189e-05	0.000100884459150244	3.75422618014249e-05	0.00172107473321471	0.0022450153610008	0.000105657127516724	1.98896016803338e-05
312_Autruf	0.057940981889134	6.35082585505027e-05	0.000121363963307883	6.62559330244838e-06	6.72715839822768e-05	1.78756582542843e-05	9.19227604807318e-05	0.014199740396283	0.000614922468128923	1.01450703554304e-05	7.16274186855102e-06	1.15258457602684e-05	8.14368551085497e-06	0.00610199420108501	0.000983326152905141	4.99237271667623e-05	7.02769149355047e-06	1.96994297241235e-05	0.000148018270421045	0.00403428074965533	6.36095685953542e-06	1.03900919679832e-05	2.61416281455081e-05	0.000142392945225832	8.90415877679068e-05	7.3444688888796e-06	4.73857521427062e-05	0.000289853579040616	6.8966108329849e-06	5.43762834349403e-06	9.66747211729887e-06	1.04167611027203e-05	5.28934491754869e-05	6.89848816735581e-06	5.25186612905115e-05	5.44526885764213e-05	0.000200102208026418	4.69704637225582e-05	0.000152424232844191	3.67481202769971e-05	3.32242080062221e-05	2.08629546777007e-05	6.76996420726097e-06	6.53877911042698e-06	0.000199689653938489	2.56600248973266e-05	0.000252083972934627	2.13038108233313e-05	7.44701371588812e-06
313_Cycguj	0.291693174728156	0.000862633183584363	0.000119542851023155	0.00242183144004528	0.003208761409433	0.0133431907683927	6.74183614263832e-05	0.000732632959239219	0.00223679805609349	0.000591722645160654	0.000288564098877176	0.000292233799716538	0.000932059584875559	0.00845922377353499	9.13802275078464e-05	0.00743773457530732	0.0194989327762289	5.25348940952489e-05	0.00170611061610242	0.00104781394751041	0.000145601547297881	0.0206486563425128	0.000871505839519555	0.000496062743208424	0.00032786456949289	0.0129652215568408	0.000594602509339601	0.00365622187255722	0.00172971459368359	0.000144507134789843	0.000923156371383401	0.000219689454807112	0.00172832944235891	0.000221424595513653	7.18583524858497e-05	0.000312053733766999	0.000580343963181918	5.23781522579524e-05	6.56630898258781e-05	0.00151995573945258	0.00176975157048784	0.000441957333188895	7.35643338594368e-05	0.000149991290603117	0.00128555770523995	0.000591357619453847	0.00018951376383735	0.00045867649284224	0.000681677547796378
314_Andnig	0.112490619761718	0.000101983278002525	4.22340060424265e-05	9.1393428096706e-05	0.0020561176372177	0.000645185860783681	0.000260734293957643	0.0029663632215909	0.000365788507047917	0.000119635145757079	0.000178351191680663	0.00363253587848436	0.000448261231399552	0.00496265071021515	0.000282520745772733	0.00082354736840268	0.000163992228509329	9.36741358118373e-05	0.000348580550903902	0.000150037493870284	5.7681603053921e-05	0.000466275238184549	0.000990034516566444	0.389914648312276	0.00235247004851774	8.72448710432414e-05	0.00161176024964235	0.000307539032405428	3.26396884297566e-05	0.00010402084086982	0.000241387576293756	0.000167870764560322	8.17802578165893e-05	0.000969023527876805	0.000104121830126816	8.43224804050599e-05	0.00233915728374388	0.000845002889567522	0.00116454009381918	0.00505513263310484	3.44994148538587e-05	7.92414239837283e-05	0.000194408526940815	3.08123136219737e-05	0.000269696727377801	0.00011342299103954	0.00100338365246124	0.000222379077376486	6.45221337374466e-05
315_Hylnae	0.0518909846872438	0.000160767372503517	3.95815941291847e-05	7.3329268855013e-05	0.000110836754413365	0.000128756276512348	0.000504791309382017	0.000147336705282168	0.000128026522587332	0.000229300918419014	8.98364593515933e-06	5.90248022435646e-05	0.000119435292974709	0.0012060225229069	6.45906016838186e-05	1.25855165141861e-05	0.000114754987230724	1.65839633025306e-05	5.61810763210108e-05	8.79692216484966e-05	0.000129163253558184	9.90640063944785e-05	0.000328490189592754	5.22951241572545e-05	4.91663070088202e-05	6.0381438727282e-05	8.3548096898431e-05	0.000231024047989935	6.34251666076776e-05	0.000109249678373683	1.6445011128939e-05	2.03868640508543e-05	0.000216023975594917	0.000177193400525487	9.64606142659246e-06	0.119524542720256	4.87003859913498e-05	0.000186915407344892	1.85013446620481e-05	0.000130411986661156	0.000770966842034388	8.60141674336985e-05	8.45021261957302e-05	2.4646342018895e-05	0.000173766864150429	3.94317446455922e-05	0.000167446815017657	4.71666219750148e-05	1.07901135536632e-05
316_Sclruf	0.113134578897872	0.000176663812279081	0.000117153697168114	0.00039495908502227	0.00037476409004439	0.000623158670321668	0.000160516514056565	0.000589410570964267	0.000768887580619207	0.00414615666033791	7.98565390848105e-05	0.00042408821128318	0.000173732458827058	0.00143057555987722	1.98034623885741e-05	0.000137625337568157	8.10292638212631e-05	0.000672361949700903	2.69352971367866e-05	0.000342023608961106	0.000916721926812911	0.000333253822237963	0.00499221628239103	2.54053042004375e-05	4.58112502634852e-05	6.2099357303683e-05	0.000217111365985633	0.000176406009522985	0.000142521340368077	8.66432677152683e-05	0.000401354974470016	0.000308162017512757	0.00142816374608781	5.13027999632997e-05	2.17316187129456e-05	0.0098028141504876	8.81844108585064e-05	0.000289621168435266	0.000143806440536416	0.000352493004313898	0.00045282556394303	0.000403691754601333	3.10695678640596e-05	0.000472118983657799	0.000310320624929675	0.00816747715952323	0.00036127209262387	0.000368568186331484	2.88465369184502e-05
317_Ramvit	0.00112207888551475	1.01805845384007e-06	3.4648171267178e-07	3.43793291839983e-07	2.17696119906149e-06	3.83707655854048e-06	8.99406753075797e-07	5.73557401101633e-07	9.20653833239009e-07	2.69108842922354e-06	2.78332974054866e-06	5.69451768040318e-07	2.12030965314822e-06	1.01894845679708e-06	2.83130107645431e-07	1.38065779122706e-05	3.30217929821851e-07	3.09117792372888e-07	6.67312025324639e-06	9.99381990762999e-07	1.16157361127287e-06	5.10049046625353e-06	6.07003735103091e-06	4.30809233781593e-06	5.76851210707071e-06	2.13587676770954e-06	5.49490959887723e-07	1.00895225471915e-06	2.70451733824159e-07	1.80198353577017e-06	5.37387962826972e-07	2.96870466089671e-07	4.34470182650771e-07	5.81547841633122e-06	2.41351821594222e-07	1.69383731539982e-06	9.94556622056555e-06	7.90703961772323e-06	1.58581443924888e-06	4.9806612786762e-07	2.31872015404208e-06	1.25699218701856e-06	3.01034488283241e-07	7.40536256349476e-07	2.50120433602884e-06	2.63039195794121e-06	5.77576538960705e-07	6.38824060325502e-06	2.66937761536556e-07
318_Sclsca	0.062821984373799	1.11643982840628e-05	0.000130783322786049	0.000207548771108592	1.82726906881807e-05	0.00074588954257921	2.37654898466872e-05	2.77777426010001e-05	7.84509325632863e-05	4.33688942915322e-05	2.29899178294344e-05	8.83700097037433e-06	4.09256157963587e-05	0.000109808938996882	2.56160588324983e-05	0.00016753420770262	1.06315010172533e-05	0.000181742061654485	3.61394682782041e-05	6.36978463433666e-05	0.000526063275173065	4.30924560132962e-05	1.37772389526582e-05	3.08712120581086e-05	5.05596907200277e-05	1.05882496636526e-05	8.82746979795166e-05	9.15579081372106e-05	8.20789786398824e-05	0.000418215982579862	3.94836056086687e-05	3.03236004852212e-05	0.000324028597151863	6.43030523337456e-06	7.74525462767337e-06	0.00164290300457969	2.25230044182857e-05	2.81603313188983e-05	0.000163136553688104	1.46869079764762e-05	7.98175052523669e-06	2.25016551307741e-05	6.23537947333152e-06	0.000229008094875902	0.00018023695370546	0.000485148101189117	0.000230046239990524	2.23105141485415e-05	5.3864251009665e-05
319_Dryfer	0.0501295230054061	0.000392784519084686	0.000337057533612068	0.000281361847082582	0.000232549326238331	0.000731952403788352	7.18474034135648e-05	0.000102295914155653	0.000113523812314575	0.000405853790826752	3.57764049646848e-05	5.16005333433474e-05	0.000110248228798635	0.000904400169943705	1.093095808278e-05	0.000166857402302119	0.000341842133903601	3.84933855262358e-05	2.46905904398395e-05	0.000190674512889415	5.75863146395062e-05	0.000159357395938912	0.000118544647052268	5.6132227458435e-05	0.000214015097459086	0.00423884551423612	0.000473266300018476	0.000360999386034972	3.98787872602915e-05	0.00649596552652632	5.80515065208489e-05	7.33174788143041e-05	0.00234363866592434	8.3241075519469e-05	1.29039632117445e-05	0.000288099712378717	7.76331048902046e-05	0.000102313096851096	1.34226871448305e-05	0.00356218983805809	0.000769140596256035	0.000412064290135421	1.32801899670078e-05	0.000133173582963396	0.000110276004169312	0.000583047194592057	0.000246369294160808	0.00426499808201497	0.000114787744786234
320_Cryobs	0.00751347222920049	5.26441893816607e-05	0.000564918607364137	9.20637430461968e-06	4.71450372386027e-06	9.6208328232646e-05	2.32520531269158e-06	0.000114601585928184	0.0001310524186985	8.35199312869074e-06	1.20152336354866e-05	3.20711892462368e-05	1.62822776042254e-06	7.6118770632635e-06	2.10114048298558e-06	2.64886394225204e-05	5.60516987320495e-06	4.84403927649277e-06	0.000138441384948993	6.78708008662628e-05	4.81525553505874e-06	1.21101182324699e-05	3.75468939622794e-06	1.47519721181137e-06	3.07668431731685e-05	6.99445696651943e-06	1.00641782675933e-05	1.2663675445123e-05	1.82222307271372e-06	2.77121948982237e-06	3.89214384119527e-06	4.06767247118446e-06	9.12967159920532e-06	6.57539219892956e-06	1.09105302311986e-05	1.77109019133887e-05	2.96387238035776e-05	2.48428431171711e-05	2.27176991816472e-05	1.28445053971899e-05	1.71211931781589e-05	1.73761870263253e-06	7.25986619798207e-05	1.41782539027984e-06	2.23826802507418e-05	1.5948335452965e-06	6.67555157682161e-05	5.65007282997109e-06	1.35947401203173e-06
321_Hercac	0.069877239867818	0.000123340265355275	0.000940279822598548	1.57876900878735e-05	4.64312282829929e-05	0.000412553320988568	2.17337388668256e-05	0.00809534688885067	0.000266618110115391	9.33582997392128e-05	0.000111792356683581	0.000238492300999895	1.24278948886904e-05	9.44531149721822e-05	9.95035895007357e-05	0.000231488239649797	1.81995847205196e-05	7.89450716376959e-05	0.000142215543648722	8.67402532721055e-05	0.000119364390955325	2.8720427783333e-05	5.9229315663707e-05	2.70389038396624e-05	0.0171291902014267	0.00105605583775997	1.6264771998907e-05	7.61505912959423e-05	1.58577216994797e-05	0.0018883673999665	8.05074146779646e-05	2.71341632982213e-05	0.000100819745696622	5.78276980943201e-05	8.99160596747126e-05	0.000484762325139762	0.000447684034002102	0.000147726920789354	0.00167533468970549	9.46441510206839e-05	1.3590098003686e-05	1.40848471098149e-05	0.000598904438329256	1.1994578734804e-05	0.0015488044526081	4.95441482907242e-05	0.00823739454755624	0.000183418956975778	3.7723495978662e-05
322_Scyspi	0.00570303918649522	5.9929071048377e-07	1.16730535051313e-05	2.46259597091214e-06	6.82116963467408e-07	1.00353025982111e-06	5.95585131047129e-06	1.72761411132499e-05	6.8090953492683e-05	6.94066416023503e-07	6.36380204978274e-07	8.42440624117631e-07	6.59037746819156e-07	8.05380356738232e-07	3.59293382118343e-05	8.32873360615849e-07	2.69254155077123e-06	5.10448361597148e-07	6.36950732043834e-05	7.44314249141584e-06	2.31804252759554e-06	2.84790051138013e-06	8.39494970608751e-07	6.03858524224708e-07	1.09190695409622e-05	7.08621617932923e-07	2.55670421935229e-06	1.05582497535849e-06	7.28663837038647e-07	5.72569114596041e-07	8.66648405915367e-07	1.25510830032768e-06	5.59175990721723e-06	6.92538662153219e-07	1.14180515171666e-05	3.89898172389527e-06	5.80513284584019e-06	7.13395247237765e-07	6.80173561436575e-06	8.38203290518759e-07	6.33732598026988e-07	7.55831359837294e-07	8.97175668098475e-06	5.5857095105932e-07	4.24575759927964e-06	1.95912602425349e-06	0.000125078045466398	6.56147635448432e-07	6.7153780516509e-07
323_Coltha	0.0200034287215078	1.43260939041584e-05	3.30116298919739e-05	7.33065881570846e-06	6.2532463384955e-06	2.97224040048146e-05	8.7163557349088e-05	2.49509021373346e-05	5.77805319492423e-05	3.39382026117072e-05	7.83479220361899e-06	0.000731276658849492	9.34597812138597e-06	7.31546017138143e-05	1.00917134111454e-05	0.000274860165840823	0.000101655745827354	0.000117682399726908	1.63684226130185e-05	1.38964318420074e-05	5.23323233444148e-05	1.86804223076529e-05	2.97261416817953e-05	1.62103550548939e-05	3.12250652078559e-05	5.60362802067788e-05	8.36958173816986e-05	8.92033244560744e-06	1.26503114184974e-05	1.7581823918002e-05	0.000361489299842846	1.38088898377497e-05	9.89638469438816e-06	1.12314715920339e-05	1.12238191627113e-05	0.000184634237209926	2.47717978151814e-05	4.66351852321193e-05	6.58567560661499e-05	8.3877403273495e-06	8.25050862959652e-06	2.03509123616887e-05	6.77056282661633e-06	0.00472114185495666	1.5465238201138e-05	9.97169616181797e-06	2.52257214428798e-05	5.51851701418582e-05	1.49048309197442e-05
324_Henleu	0.109679605792176	0.00013145718374338	0.000227187903362867	0.000517097945489209	0.000210422500639395	0.00137869531862227	2.01505604061168e-05	0.00022604481435331	0.000279946888187743	0.00057285294761596	0.000206895904715161	8.80843578951766e-05	0.000115732935915688	0.000150537695040582	0.000297869536378133	0.00426629710723202	0.000365284708908984	2.37446457748702e-05	3.37633317841909e-05	0.000166994936310442	3.81019907587773e-05	0.141669489096093	0.000134847119889424	6.64663994548729e-05	0.000110097546924157	0.000232713922553001	0.000337379283938504	0.000495379865067464	9.8090338975169e-05	2.20316044488908e-05	9.28498467103038e-05	7.43919530278096e-05	6.50965043507399e-05	0.000571048570704137	2.021084726554e-05	8.16120408251719e-05	7.69840426900182e-05	0.00016356357895936	9.11041934098216e-05	0.0340041275259068	0.00016720022756769	0.000454424230440835	0.000123687445084828	6.03811925429e-05	3.6078609086064e-05	0.00012797139413188	2.8000198821548e-05	0.000217493536058265	0.000182625139413114
325_Certyr	0.0838990360897035	0.00125844686229269	0.000749720461301833	0.000214849853707343	0.0020745835902781	0.000117208198621221	1.95804486782033e-05	0.00100608914524801	0.00130367139195136	0.000390344307051925	0.000527831672224432	0.000224500338532315	0.000113367122402932	0.00149950122429259	0.000189922657493762	0.00172424743139637	0.000178236173722428	2.99032105103596e-05	0.000473550325866563	0.413647554043726	0.000351039760077843	0.000729277646646953	0.00038378452829822	0.000245512182994589	0.000389714524081157	0.000613649447182247	0.00090544867959537	0.000346116452501567	4.70546571104375e-05	0.000350005689432517	0.00013678729462149	0.000322378088905659	0.00120896744119015	5.17712261334705e-05	6.92266829245972e-05	0.00269181386238142	0.00122086000230936	2.26693720261492e-05	9.16348000926746e-05	0.000177183198377002	3.16059431559427e-05	5.32041602160608e-05	0.000130525394143302	1.41996050768113e-05	0.00099545195504506	0.000247729634085212	0.00197363718174914	5.0948373392689e-05	1.51080882889441e-05
326_Henneg	0.000954904791093666	2.13925856951445e-06	2.16976730172949e-05	1.88680744489068e-06	6.74104774391604e-07	7.09025838084775e-07	1.07572679233592e-06	2.34745292670292e-06	3.52638375868639e-06	1.28874116420124e-06	1.0362577531344e-06	1.56677537065737e-06	8.89729927122506e-07	3.47341264819408e-06	2.22996537362624e-07	6.70032351152983e-07	1.99392744160854e-07	1.62835720793841e-07	2.8375196049169e-07	7.43466587748069e-07	7.81706093173013e-07	1.11150583051287e-05	2.21411974779196e-06	2.0970523272046e-06	8.72054539783183e-07	1.94193639246765e-07	7.40069620976364e-07	4.53285110286749e-06	5.56979806914428e-07	2.04152925075525e-07	2.35562452181709e-07	1.01481680566547e-06	7.07935774912866e-07	1.22593071932043e-06	1.66390099539701e-07	2.85540839591583e-06	1.00678300764594e-06	2.21786035877741e-07	1.03801721234266e-06	0.998708944085948	2.15842041323536e-06	7.88174753545753e-07	4.98261836878599e-07	1.82209734726676e-07	2.70933624600005e-06	9.90164438564408e-07	1.7149321032223e-07	1.630621780943e-07	1.03964994496127e-06
327_Celtor	0.113986246976706	0.000428086801019515	0.00797802462112928	9.97974967567272e-05	0.000126427025116855	8.39108457239736e-05	0.000628685885071912	0.00136086504874878	0.00953983299556701	0.000367556715210631	3.30740064213345e-05	0.00315357454463904	6.63604500961981e-05	0.000186958546451463	0.000440894785828683	0.00115174233423623	0.000314157236927876	5.93638518129381e-05	0.000278779680512589	0.0127310277127597	0.000314469553341069	3.07631398856758e-05	0.000196496477352247	0.000465890051639563	0.00213338331503854	8.22329998707613e-05	0.00027073254551293	4.7148921807434e-05	2.55925164741373e-05	0.00119785889985606	7.81414588180224e-05	5.6866782755698e-05	0.000877617688003001	3.81448066602171e-05	0.000449761934000395	0.00198762900704595	0.000125408466165552	0.000292746786674916	0.00380893514653082	0.000183788165010857	0.000124500532050662	2.90710463699144e-05	0.000584315573793454	3.73415264639858e-05	0.0029518080774192	0.000101040711722492	0.0758334604440078	0.00232238772306633	4.92812227482882e-05
328_Rupmag	0.0888695796231436	0.000549861332581985	4.49363236023257e-05	0.000119696397491324	0.000214880507320398	0.000726824035964045	2.24153099782545e-05	0.000120514456983773	9.31536261192196e-05	0.000725452689719931	4.22270473268848e-05	1.73681671363592e-05	0.00333066968904108	0.00101264858770475	5.18920192223543e-05	5.07666727861917e-05	0.0185074977549524	9.95835899756255e-05	8.54358575079374e-05	2.10867066618987e-05	0.000104419155626975	0.000210754533106459	0.000464821592809092	4.77433850300196e-05	0.000132516076697443	0.000953603443644515	0.000168592694121426	0.0065476229789234	0.000250141451133267	0.000350362472622607	3.58555644732461e-05	3.05673653197706e-05	0.00349170916296007	0.000104525393531352	1.57342130557605e-05	2.2113483897672e-05	0.000104049718820565	0.000138252538399027	6.76714226273908e-05	0.000638789322084888	0.000810894874343904	0.000204865075129427	8.94615072773192e-05	1.72152315704468e-05	0.000591583953672896	0.00452951816367006	0.000593382672986045	0.000211332892486692	1.58423591494189e-05
329_Henleu	0.136858538107086	3.58497921929125e-05	8.36535246133224e-05	7.45770109783563e-05	0.000889232080184926	0.0145134762512065	0.000257013104062833	0.000595238753688494	0.000159500799068751	0.000697196338322946	2.90366650511164e-05	0.00172349581419177	0.000103703636565456	0.00282231189092516	0.000115530836345395	0.00945860431517018	0.000194785500365038	0.000217066986342072	0.000165607612224722	0.000503894024577504	0.000762987955617778	0.0756540510762678	0.00103659902191213	3.0197705968829e-05	3.34489389390156e-05	0.000261863489491981	0.00014078618331123	0.00271391685536326	0.000575227312416476	0.000158628874847828	0.00182049074279277	0.000348875070786089	0.000282470112043662	6.34947159997887e-05	2.90392502644176e-05	5.27238686613106e-05	0.00062052759873895	0.000363457418358017	0.000294456291922203	0.141742509306259	0.000665589872011292	0.000388608816351982	4.51326925722104e-05	0.000194652534581391	0.000417945624881351	0.000307302820198508	5.97964344882035e-05	0.000131960632546363	0.000650388431799676
330_Autpar	0.00223403115285646	4.05309738739358e-06	4.29566314030814e-07	2.5391619533693e-06	1.79666115335739e-06	7.34854693982922e-07	2.21206820423948e-06	9.2888915212996e-06	3.91078955494644e-06	7.46493648103424e-07	1.22381140477948e-06	1.3539379218331e-06	4.0830742326816e-07	2.81875334466542e-06	2.73159131273795e-06	1.53817410694393e-06	4.06229252830395e-06	3.84931848497242e-07	1.73818631094325e-06	1.6823087962624e-05	4.49776359172748e-06	5.10014944665717e-06	8.95819096595797e-06	2.1104089681417e-06	2.24341043441708e-06	3.16549496299581e-06	2.9677524078766e-06	3.37829974480508e-06	1.27084375868666e-06	1.24561607627421e-06	3.99965921994461e-06	1.33247430903821e-06	9.30199326544294e-06	3.16419625784627e-06	1.15899744121703e-06	5.51652501736122e-07	1.19712658238809e-05	2.65123492538557e-06	4.05747774765806e-06	2.59409363943657e-06	3.91211177384373e-06	4.06342195690626e-07	2.39797555583548e-06	1.24365849302322e-06	5.51785144260083e-06	3.5271471127888e-06	4.84005891092453e-06	1.51345615279467e-06	1.42634359017607e-06
331_Crycin	0.00415147118439835	5.15279691419671e-07	1.41134740462057e-06	6.48847884340936e-07	5.82377546567016e-07	1.12583073098247e-06	3.14844104763304e-07	1.68317005344836e-06	1.70113957670794e-06	1.95853302233161e-06	4.01366165363121e-07	3.33660095965047e-07	4.20107290534531e-07	8.21409763731135e-07	2.11999861248491e-06	3.47979436723287e-07	4.24085143806026e-07	6.29213696254459e-07	5.51433151206739e-06	4.17021937546294e-07	4.98678603226916e-07	6.40643547290518e-07	9.53984950181398e-07	1.08233287958255e-05	0.00252416203360751	4.59715635591989e-07	8.06042586663137e-07	4.31556670248263e-07	4.58424987815008e-07	7.47357470596284e-07	5.98963892518716e-07	4.86138043257813e-07	9.66452485327341e-07	3.37835323930462e-07	5.64187880846073e-06	2.20865046102627e-06	6.39895558424775e-07	3.24038678600185e-07	0.000260144868894483	2.41713197475292e-06	4.40399451493818e-07	4.27572174425151e-07	1.50898261347678e-06	6.13399644950248e-07	2.07707738628208e-06	1.05053958951102e-06	0.0129479478653918	6.26819485759773e-07	3.62709529707163e-07
332_Granan	0.133418674000516	4.55568000110965e-05	0.000141189376574175	0.000240526806777743	0.000107910527023113	0.00179596371433619	5.12564144643218e-05	0.00056044549938746	0.00923304488964088	0.00410428004344997	6.88358096736418e-05	0.000961269986896153	0.000555519410327823	0.00227319317128847	5.0082252812537e-05	0.00313024524605362	0.00184618752595758	4.00638877640323e-05	0.000696969484045553	0.000121975010499454	0.000214920866660363	0.00285227334325657	0.00837757869616689	3.45505951103462e-05	0.000259425003105775	0.00194704398121724	0.000833191807894393	0.000183829066136469	0.00034334846080396	0.0132350223571563	0.00101667923405504	0.000122669617512735	0.000515658339695028	0.00037772112594006	3.45887329638729e-05	0.000294322258769268	4.93983882751641e-05	0.000382812604835433	5.44846910467205e-05	0.0014475302255525	0.00324484057060277	0.000192290208899667	3.13653287022758e-05	0.00046410359904376	0.000667735252273101	0.00171323293662494	0.000333987070681372	0.000146773194996257	0.000215494085209594
333_Turruf	0.0609502954202604	9.62327944922122e-05	0.00208354402185093	5.48095336745139e-05	4.32390387960997e-05	0.000837002117839752	3.93314985678519e-05	0.000307497524847762	0.000103810354846519	0.000276292308684851	7.22333970856159e-05	8.66796438831195e-05	0.000176383685711248	0.000304569375917418	1.23809354093286e-05	5.39053506518267e-05	0.000124212528235122	8.95499857790009e-06	0.000102047877299211	9.08161224805305e-05	1.33953945380564e-05	0.00128941384612977	2.52965159451733e-05	0.000112043111004678	0.000107254466313933	9.48079653340212e-05	0.00168473158785112	0.00111910118483427	0.000159299794500062	0.000154652558065901	7.15283219778279e-05	1.93265411986004e-05	0.000211341334999671	0.000192444729122695	3.89106604196696e-05	3.52698803918317e-05	7.95835529736904e-05	9.21659091869388e-05	1.25460798803809e-05	0.0372986210982915	3.56249038693432e-05	0.000160580231243369	1.21493381183378e-05	3.208582992152e-05	0.000153361819698877	3.49160964233614e-05	0.000120766908038636	0.000154127552665791	2.95583250732877e-05
334_Grafla	0.0268448598361681	4.93169517426626e-06	0.000390819243360959	6.96981714280749e-06	3.76883856931476e-06	6.77771605891613e-06	1.69955044157748e-05	6.66864118809048e-06	4.63175970484311e-06	5.11666159644409e-06	1.00037736354121e-05	2.5014593885143e-05	6.85919949972062e-06	6.00461334470545e-06	5.47151068021043e-05	1.31645562513052e-05	4.87969524245681e-06	4.34210108027785e-06	1.64363983967602e-05	4.8556142583706e-06	5.61099102646286e-06	7.11489130436374e-06	6.29105533184625e-06	0.0622606653842564	0.210594910891798	5.43527259351811e-06	5.67335676417786e-06	5.29620707291299e-06	5.7563598247529e-06	4.21102392568455e-06	4.44405844112904e-06	6.45191810504886e-06	3.40643920456495e-06	6.3663360477398e-06	0.000158868204240708	6.03526715715581e-06	5.33738777186563e-06	7.80869376372645e-06	0.00147815075483266	5.54186178032773e-06	5.18706276863691e-06	5.69708970333606e-06	7.14391651273621e-06	5.13347223856005e-06	8.11372960897357e-05	3.52477445235791e-06	0.199172649194878	4.92737620314971e-06	6.41120636272061e-06
335_Viroli	0.154242994511699	7.82682473277358e-05	5.30236381438774e-05	0.00178220232975613	3.27473900232475e-05	0.00049323898086243	0.00119078845827091	0.000310614139417888	6.12070368260167e-05	0.000359765043217916	7.32076776166369e-05	0.00678445908569514	0.000174413026814235	0.000406791326366682	6.27583987297912e-05	0.00200880256046397	0.00232813753335341	0.000470297590770571	7.57340524137959e-05	5.22263128964238e-05	0.000774844518823318	0.00177893842120736	0.0108952863954768	7.55827654356882e-05	0.000412394532347063	0.0211672918179307	0.00119875733309811	0.000113389628604642	0.003825109942282	0.000312750589163424	0.000859994694510971	0.00317469936157829	4.68255165684042e-05	0.000224100742567547	7.11079178869359e-05	0.00131599779767144	0.000316380170851252	0.000317664503550665	5.06508795843423e-05	0.000715598205301816	0.000934077195090562	0.000114386444352313	6.1831358644694e-05	0.00721985228890762	4.24114960962814e-05	0.00266386055806991	0.000360441620022098	4.16063225472452e-05	0.000863487519943519
336_Atlsch	0.0775389986506961	1.62363413077739e-05	6.16125252240352e-05	0.000312866714886168	0.000216277912318736	0.00146502826529649	2.48951910647377e-05	1.4574067794835e-05	0.000875906914373895	0.000674427856858495	3.62567751489762e-05	0.00015999267541428	0.000421000042128543	0.00156527408941819	1.27730463922057e-05	0.00017666121898973	8.20105188040946e-05	9.37017688965732e-05	0.000127609716887187	2.77235217698107e-05	0.00117199689719043	0.0118368898382105	0.000351246934322941	5.31754226714011e-05	6.34147459213421e-05	0.00720249447178648	0.00018041538391764	9.5424013329118e-05	0.000332994260221078	0.000119026617772851	0.000677481869334776	0.0002160541608881	0.000149748729203368	1.52531649209839e-05	7.05465361447599e-05	5.53508498536847e-05	4.85186351621855e-05	5.0064349749148e-05	2.20898367921746e-05	4.00368709511441e-05	0.00177282939687662	7.32284039456663e-05	1.59163225248177e-05	0.00273583653252877	4.69414307835535e-05	0.0487202154706313	9.61542675232624e-05	7.74063866296241e-05	0.00129902661746648
337_Rupmag	0.0563828227083081	9.13551240752321e-06	0.000298569218067784	7.78801512789918e-06	0.000152354735934144	0.000470986988077759	0.000149084881330508	0.000169827282795905	0.000656481431493754	0.000234590699419572	7.15254834624199e-06	0.000187893174086165	6.76930921610631e-05	0.000742898370810254	7.80902125411157e-05	5.95740694250979e-06	0.000406789461011778	4.63390463523221e-05	0.000950960384234151	3.61248572352863e-05	4.39856086867258e-05	3.52949741187089e-05	0.000115554303877415	6.43898613158661e-05	0.000132511834975059	9.0023038767047e-05	0.000100820137917439	0.000858715527319023	9.18005848334513e-06	1.50874978431757e-05	9.25107022412207e-05	9.7687774600739e-05	0.000165334554463642	0.00047714629754757	3.54002518856558e-05	4.58860783461427e-05	9.70313388212927e-06	8.14566171213178e-05	0.000337401074043427	0.000139872644102221	0.000858813113296082	7.44091071340494e-05	1.17527595708637e-05	7.54335710806407e-06	3.24259735328352e-05	0.000206244521087376	0.000303485396168017	0.00109671824648335	6.40749352915669e-06
338_Micruf	0.00237556243058308	7.74803154281661e-07	8.87405634785309e-07	5.01145652455782e-07	2.97148561285533e-06	2.61885934761688e-06	6.784530359538e-07	2.17394506274384e-05	2.39395269327701e-05	6.15612683404722e-06	7.84705900063647e-06	1.08878980497856e-05	5.73478855333281e-07	2.80441894019782e-06	1.25839514698063e-05	3.37390640011418e-05	1.06773069562374e-05	5.34559532740641e-07	5.27300451978719e-06	4.31975812908761e-06	7.66686550236619e-07	5.63688873176644e-06	5.7215215116758e-07	3.76983033267686e-06	2.28373218138203e-06	6.12079579262069e-07	4.1265722335468e-06	1.31148501716715e-05	1.69973059873562e-06	1.96671672960917e-06	6.507943194942e-07	1.81503756966692e-06	1.60150954749143e-06	1.35260659724569e-05	2.18986192439661e-06	2.07601798338451e-06	4.58299002669989e-06	5.24693109337395e-06	2.96946330071211e-06	9.46814573260058e-06	5.45013670108493e-07	7.19164961648787e-07	2.48003649133702e-06	2.16338007853068e-06	4.9409557532769e-06	1.59732254977328e-06	1.53327794002188e-06	7.03010547153885e-06	1.6843908131479e-06
339_Aracaj	0.00626373653386508	1.23889885614205e-05	5.23352695315379e-05	1.44205668517207e-06	1.20364725585842e-06	1.88314389380919e-06	7.94104142111679e-06	1.42703877295957e-05	4.49496129644109e-06	7.53323787646329e-06	2.37834051482138e-05	8.5543011649951e-05	3.8491692439284e-06	1.30962374175349e-05	5.10471671647945e-06	1.73383570050105e-05	1.28037185148501e-05	7.02052895924942e-06	6.94559206935293e-06	2.47128614029952e-05	2.05363670973721e-06	1.20357874230531e-05	7.30656421934851e-06	1.47318734513051e-06	0.000108977766236976	1.76005119634675e-06	5.33320153923542e-06	1.4806351812386e-05	4.35248480643342e-06	1.0256232785042e-05	2.05660833712651e-06	1.15972296062508e-06	6.11783106232641e-06	0.000109824855277109	1.82612306571304e-06	8.62892944661926e-06	7.00558279093488e-05	1.74721459626053e-05	1.00090793994797e-05	2.22046670036548e-05	4.77685501387793e-06	1.52438903026961e-06	2.452251300621e-06	1.41213906659502e-06	4.31124697648542e-06	3.41870029492312e-06	4.5680351412371e-06	0.000240162035001445	2.12197862019152e-06
340_Cyptho	0.0200110611990527	2.53404898885379e-05	0.0107792357494801	2.53488536232733e-05	4.40301668125903e-06	1.18051532937357e-05	0.000204474370989756	0.000470944943278438	0.000853896967080102	1.63287182070799e-05	3.20576217143977e-05	1.12748272928076e-05	1.59517031380299e-05	0.000107224380580984	1.87314395665505e-05	6.73718681955104e-06	7.66129239567448e-06	1.89022397575539e-05	5.03211155970661e-05	4.24591463831729e-05	7.79810364419444e-06	2.70999795568575e-05	2.53681097643189e-05	6.33641081277364e-06	0.00198876801529446	1.30543933951813e-05	1.32169305891885e-05	5.4712350745843e-06	8.75910702609671e-06	1.710080052407e-05	1.33718704058958e-05	8.78465830811183e-06	6.4277683211801e-06	6.14967555136152e-05	3.41718434784986e-05	1.21080278240119e-05	2.41890871479998e-05	0.000108406371590327	0.000219467945272353	0.000269560923503671	4.81343779268987e-06	4.6672737607388e-06	1.9215122430217e-05	4.2906677364339e-06	0.000336354901911825	3.35581664072981e-05	0.00172654916606693	0.000116993578690357	7.85339473889632e-06
341_Milchi	0.227081847965613	0.000149684742580368	0.000895045750127345	0.00164586620466224	0.00229487656929574	0.0435806084396319	0.000228735419350766	0.0793719132155341	0.000829690807460357	0.000889731337475728	0.000250443087302557	0.00336383665122904	8.69920606663257e-05	0.00354961295021211	0.00105182020474419	0.00292349911650291	0.00050501353095017	6.42329710841394e-05	0.000281768551278158	0.000332328366551858	0.00134066432983062	0.0765663175001126	0.00392342364636915	0.00509372252100255	0.000513297023780388	0.00077238884956936	0.0018480011010997	0.00198222911795021	0.000855396261131165	0.000163156367135282	0.000192483367554328	0.00741178008292668	0.00024657205491464	0.000897713385334798	0.000428989694907862	0.000205257204605093	0.000328105414745219	0.000300754914568944	0.000422316596807215	0.000105556205687567	0.00169803235672268	0.000405161105685925	6.95337941243114e-05	8.2192230713531e-05	0.00154349577636558	0.00124807959130966	0.00870910321539279	0.000170173901715985	0.000968481810178864
342_Hyphyp	0.144965150968327	0.0200386910583635	0.000491177081590267	3.29775445789658e-05	0.00222461918603986	4.65842268999326e-05	0.000941072082464818	0.101299311305339	0.000311599230544319	0.000300877193993314	1.95435238152688e-05	8.52504840203133e-05	2.91549911282491e-05	0.000124567700639569	0.00035758095004273	6.09234639217654e-05	0.00019906094160231	0.000404261268307649	0.00189963577630521	0.000454661000012511	0.000822050677610743	5.06075739568169e-05	0.000320097816532766	3.62151205257734e-05	0.000233239272513336	3.43086114847335e-05	6.09683672122981e-05	0.000598888592170103	2.45264956844048e-05	0.0032835920984488	3.37042430823599e-05	4.80014688041175e-05	0.000561547988605308	8.46649488084692e-05	0.000116396749902906	0.00148926312649829	0.000319841817688891	0.000398132868509874	0.000625392069101313	0.000344440216921466	3.18471648470539e-05	0.000278751798073884	8.96179366618523e-05	2.55581334747067e-05	0.0012458011600243	3.31125049616694e-05	0.00144530429398393	0.000212951465880083	8.08932077625528e-05
343_Ramtuc	0.0018952399297658	4.20174451899456e-06	1.35092737766171e-05	3.36636770889657e-07	1.22944816185131e-06	1.19618555151904e-06	2.9697286668809e-07	3.33964564503614e-07	2.11848487967209e-06	6.31392442389185e-07	2.94939498274675e-07	3.28984461549161e-07	1.72781035827172e-06	2.17696067830893e-06	2.60186806302266e-07	3.01744866312099e-07	4.12680421917545e-07	2.75845227040498e-06	2.89714836447505e-07	3.98133158442923e-07	3.81574339169813e-07	3.38573512326772e-07	3.23658981179658e-07	3.0547791638103e-07	4.49166993213978e-06	2.26043464057731e-06	3.03952426841611e-07	8.36445886292446e-06	1.15366598110349e-06	3.0858486015296e-07	3.57814813174949e-07	4.9226328680591e-07	3.08232403089416e-06	2.77663996526891e-07	2.92083584518001e-07	1.91329457002473e-05	1.31625139603386e-05	2.62902716733184e-06	3.01714089982957e-06	6.27658192502907e-06	2.23345512490753e-06	9.76915431051686e-07	9.8363283425137e-07	3.47325972035132e-07	2.47524961447958e-06	6.73330759068043e-07	2.41517399982223e-05	0.0213623786792478	3.1355682971502e-07
344_Ramvit	0.000940569444474038	8.14993686536733e-07	2.6081501378625e-07	2.00826857470139e-07	2.95757425414687e-07	1.16401516994107e-06	1.91086628070723e-07	1.93814600517893e-06	2.71474720222504e-07	4.29884507543445e-06	7.62285172366055e-07	2.84552524576526e-07	2.32469243067572e-07	5.16110103484551e-06	2.39498451331039e-07	6.66872237343976e-07	2.0139904467951e-07	4.71240083551656e-07	5.04893114198048e-06	5.60966843308474e-07	2.43878150464878e-07	2.508755470347e-06	3.82138090831586e-07	6.30575543398954e-07	4.24917239486079e-06	1.43839190871864e-06	4.58990542561887e-07	2.23590259237838e-06	2.18536792651976e-07	6.44461749667869e-07	4.41680772335117e-07	1.91323711576328e-07	1.2935234039716e-06	3.3601426459992e-06	5.7301787462277e-07	2.63861245697777e-07	0.000180466331742863	4.53110733089256e-06	1.0805237987848e-06	3.25978295352714e-06	2.07415884677614e-07	6.06181347730106e-07	2.4501258098248e-07	1.9533978598553e-07	1.8920705006389e-06	1.09428280929045e-06	6.06990331063699e-06	5.04850087289465e-06	1.60325188464392e-07
345_Rupmag	0.0113142918539124	8.55477491490071e-06	6.48295959422808e-05	1.55669139212194e-05	6.33819834723113e-05	2.86282067745509e-05	7.87193026554572e-05	0.000205853043472113	1.75680090745391e-05	9.11204424769361e-06	9.8268094640047e-06	2.64511584790189e-05	1.07650221167324e-05	3.90751500783981e-05	1.9528093640568e-05	2.48457036280514e-05	1.10825708255203e-05	2.30581445129713e-06	1.58244528067281e-05	2.30632181134528e-05	6.35474131116227e-06	3.1125483562351e-05	1.07652901464777e-05	1.06575944676501e-05	5.49783952886872e-05	2.14058278372368e-05	2.34688635360489e-05	7.07182349523489e-05	5.13671918509967e-06	3.20836437455325e-05	2.23500081041198e-05	1.22336902060585e-05	2.15408330315496e-06	0.000853816700681975	7.88452571505206e-06	4.0542064596932e-05	7.15252016852881e-06	5.08369886839636e-05	1.4517151957383e-05	0.000134331179132233	2.60794691810207e-05	1.76831061563967e-05	3.00237008976817e-05	2.76962645762086e-06	9.03226890636061e-05	3.27677632254409e-06	3.57956515176546e-05	2.39674986529999e-05	6.14962594421125e-06
346_Myaral	0.0597228601499829	1.95541170658414e-05	0.00119170244699847	0.0117253110879851	0.000212285733350046	9.53324710418949e-05	0.000187356863993878	0.000171243439771063	0.00154742719608133	0.000133241965836147	0.000229509284051539	0.000251038051499827	5.80733437118156e-05	0.000607304977787225	2.59583839179505e-05	0.000806822529553179	0.013571079505045	1.11704785369654e-05	6.51866487583947e-05	4.44474858968318e-05	0.000181412343480064	0.00028648948730891	0.00023490399409067	0.000102849585649898	8.89228149144006e-05	0.00185466228915093	0.000969630586399278	0.00011339499607352	0.000207428858045315	0.000536861742754346	0.000372396513846665	0.000125691283753213	0.00623681749981471	9.65871709095156e-05	4.21729057800211e-05	0.00010410557488039	1.1995592495827e-05	0.00018285751174873	4.69264093455094e-05	0.00215342260128844	0.000733217715645756	9.35442575623376e-05	4.69099812773805e-05	4.78092929959502e-05	0.000240748304801508	6.95974712758425e-05	0.000283638253575392	8.45417841510825e-05	6.71871978827744e-05
347_Thecau	0.212985924084845	7.54881449874536e-05	0.000177412825734711	0.000320830662762121	0.00256406929003646	0.00124528551034049	0.00083089878746913	0.0296718731821533	0.00727296098887835	0.000359501360894539	0.00423269150185753	0.00545675133329184	0.000329884189579304	0.00321763195167837	0.000808751610424016	0.0430394361405446	0.00180442456698276	5.48289480622121e-05	0.00162922167622583	0.0017761704814326	0.00011962051698974	0.0138107036560326	0.00277336814186679	0.00109959637082876	0.000219599372755623	0.000126392796162098	0.000176083047875107	0.000668211794116645	0.000561792817596512	0.000821547855309352	0.00018397346487664	0.00127984920638777	8.81967850979771e-05	0.000632119139948445	0.000151082363783089	0.00062201694859291	0.000627224019968591	0.000718939515772403	0.00111966721391249	0.00055599120353144	0.00104368960665506	0.00107912368246576	0.00227174315590258	6.10853888277256e-05	0.00136670561091479	0.000342395494770461	0.00175609324506364	0.00076715897116156	0.000527351462174647
348_Camobs	0.246092851677825	0.00304561784532814	0.00247503445423926	0.00142359670442243	0.000323674728916265	0.007605416065217	0.134651482892206	0.0117119609119739	0.00515315404385852	6.17131128892255e-05	0.00177737246828038	0.000605467164785245	0.00168144866365911	0.00502377041839584	0.000339913500019087	0.000234860607540448	0.000216735054701504	0.00233154975294665	0.00105797950122815	0.000963829937892528	0.000356576311028991	0.000484608156362402	0.0138452916320459	0.000466612181156005	0.0188683414089328	0.00258099443512543	0.000523322384363076	0.00373747478250561	0.000185535314225759	0.00812541605408113	0.00016017923676937	0.00232784529626032	0.00431417889643057	0.00166117976305131	0.000114874438162965	0.000923326106291691	0.00211309964981442	0.00863204198408624	0.00244253371734647	0.00100432507172836	0.000168596215481736	0.000379447488575186	0.00264324546182325	0.00028778910687178	0.000610228682336664	0.00125077313349336	0.0233214035436037	0.00330785968268863	0.000850000039614702
349_Galruf	0.163262926619847	4.9419646611694e-05	0.00449743628928329	0.00321488358917615	7.52218118630974e-05	0.0152397775660788	6.10356193338949e-05	0.000168245197204216	0.000564585451499866	0.000334770314446891	0.00204648338871162	0.000422705560074815	0.0136125918762227	0.00236203444268713	0.00183631210611646	0.00112770449810971	0.00289830626689668	0.000119166928343588	8.12697920046565e-05	8.15737346968882e-05	0.000303953422641348	0.00371429975359151	0.000262521417361414	0.000275361648727949	0.00166353528363083	0.000632095486301886	0.000277760932792972	0.092160380278987	0.00596565963769695	0.00120094391111118	0.00054802506106271	4.88614456890961e-05	0.000200474438078903	0.001329202380525	0.000139072781437043	0.000291174651645938	0.00045693701030248	0.000455547479166578	0.000385505449008156	0.0351224825179725	7.80676526146128e-05	0.0862477906570241	0.00025686842059084	0.000168114162954711	0.00097706472393837	0.00014627514346231	0.000681383956698661	0.002231293808165	9.18600017980714e-05
350_Brochi	0.0234989230117332	6.86011293978947e-05	7.45649527639057e-05	4.22150156798771e-05	0.000980559540836205	0.00033637832789871	1.75312662886874e-05	1.43191813482779e-05	0.000222798239732076	0.000181917517569619	0.000138825147796243	7.40100507775203e-06	0.000483084125487694	0.000196255099790325	5.53625135857348e-06	0.000168078027265213	0.00131384232284546	5.39762188739402e-05	2.50564506047049e-05	3.87483216486009e-05	7.34431332063349e-05	7.00986493498521e-05	1.43337132480174e-05	5.52397410971913e-06	6.12685865445232e-06	7.2031413519671e-05	0.000216723352083917	2.02066281882027e-05	0.000149147640268431	0.000112327031784449	0.000557183210999508	1.92217262481187e-05	0.000936108233974727	1.81551548680525e-05	1.34935018958542e-05	7.06381708294935e-06	8.27806106855757e-05	1.67581171441464e-05	7.79720669489462e-06	0.000626215250755692	5.68308715859138e-05	0.000235403049296952	5.3136598246972e-06	2.73683283756805e-05	8.43969895206621e-05	0.000191365005882332	3.94442503466115e-05	0.00013887063541376	0.000984916496552818
351_Trovir	0.0017699727663396	2.75921848914686e-07	1.63685022756006e-06	2.74960846958728e-07	2.34296273700432e-07	2.93119315878402e-07	9.72502213005816e-07	3.53472770547337e-06	1.59751179650211e-06	5.77236685738096e-06	2.69653020611159e-07	4.19711499552988e-07	2.762129979044e-07	1.59168690552352e-06	2.55090050394328e-07	2.86542082680285e-07	3.08593210672495e-07	2.97555440090166e-07	2.2852286097554e-07	1.45467538707705e-06	2.56592928840426e-07	2.68602829306311e-07	2.0919491792097e-06	3.43972339672801e-06	1.04336682651984e-05	2.40923456892939e-07	8.10847631443845e-07	3.83637164457055e-07	5.12241810523912e-07	2.59308407924206e-07	9.60542303176607e-07	5.55133310377871e-07	6.7887157260993e-07	2.64097215989435e-07	7.70633328941135e-06	2.98294190244708e-06	5.43472602486111e-06	1.68343445048274e-06	1.26677595487161e-05	2.68868812480356e-07	5.13624734342049e-07	8.4950650086565e-07	8.57551789893252e-06	2.90139803070955e-07	2.66580204520888e-06	4.08760629555569e-07	7.00014282703651e-06	9.24564308295126e-07	8.00310387078637e-07
352_Syncin	0.00811540005038649	2.71051201458084e-06	9.48109907212769e-06	0.00108634949383475	5.88209010509622e-06	2.77493823200392e-05	5.55217893267995e-06	7.14867741349532e-06	6.91555963325827e-06	1.14919141974203e-05	5.83971020023506e-06	7.46219281780766e-06	5.88391214902642e-05	8.01476598279575e-05	2.04664138030481e-06	5.8252438376769e-05	1.41999678567456e-05	2.32152161260941e-05	2.19009590077091e-06	2.65924243204375e-06	5.05287067926428e-06	4.94829958280111e-06	1.18186926509039e-05	1.72381181626998e-06	1.94528050752585e-06	3.87484027402997e-06	2.22594848533577e-06	7.66740895239955e-06	0.874410682220804	0.000129565046924425	2.77042988531487e-06	8.0495800375915e-05	2.24644789659258e-06	1.93888197346795e-06	1.99689920972887e-06	2.79110150218959e-05	2.53481943417657e-06	1.82751282565612e-05	3.14417038713046e-06	6.747197047891e-06	0.000220301671972629	3.39743407144384e-05	1.89293448260485e-06	0.00141060384016936	1.07524347073611e-05	0.00102946914894473	3.44243455207954e-06	7.33842897628136e-06	2.90842440915103e-05
353_Graruf	0.0788772908203475	2.26799501811203e-05	0.000525422465370195	1.79185463621843e-05	1.47374454843174e-05	9.07136579062489e-05	0.000173520791730869	2.27613505100096e-05	0.00056311691140895	2.56942806852575e-05	1.7249158952469e-05	0.000148297133981619	1.94973366278743e-05	2.50407749101589e-05	0.000322481311462363	1.9055520656356e-05	1.65782640691023e-05	1.78389862835634e-05	0.000140890178035129	0.000378604091068652	1.93684326841441e-05	6.48014800532587e-05	2.19876225289263e-05	0.000308986707920705	0.00294469065575936	5.68059610428972e-05	9.09754315938164e-05	1.54285746693349e-05	1.64432460484691e-05	0.000158543235451999	2.01601424390308e-05	1.93774040536328e-05	4.2324419921913e-05	1.9020421932256e-05	0.00134091022724936	1.86408249736162e-05	1.88549750179043e-05	5.23568685152244e-05	0.259508257493365	0.000152016730822749	1.52036326630434e-05	1.87071383155857e-05	0.000115475578462475	1.71956848404173e-05	0.000218785324967185	4.5049213342551e-05	0.0160440705080317	0.000102177722336449	1.56405481837675e-05
354_Coltha	0.0346339011613875	7.25791445851249e-06	2.04268283782378e-05	0.000327798193599408	5.0591135701134e-06	4.22826571801441e-05	5.98769668567083e-06	5.1450357407441e-06	6.49359550273974e-06	3.33741061938155e-05	1.32915144552425e-05	1.55525064804675e-05	6.03986364889689e-06	2.29414626112581e-05	4.46151056175505e-06	0.000101803834296002	3.64252617521181e-05	0.000345509437870698	4.66556898851773e-06	8.4531353244967e-06	0.00119972103638863	4.72436821028342e-05	0.00013391044736647	4.14979520813554e-06	4.20775492296284e-06	2.01771041195815e-05	6.38981674720497e-06	2.16209465583785e-05	0.000596367162779375	6.11787521041556e-05	0.000175068469144554	0.000268069981813672	6.85327654922701e-06	1.46714660249909e-05	4.43718284464576e-06	2.88297480973034e-05	1.66709077444687e-05	6.04157441423327e-06	8.74149105842922e-06	3.19344388420657e-05	6.66730233970635e-06	5.00343052971034e-06	4.82483923178341e-06	0.000495833905882678	5.4649778652978e-06	0.00241765527054065	6.35131268845661e-06	4.8172321144045e-06	1.75013114699263e-05
355_Henleu	0.0997090106858923	0.000133281162835247	0.000269427342127296	0.00291544695198526	0.000129351162431927	0.0256124386847312	3.19272635291698e-05	3.55634739267462e-05	0.000510463566964941	0.00121454461175973	0.000205509907120607	0.00029194394172746	0.000375098072967204	0.0114761400965819	2.586840698731e-05	0.000884390275526921	0.000895942727004515	2.38461684696277e-05	7.13948562004378e-05	4.41729083611897e-05	0.00023055308553821	0.0327498448267455	0.00127739516415219	2.34581579785728e-05	9.13288361598325e-05	0.00125208018320831	0.000850076041214685	0.000383779491125118	0.00121283709930293	7.69482509992092e-05	0.00402804077509416	0.00010741340053754	0.00214634081078047	4.37614260586399e-05	2.1439317578728e-05	3.16494254569124e-05	0.000182292423607457	3.04565829629257e-05	3.07544118708409e-05	0.00104792145139586	0.000676012719468101	0.000837916559583189	2.37419897502907e-05	8.77296442396814e-05	0.000124895434734019	0.00049886886740553	4.82379135148672e-05	0.000117462707809765	0.000481772269225777
356_Sersub	0.0214849383540956	2.05726931132582e-06	1.91481673949862e-06	5.20217443468442e-06	1.73666607251972e-06	7.52004327841486e-05	8.12964720326796e-06	1.59341064872595e-06	2.65805426185512e-06	2.87980922393716e-06	1.49501249501841e-06	1.09114525855309e-05	1.74622538572567e-06	2.36771540500774e-06	1.89894141303218e-06	1.9653050838662e-06	1.31620140489409e-05	4.63797970092383e-05	2.48234808961898e-06	7.67734644548909e-06	0.000352391325190657	3.65463248282609e-05	1.26404080058231e-05	2.13511028092335e-06	1.39682926276964e-06	8.60103691450501e-06	0.000153641234892115	2.32840625773242e-06	7.86658739675687e-06	8.01386017867745e-06	9.38732597540581e-05	7.31403080077486e-05	1.91937485577205e-06	1.62541109621338e-06	2.66246435662935e-06	5.21158364517661e-06	2.04370830670164e-06	4.73685454093224e-06	2.85322607653294e-06	0.000175717197823722	2.39613939939206e-06	1.9169496213688e-05	2.14947353114534e-06	0.000273269619807814	2.72004603740597e-06	7.23747871439829e-05	1.99685040710301e-06	1.69787136000016e-06	5.2919770485574e-06
357_Canlon	0.0464727473179286	1.023345608734e-05	5.32625585088105e-05	0.00024937839721946	3.53876845748316e-05	0.139680536549589	1.56970215548693e-05	7.80625381278353e-05	1.0636665795531e-05	0.00193712918488366	0.00102654497144325	0.000417446812499983	1.30322473134934e-05	0.000251763811632912	1.39884131394688e-05	0.000657113162310135	1.26478272857895e-05	7.27235161547542e-06	0.000129228269614006	1.97295989848768e-05	0.000307034644613736	0.124762780904196	0.000314404661852754	1.90303897990842e-05	2.46097978586448e-05	0.000156913464043715	3.0727260847196e-05	3.55430892486535e-05	6.87618654653556e-05	1.39156295676391e-05	0.00093848591917671	3.63177821221277e-05	1.24638083483936e-05	0.000450499549507292	8.39062493877942e-06	1.2261543555957e-05	2.11480064349949e-05	3.35211837186656e-05	1.15051256007762e-05	0.000446731953935862	9.56976313043765e-05	7.86197287417715e-06	7.73599234560055e-06	0.000126696787729308	1.04464424672931e-05	7.50341556618941e-05	1.46164854209581e-05	8.56233040221197e-05	0.0120492426088154
358_Sclsca	0.0917356285895017	5.20264529977271e-05	0.000155550518943953	0.0133737370989084	9.33573137436193e-05	0.00302872617038379	0.000438479752523857	3.43294818650192e-05	0.0011308847957507	7.20340117420087e-05	0.000148020003424446	8.95937781027008e-05	0.000119889604866364	0.00127721929011644	2.48693955382424e-05	0.00113350527992971	0.000278564653998478	0.000159647029274583	0.000138025239590703	0.000187475854687267	0.00622737781916378	0.000176922639993362	0.000661551083082545	0.000131891967825991	2.51380476293686e-05	0.00259346783891436	0.0160341789034176	0.000188027949915472	0.00110752415826897	0.00338080005624345	0.000330589562683007	0.00650178068577207	0.000417311917331667	3.18909249309383e-05	3.78034334135199e-05	0.00139633791023061	0.00024397648359906	7.3340356591966e-05	7.04418055707758e-05	3.584614087556e-05	0.000139830081453838	0.000149700471594593	2.04725743701875e-05	0.0043301120143181	8.30634887491159e-05	0.00350851407547129	0.00105113911524047	8.28584602404276e-05	0.000273383989866368
359_Anohya	0.0153749718294825	6.11907122561565e-05	1.96406366507618e-05	8.34758011973654e-06	8.59357134383112e-05	2.17900504902536e-05	4.10477939183321e-06	4.20881803450449e-05	4.32746253670069e-06	2.50964006381523e-06	0.000779896217884473	2.62471368631035e-05	3.12548487565442e-06	3.77847050742551e-05	4.6464241508277e-06	0.00140180998810478	4.15640475012548e-05	2.01122502254679e-06	5.2327965785097e-05	2.69343933787069e-05	8.50378946839971e-06	3.63451503992992e-05	1.72028898238953e-05	0.00124719848244756	2.79065494630248e-05	2.99175771943194e-06	1.58135709508391e-05	2.2218566837339e-05	1.26958746671741e-05	7.39001776295169e-06	1.05687285612994e-05	2.93024256616515e-06	2.76111980665291e-05	8.61439279014528e-06	3.06427004406807e-06	7.39831662100473e-06	0.000227746644306468	2.92451457941522e-06	7.63339143157689e-06	2.43131115631217e-05	2.45789876023317e-06	1.75964082211391e-05	3.30320501131693e-06	2.11231519326197e-06	2.07168005567489e-05	7.46303856014977e-06	4.52307796991126e-05	1.75933305594935e-05	5.82514402480207e-06
360_Celtor	0.227748474010399	0.00012659959681011	0.00641105374209408	6.14542194067763e-05	0.000433580592211611	0.000752637345045101	0.00102002493572386	0.000265425243854592	0.00169772069463112	0.00106687964657905	3.75292440989608e-05	5.52555866191957e-05	0.000160704892267604	0.00225270106804161	0.000830781085218402	0.000248037818601635	7.7693309890597e-05	8.00720000016267e-05	0.00313319814082179	0.00162208949540604	0.000227389807287298	0.000533178925979875	0.000411767465808338	0.00120004902339545	0.00167861655077509	0.00374102083706767	0.000106188520886358	0.0001405154707364	8.39825143422152e-05	0.000252978486802194	0.000324874914833344	0.000114487582387701	0.000167635945374549	0.000187377025680449	0.000334853365433387	0.00044348400569541	0.000479619952744367	0.000116010448414052	0.00241454966716185	0.0480068059116276	9.09464866165062e-05	0.000169526523629912	0.000433761657549111	4.60167028471744e-05	0.014447305418629	0.00126523956031283	0.0458466636512712	0.00214809401976856	4.4243800180816e-05
361_Myratr	0.0663343692340294	1.74907145799696e-05	0.00034983838043272	0.00084582727489701	1.21964541668911e-05	0.000764156145888468	0.000263117867016231	1.42426321553824e-05	8.72596943965191e-05	7.89953209687118e-05	2.23763370238847e-05	2.54983987842917e-05	8.04795798094064e-05	0.00133711857042988	7.10743416415301e-06	6.29571706894674e-05	6.66508629759945e-05	0.000504124667105871	0.000147441342077631	1.45981996193707e-05	0.00445346250658313	0.000222395502993958	0.000569728838016842	1.76338176304099e-05	3.27773293078886e-05	7.28088604919291e-05	0.000138970666801333	0.000489197197929003	6.91692272692365e-05	0.000110335855258298	0.0330449815384755	0.000257505648482426	5.69758556165905e-05	0.000240762677545602	7.53024299245939e-06	6.35997064027952e-05	8.16731307270628e-05	0.000173155044653333	3.67385471827136e-05	0.000861451860992708	0.000334626917175224	1.35956137861798e-05	1.98383708676954e-05	0.000572788209419735	7.4202981643468e-05	0.763869522063267	6.403373583662e-05	9.86537901114138e-05	0.000291765740798426
362_Dropha	0.102116268123183	0.000204172525858199	0.0244306088391783	3.9476629471721e-05	0.000105735608180871	3.75207891105997e-05	0.00454601483358362	0.000347298031504675	0.000638546786661066	0.000174922964192605	0.000135146989522383	3.17201586740839e-05	0.000108078184388196	0.0011935857788265	9.80799065541431e-05	0.000122338994067973	2.84048937441775e-05	2.75085346078993e-05	3.70696551037111e-05	0.000382394031537539	2.81404700691596e-05	0.000193056212748708	5.95678436316517e-05	9.76903240503592e-05	0.00151967902597371	0.000928672734628829	2.73222554260676e-05	0.000379509325619852	4.81383256340574e-05	6.73556036473997e-05	5.4454771946766e-05	0.00011406488726991	0.000346778931960382	0.000906668497812055	0.000133232186852502	9.9034601662209e-05	0.00133385905000569	0.000946300889835296	0.0172703862411634	0.000952244111102367	7.05651725611297e-05	2.00706358802982e-05	0.000138315705288409	3.07243825239472e-05	0.00241978729688116	0.000416817621478113	0.0215731844422141	0.000555244838920671	2.57025359222072e-05
363_Myieca	0.465148434873047	0.000708695770706951	0.00196769664219358	0.00732214323555897	0.000121719129803549	0.00197640621810882	0.00289372269764292	0.00183423126817431	0.000322344703723657	0.000140703628255185	0.000284736583542707	0.000206177341989103	0.0145578822352568	0.00174432467726199	0.00134684578750767	0.00140498897140523	9.33906793642138e-05	0.0122269718778219	0.000782565767690689	0.0032646080392062	0.0018434240928571	0.000151286599023646	0.000419390608342577	0.000969406293638574	0.0020944805773481	0.00696218981046612	0.000483296594887634	0.00205453948163301	0.0104423345979277	0.00157749914298741	0.000316253081212677	0.00126054281907835	0.000879826556822136	0.000346730355090212	0.000930306479846143	0.00273750705648529	0.00149180931138988	0.000517633305414659	0.0302697765972225	0.00256717817661001	0.00017001663126625	8.55864498532706e-05	0.000479273203318704	0.00289885869268104	0.000599481417674192	0.00223607249715566	0.00219111885967736	0.00325506657113095	0.00189335506935574
364_Drymal	0.0574302772989786	3.95172559771221e-05	0.000105320428911197	5.84926558649536e-05	3.92563229759063e-05	5.14105742619534e-05	2.21840130596788e-05	5.72548377833977e-05	0.000104391042196279	1.13335937830996e-05	2.79767475348907e-05	5.05306288383722e-05	2.32680107081911e-05	0.000371884557203103	6.4622530534949e-06	1.17825733547306e-05	0.000116108928841352	1.66123691775526e-05	2.49878433363321e-05	0.000179910270175237	0.795696829618347	0.000242491684801193	0.000108638366878934	7.47525812222902e-06	4.86969222036063e-06	0.000733362087331625	8.32659682177552e-05	1.66824255198294e-05	2.1246491032269e-05	0.0148524497563735	0.000178707840535836	0.000235579252508551	2.98606026818709e-05	6.70120749602671e-06	9.54733919418728e-06	0.000101639082832571	7.55019972658354e-06	9.46934558762201e-06	1.00051830059997e-05	2.5137570346114e-05	0.000133348657359358	9.70347088340024e-06	1.15667999783665e-05	0.000130393968482424	3.447905815613e-05	0.00118593305846467	6.79872096648384e-05	1.74455811362591e-05	4.06713690798257e-05
365_Chacam	0.0240007676341435	9.68673915031026e-05	2.06207903585896e-05	0.000208307163071371	3.56270540878634e-05	2.92740332844896e-05	3.11254982407881e-05	0.000498532315451991	0.000114993250268845	5.97336921907949e-05	0.000201774997659233	5.75212342885427e-05	6.6874398113485e-05	0.000114651626172723	0.000723019743487853	0.000667036878408436	3.57002917224649e-05	1.1570389709948e-05	6.91886574715217e-06	0.000234336439240764	9.36832861958922e-06	0.000210097383394881	6.20374551324686e-06	4.538539114562e-05	2.00629376679508e-05	1.8256010099885e-05	3.44623893917718e-05	0.000224974641991281	1.99011742727591e-05	5.52027709956543e-05	6.16924019721599e-06	0.000183504540643635	1.8923169046989e-05	6.8151011167807e-06	6.40911251897631e-05	7.52214481647891e-06	0.000332376761152958	8.33373375038981e-06	3.99231411560706e-05	0.000175791457875359	7.89710004531018e-05	0.000128154274054881	0.901319089729994	2.38214883788028e-05	6.30934759966891e-06	4.78326040660422e-05	0.000144777561285694	6.64037199674556e-06	3.32268563384691e-05
366_Tolsul	0.000463138548997641	7.17665037958674e-07	7.47111699652475e-07	2.97069747787707e-06	3.42759345174774e-07	9.7718533745236e-07	2.00197792241859e-06	2.16514223612362e-06	8.85939878792192e-07	1.12556468751659e-07	1.06254525511443e-06	1.19265123949906e-07	1.73196624457801e-06	7.86780953881141e-07	3.07653530567882e-07	1.6420223593414e-06	1.43489845059203e-07	8.01063021602834e-07	8.44648312445078e-08	1.3590496422106e-07	2.76436702942463e-07	8.09308419267645e-07	1.34235106531274e-06	9.62904218519407e-07	4.85975035964305e-07	5.33318127801386e-07	5.9624320274039e-07	2.02401753537255e-06	5.26452479399248e-06	4.98672001224425e-05	8.23318351748448e-07	3.84933925066159e-06	3.20069924461646e-07	8.42147688142384e-07	1.47047418094412e-07	4.22385138454465e-07	4.00097102608059e-07	2.25594624426282e-06	1.40422921169399e-07	2.64643295542364e-06	7.88683066053352e-06	9.77722536138805e-07	7.00757425797569e-07	2.26990861408735e-07	7.96783708099135e-07	1.13133631944839e-07	5.02698268644116e-07	3.40772476971226e-07	1.22391029333051e-07
367_Myrmyo	0.0895929090657264	0.000392061437074998	4.32618303753428e-05	7.25312002797002e-05	6.7819561169053e-05	0.000417340062587467	0.000271256479116356	0.000204885699697462	0.0071556381334983	0.000207005983064829	8.90378139141273e-05	0.000421812348375545	0.000114468402315886	0.00675496323508609	3.11992578213067e-05	0.000371408760243261	0.00124445420816734	5.95865492268617e-05	0.000364039101634884	2.77554570418568e-05	0.00179494768308271	0.0025732537712436	0.0174601355110581	0.000122326247545354	2.53744246082809e-05	0.00396007186790658	0.000415717215934524	0.000309311070504501	0.000489454626792246	0.000400073550854467	0.0003167038397785	0.00048474319814112	0.00865160689623622	9.26505921030421e-05	5.75922349110283e-05	0.000137203739119535	0.000158546273190283	0.000320475654726368	0.000140410225401081	4.19851767165622e-05	0.661294192925979	3.41390967577636e-05	2.38315211754643e-05	0.000682480670997802	0.000116631494869292	0.044527287535256	0.000170384224565883	8.15921651386446e-05	0.000339017419324031
368_Cryobs	0.00539320215943514	2.028055223617e-05	4.50085262536644e-05	8.97159821818094e-07	4.87333486560321e-06	1.13264939157766e-05	7.74057963548747e-07	2.52441431119213e-05	3.44360851743914e-05	4.4403113421062e-06	2.77821665515801e-06	3.89315958090623e-06	5.52320103235569e-06	1.22425304396971e-05	1.29530806374309e-06	1.14119248136596e-05	2.73091917265406e-06	6.80375753753662e-07	1.04644390654498e-05	3.70880702771485e-05	5.54654994008978e-06	4.86507182845008e-06	5.61328099268631e-06	4.71329138164845e-06	1.31954557556426e-05	7.22949699765378e-07	1.00028720036677e-06	3.28525875006547e-06	2.46916160820075e-06	5.71776862153541e-06	2.72462619490635e-06	1.09582084034987e-06	7.32996845350457e-05	1.47947099739609e-06	6.81235690139379e-07	3.62415383483842e-06	1.65332955537527e-05	9.7405138833306e-07	0.00019010040766606	1.6347423455771e-05	8.87139382226317e-06	1.00196734967604e-06	1.09556193314281e-05	7.7941801151239e-07	3.14965209931729e-05	6.81667680460557e-06	0.000104682088700663	3.46672968606557e-06	5.75563853307447e-07
369_Parnig	0.0375690342519563	8.4821930127053e-05	0.000233397478580922	4.28196868861354e-05	7.65921541499006e-05	0.00105605928089854	0.000126268107306667	0.00018952300414571	0.000158574821941722	4.66089460334662e-05	3.49561744848975e-05	2.55998015929477e-05	0.00943257437065888	2.22831989816174e-05	0.000337503973027207	0.000275673962708688	2.42877700866695e-05	6.09290311212536e-06	2.15558297038772e-05	4.60030126122031e-05	3.97245058247956e-05	0.000723744994901603	2.50816710362101e-05	4.62398020953432e-05	0.000103162627792174	6.19501823087637e-05	6.57529841817259e-05	0.8200483435732	3.98095758836644e-05	1.09291665301416e-05	5.94243431130243e-05	7.81258081919114e-06	0.000468419517348684	0.000409245341846893	5.28136852167811e-06	1.36722240922069e-05	4.11928862795764e-05	2.89937924646892e-05	0.000105921054813483	0.0104191384576009	6.01341120782939e-05	0.000147544605129772	6.50962871678714e-06	2.56543019451873e-05	0.000956355029636453	2.62776933287428e-05	3.15770985724856e-05	0.000181068267633118	8.28549433383156e-06
370_Cravul	0.0757940863418628	0.000220236732122789	0.000268694226358954	0.000208037208655626	0.000253532562841455	0.00146970161611914	0.000138750799944517	3.07880991923453e-05	0.000175835206072302	0.000104222609973081	9.61065079713479e-05	2.64134689064448e-05	0.0147077458884372	0.0024022243238549	1.965620407765e-05	0.00103247845559258	0.000358307624586219	1.46447478562333e-05	2.59288158659109e-05	4.91774203258636e-05	0.000301052021939792	0.000623667739947624	0.000220796933002033	0.000155481906018557	1.26132444731862e-05	0.000424090686368846	0.00149262699009613	0.00665260446725977	0.000273591693552374	4.72427512667777e-05	0.00159753993353138	0.000183168067081038	0.000759450724855612	3.06144645442551e-05	1.24219144986529e-05	2.3320597140443e-05	0.000325447871316841	2.97382344732897e-05	3.0133468789803e-05	0.000152294124811607	6.35807119652646e-05	6.16097035296344e-05	3.80465667819121e-05	0.000440575723492679	0.000308746165585242	0.00158713667676527	0.000130029290664332	0.000128514030065076	0.000404052788535398
371_Hypstr	0.0577131345483624	0.0134273777987411	0.00166232809716332	2.05546936835017e-05	7.79949244094417e-05	0.000310047594684138	7.85642421638188e-05	6.65473162989395e-05	0.000804865903578074	0.00254860564159275	2.74907079207252e-05	4.24264205799868e-05	4.84784382967672e-05	0.00625885093505003	1.47931590900899e-05	2.61852683640338e-05	0.000120694694684337	0.000496123156155072	0.000231759976215362	0.000470545021387962	8.70227580467187e-05	3.07818731825422e-05	0.000349942155089921	3.94877900464527e-05	2.55246233114113e-05	0.000370119401769917	0.00154701079874482	0.000488504410975022	2.86076915275596e-05	5.12131049917014e-05	2.04560692140542e-05	6.92981974437592e-05	0.79743334078742	0.000149481524803195	1.01761245758022e-05	2.1985480090321e-05	0.000164926192343809	0.00140397116306354	9.33000936009769e-05	0.00101969270827889	0.00064714653976664	2.78468525274983e-05	4.05062625603038e-05	1.74612905862067e-05	0.00173517522974018	0.000833313456245651	0.000228589087798634	5.94814384416351e-05	4.00350883234339e-05
372_Salcoe	0.0976352757188104	0.00213624336671082	4.13879837585163e-05	6.81576242589182e-05	0.00040701434419856	0.00201152519644987	0.000207265044959289	0.00871867445352552	2.99045091890893e-05	4.84359759661019e-05	0.0072574421828723	0.00944825761853199	0.0567500858468051	0.00676044549061124	0.00018463768945892	0.00409507838454896	0.00224436322211029	2.2235920987534e-05	0.000113833353739414	0.00223571200785235	3.0531258104382e-05	0.0152710757170867	0.000314081493267003	4.09201970138773e-05	0.00125537302342984	0.000239979579702379	0.000284855284523479	0.00157344949376325	0.000973128879949359	0.000126833106343638	3.83394279090084e-05	0.000115942784197296	0.000773357415182991	3.70044091375403e-05	2.4408780829023e-05	0.000124158371605091	0.00203220772699256	0.00013899550594732	2.99089072832171e-05	0.00591377052692065	2.42223897375498e-05	0.000267710910939381	0.000316484733670009	2.34588151187537e-05	0.000797900411622916	0.000192632047768997	0.000158786783484772	0.000356844479584358	2.61042816578003e-05
373_Lateul	0.00520400335648434	7.96285013574091e-06	3.05888456753736e-06	5.93848018052527e-06	1.13452755968984e-06	1.39354246143167e-06	0.000113159851688435	1.2795517877935e-05	5.78126304035408e-05	6.81723008735287e-06	1.2874567252042e-05	1.7096549196947e-05	9.56471707279923e-06	8.88065443361804e-05	1.25999827688133e-06	8.73960892120849e-06	2.65699116399927e-05	1.56966585779595e-06	1.12409669053458e-06	1.13122242129246e-06	5.48774047248743e-06	1.02419486586881e-05	2.62435967299521e-05	1.21211619681664e-06	2.42760741813237e-06	0.000271729306819714	8.6736566769365e-06	1.70057349260186e-05	2.12702433333561e-05	1.68704303317213e-05	1.19015090095273e-06	2.14907743504659e-06	3.60584999704047e-05	2.08498046795507e-05	9.89208618216289e-07	4.40440967402032e-06	6.9968727963906e-06	8.85883055522398e-06	1.22340597488727e-06	4.13729191003439e-06	0.000119318532846127	1.0948941693916e-06	1.01679066821918e-06	1.397887329966e-05	5.88639796201677e-06	0.00735712901732584	1.14471097481336e-06	1.20133124170433e-06	4.86960871934147e-06
374_Crafas	0.0615109699712453	1.88949058212737e-05	3.35932169649301e-05	0.000413987816639503	2.14248050106211e-05	0.0305398940641618	3.00279607756318e-05	0.000263199886108548	2.1600022121791e-05	2.36268600732515e-05	1.86642335815637e-05	0.724136065744083	0.00011733979255351	0.00022283773005579	2.03563767122699e-05	0.000296557630116342	3.37965053539464e-05	1.70358844347922e-05	2.97940043645072e-05	4.67629855886639e-05	0.000309295102342916	0.0679769088330245	0.000327710161010587	7.04414032383114e-05	4.40922202667142e-05	0.000177585707923916	0.000224105305537274	0.000348305338929072	0.000146470869713746	5.84249738341555e-05	0.00460515318944916	0.000566014564417555	0.000104361643917233	3.10151735548665e-05	7.96409294039133e-05	2.21205309884572e-05	2.67536107617335e-05	2.801152693449e-05	6.71725019760324e-05	0.000713961601225365	7.64695262484439e-05	2.1010825788477e-05	1.79240782117134e-05	0.000530752302092726	6.46759770865767e-05	0.000413463668274075	0.000119950293440111	2.7397909644897e-05	0.0058102341639422
375_Attspa	0.0148226312320992	1.60235336686544e-05	5.66377626374397e-05	2.31760331821763e-05	2.69577143596743e-06	3.01303178677007e-06	7.60906389490807e-05	5.09952038213384e-05	7.54215995574921e-05	3.42983745028379e-05	1.35809459420579e-05	1.1612493123825e-05	8.48978279912797e-06	4.27926828233186e-06	1.66390584532189e-05	5.33063739949957e-05	2.60169626950475e-05	2.61869264848241e-05	3.35520445444336e-06	0.000501923963981968	1.52189270783931e-05	1.035790709481e-05	1.75235064865789e-05	8.71506816447073e-06	2.59947344874237e-05	2.22536684636849e-06	7.51848413831148e-06	1.90139144157312e-05	7.62573548835505e-06	1.64581491778681e-05	2.18338607778455e-06	4.15297779536627e-06	6.90708882221198e-06	1.91050512100995e-05	5.74285341958403e-05	2.15760549050286e-05	2.38264903011088e-05	1.64806036694116e-05	0.00011588752192966	1.44151928663852e-05	2.71833786402411e-05	2.19978225117923e-05	2.0042432586699e-05	2.409308074483e-06	3.53029564501822e-05	6.10286257336813e-06	0.00362786715535785	1.68649441155965e-05	1.66559305747196e-06
376_Tursub	0.0571877662360994	0.000381782686838489	5.31560540300502e-05	0.00150052570848987	5.4860239302597e-05	0.000379813065225046	0.00247071846058581	1.75079136937176e-05	0.000677831337217236	6.78497877097721e-05	9.95793982176294e-05	1.41587170005263e-05	0.00022394268388175	0.000427414797364878	1.26971693939798e-05	0.00148062786802639	0.000691282818474303	4.51846604376865e-05	1.46569608861112e-05	0.000149912387906065	0.000179400797457025	0.00010128993200435	0.000212137375357478	6.2412489878972e-05	0.000133364886985226	0.00133366573081598	0.000666313246897387	0.000147831523481151	0.00142214423495357	0.000695212785170716	3.1463104932451e-05	0.000264233965858207	7.24096155025236e-05	5.92655926150336e-05	3.97015655246066e-05	8.0376934976101e-05	0.000120204399873507	0.000126787721682581	4.34728748946539e-05	0.000124677714281315	0.000491678277718903	9.87394133739114e-05	4.20444269418473e-05	0.000483062849325493	2.5779410022032e-05	0.00279303160347521	0.000884612657494381	0.000492290355497318	0.000170613117300726
377_Tarmaj	0.0132243606892614	2.05259308925051e-05	1.33509720657373e-05	7.60904717231593e-06	5.85346806550462e-06	2.9620655511508e-06	1.86411696040929e-05	2.63863237725981e-05	2.0623706721892e-05	1.38748569193685e-05	3.32165776310051e-06	2.83450373348105e-05	1.60884251173805e-05	3.44361381873817e-05	9.64092029500002e-06	0.000153203786947489	9.65123459462273e-06	1.77417845142718e-06	8.47747023007463e-06	2.90573959578034e-05	2.34838748193662e-05	5.46968171792982e-05	1.47218642015793e-05	7.887554051007e-06	4.44763366102157e-05	1.58172783910253e-05	1.2396211768072e-05	1.70868396703757e-05	7.51642551233654e-06	1.54059054530503e-06	3.01222966260798e-06	3.31613095284516e-06	3.07369849783668e-05	2.37238502966064e-06	2.1995091195819e-05	1.24525616790495e-05	0.975919608382315	7.58461382371169e-06	3.1417929284576e-06	8.11614122042426e-06	2.28740180901427e-05	7.36387439620066e-06	0.000901053555408856	2.25101548849576e-06	9.59471460324205e-06	2.36621336877237e-05	1.78758930547849e-05	7.43619074608898e-06	3.51862571282237e-05
378_Turalb	0.0456463869895866	0.00021316198345594	0.00227611319737423	3.6356075519743e-05	7.6593066217813e-05	0.000791950187690106	0.000400045116083437	7.80931601890623e-05	0.000609931868711728	0.000109953208653662	0.000194054491652453	7.22190095106364e-05	0.000196891704702651	0.00434530694838396	1.57841368190403e-05	0.000297460046980136	1.51099679317219e-05	2.54323818268504e-05	2.02412752626809e-05	0.000769625960522609	2.39516204004851e-05	0.000122095835472291	2.5427891662234e-05	2.47572825060803e-05	0.00649027650899378	0.000104422181816441	6.7184225958811e-05	0.00078833490594595	0.000282395370232207	0.000210744391317471	7.03736313086473e-05	0.000131944141848245	7.05162868259323e-05	6.41086025275384e-05	4.17902197953341e-05	5.66519072050314e-05	0.00973896590813518	0.000155534256981937	0.00115157188142702	0.000237628733254696	2.10936539614027e-05	1.34351650136143e-05	0.000336501247003621	2.46691687385781e-05	0.000263241186769436	7.2307827666082e-05	0.00399022154965572	0.000484137330333141	1.03720631796306e-05
379_Cravul	0.202345088467457	0.000551248769015868	0.000235493447192308	0.000493851323880649	0.0273279486328596	0.0342438813638655	0.00100817437723285	0.000694538891810425	0.00106825369407463	8.71119063648292e-05	0.000353835874651781	0.000679459800572853	0.000700117608130141	0.00381331582484666	6.95659073199293e-05	0.000928551764549171	0.0123102199610128	7.45025336696914e-05	0.000161028125775982	0.00489769872003735	0.00209238080745025	0.00154399117869199	0.000233089687314393	0.000214574149012914	0.00035891086626362	0.00148186152488833	0.00202011174479425	0.07074178010852	0.000231417884884971	0.000216591109929206	0.00058956640499879	0.00132965597251093	0.0300670361081722	0.000283863992926032	0.000218781581255758	0.000413804240496388	0.000592021886344259	0.000310168351636704	5.22218947806993e-05	0.000402254597757537	6.18752197488487e-05	0.00157444025271789	0.000493798865702073	0.000960560334311992	0.000312559701079641	0.00409580131006033	0.00102992087797806	0.000914408365000764	0.00111225020210692
380_Pronud	0.000481655625968459	1.27574126874682e-07	1.20809879868618e-06	3.80629107915686e-07	5.85844341699446e-07	2.08468924116303e-06	3.69393328677614e-07	1.00438810123579e-06	1.71561566777175e-06	1.82583416368085e-07	1.07650726507296e-06	9.41510191094836e-07	9.59501089741922e-07	1.02711766629266e-06	1.21343460281846e-07	1.24118054578637e-06	1.1999415451271e-06	3.69477368169457e-07	1.45614197166959e-07	1.88863352312474e-07	1.41472666469977e-07	1.45234569467931e-07	5.06892931517685e-07	1.01458863745832e-06	3.09190801099266e-06	9.34442365354398e-07	7.81834219978785e-07	1.50724329859239e-06	3.93458523436236e-07	1.7606589016524e-06	1.47276168535601e-07	1.4927146244833e-07	7.15012650377281e-07	1.55197070905118e-07	9.13451962057853e-08	1.24439796473947e-06	2.23851911438556e-06	1.10523067118151e-06	1.64018941746181e-06	1.95696142778649e-06	6.04955299720865e-07	4.36715430434636e-07	1.41487346915197e-07	3.26706014958616e-07	1.68242314282551e-07	1.81310004902637e-06	1.24011847118021e-06	0.999311489245698	1.36748108609734e-07
381_Maclea	0.107597869449268	2.68012612050492e-05	8.62456738954727e-05	0.000212657094046982	0.00725190712937565	0.000126476823883095	0.000107617976980777	0.0057538214281002	8.91836831024307e-05	6.91259851551925e-05	6.69270055690908e-05	5.60927098112516e-05	6.7307228699369e-05	0.000525203566598351	6.88305020278064e-05	0.000136829779438131	0.00553393674280779	7.06484380081765e-05	0.00018006219558802	6.29555874159546e-05	8.21684571103321e-05	0.000233463882286342	0.000287298507442174	0.000130728505415545	3.68373087650503e-05	0.00125223715136309	0.000211709081708309	0.000109915107690354	0.00144672540533023	0.000335987602244885	0.000286910075820982	0.000131097553647565	0.000159259177108932	0.00276955904598377	1.2962065899116e-05	2.81289472663447e-05	0.000187820504073017	7.06459050111053e-05	6.44623172282553e-05	0.000223778693606047	0.000185526762717733	0.000311419892032904	1.52427214529142e-05	0.00049625030240619	0.126765871626121	0.000164459891402826	8.83676767276256e-05	9.92191795381772e-05	7.85988700857334e-05
382_Psileu	0.0263917468035643	7.41731990952541e-05	4.43690323946413e-06	1.18730927156604e-05	0.952611984058647	6.05980159287885e-06	3.48361644383106e-06	0.000165155683537452	3.88922940483332e-05	4.10683963682571e-05	7.29667931970314e-05	4.25230118784563e-05	1.33660902740221e-05	8.18059367983501e-05	3.87501094038569e-06	5.39817056409986e-05	0.000113376626716757	3.30355026568234e-06	6.43683414357512e-06	7.11845835441253e-05	5.94204009382225e-06	8.98965965649048e-05	5.28233128880066e-06	0.000101020458781503	9.19830852718241e-06	0.000111136331107485	8.31062184718823e-05	4.87733426040732e-05	5.85738745798542e-06	1.04521191925996e-05	1.16753259611863e-05	4.22177747643014e-06	0.000110494400092159	1.75776641818677e-05	5.75200953828313e-06	5.3306084814475e-06	3.51988949831006e-05	8.14501585244863e-06	2.43893157239313e-05	0.000123584113610781	3.96124228727634e-05	2.89504436759481e-06	6.41163332558091e-06	1.92136176195174e-05	3.1971985018361e-05	8.1569541650709e-05	7.35183334671085e-05	1.93593055399907e-05	6.72837803721748e-05
383_Locnem	0.000884438160396376	4.56374844891295e-07	3.55241676489308e-07	1.10865503884065e-07	1.2626867515163e-07	1.04304955581309e-06	1.20555236861291e-07	1.1330367431977e-07	1.57574594066728e-07	3.49936816992128e-07	8.71330646799475e-08	4.26043092178288e-07	2.00057456664396e-07	1.24842300266957e-07	9.55775779414003e-08	1.24550753685826e-07	9.03881023648233e-07	2.10871169428898e-06	3.117123853304e-07	1.32671889451195e-07	2.76676463438528e-06	1.55267747958521e-07	4.57385415384928e-07	1.11411897195392e-07	6.28419973916042e-08	3.77639873759575e-07	1.70312571631015e-07	1.60574731612829e-07	1.53738267154506e-07	9.49627078950935e-07	5.79969700384487e-07	2.24296568881857e-06	1.55124526106967e-07	1.05855125418363e-07	1.29753072743067e-07	2.29340508159677e-06	1.05959941736599e-07	1.20434115304886e-07	1.69058695953861e-07	1.30958007567617e-07	3.74829818532305e-07	2.55283904742458e-07	7.8396243140932e-08	0.000113858437897534	1.52273592952443e-07	2.82375036755112e-07	1.0272198098053e-07	1.17808327306902e-07	1.40371800526432e-07
384_Hylama	0.0331299276718257	2.68099595517923e-05	2.88609040623206e-05	0.000245246009581058	2.08877554852897e-05	7.8052263437056e-05	7.53626626620718e-05	0.000221052941011526	0.00014825037655771	0.000223901477409691	6.54314099338827e-05	3.9805773196144e-05	0.000132400746690056	9.03045754055757e-05	9.12666752656121e-06	5.35524545257839e-05	0.007001779595532	7.35940009929327e-06	3.9106436027119e-05	2.35666115269861e-05	8.0425627123363e-05	0.000168026838680417	0.00158388002012696	3.21108717440031e-05	9.82707562798958e-06	0.00031852110371246	3.87804999590244e-05	9.27631490117439e-05	1.14202258244442e-05	7.65368174535911e-05	3.33509640810367e-05	1.10740844413899e-05	0.000954334953553818	5.62907941682893e-05	2.6093349729012e-05	4.12814549077806e-05	8.43676661241054e-06	2.85614870299207e-05	9.67986372485905e-06	0.000135621101420557	0.00139689832634715	9.85067636623543e-05	2.46405782183901e-05	6.6596480838433e-06	0.000164391377772355	8.29841608491463e-05	6.01650274800185e-05	2.69247426612128e-05	0.00256287082902968
385_Milchi	0.0528146208760821	1.30830959464494e-05	0.000146406308291759	3.26324985129986e-05	3.69601000433591e-05	8.92291226765992e-05	0.00825852519023376	0.000133083965461406	0.00043802460387895	9.62128830188424e-05	2.9799639310422e-05	0.000289070760111204	0.000314665291070869	0.000794055556735059	9.2134772312987e-05	8.51314180852829e-05	0.00134359246187884	4.23660899954684e-05	0.00029319913611361	2.92812633905613e-05	3.02182877311753e-05	0.000104008298905565	0.000949907605270238	6.38821789138755e-05	8.13786814020439e-05	0.000145375090406515	1.06997656899441e-05	0.000307978175840164	1.3561025371777e-05	0.000350927048615701	1.16475391200656e-05	4.01571196558817e-05	0.00017573516236537	0.0124314000549289	2.92716762702834e-05	2.583159613274e-05	3.3921484764797e-05	0.000222615653196412	3.39823001805281e-05	0.000129030326789842	9.29351621662362e-05	5.84311952029051e-05	2.42397963680446e-05	2.30319473893313e-05	0.00144231652697645	0.00124669993696677	7.18021806866551e-05	2.73967246230054e-05	1.81749556161523e-05
386_Tursub	0.110382374527981	0.00124094530428598	0.000211319086784581	0.000408987033890807	0.000160533601156135	0.000500494912046335	0.0019055291650316	0.00264803707541417	0.00219449148165206	0.000581634762051893	0.000558364673913712	0.000754215829224632	0.00297696944771543	0.00186017981052623	0.000153283744735695	0.000716563946674236	0.00144659204117318	0.00190595247599485	0.000304606757615944	0.000183053067992331	0.000508040271861073	0.00149304562806339	0.000137831930131926	5.40612219192782e-05	0.00159576530643033	0.000132821504721385	0.000567844918415556	0.000370085826359678	0.00814085293979404	0.00138194093656042	5.18707531356356e-05	0.000469317421312307	0.000302471146125001	0.00490050748292752	6.79088214905093e-05	0.000425603862883515	0.000974947015723527	0.000533717365631741	0.000716496594038764	0.00312935718451187	3.53732468613338e-05	0.00024078463615083	0.000217530415781892	0.000110678277970824	0.000703169300692325	0.000500311230984536	0.00868124767066071	0.000898268339295822	3.50982225539759e-05
[truncated: 1,380 more rows]
[truncated: 152 more columns]
