# Supplementary material for: PROTAX-Sound: A probabilistic framework for automated animal sound identification
Source: PLoS One. 2017 Sep 1;12(9):e0184048. doi: 10.1371/journal.pone.0184048 (PMC5581177; doi:10.1371/journal.pone.0184048)
Supplement: S2 Table — Latin names and 6-letter short names for 200 study species. (TXT) [file pone.0184048.s003.txt]

Acropternis orthonyx	Acrort
Ammodramus humeralis	Ammhum
Andigena nigrirostris	Andnig
Anodorhynchus hyacinthinus	Anohya
Ara ararauna	Araara
Ara chloropterus	Arachl
Ara macao	Aramac
Ara militaris	Aramil
Ara severus	Arasev
Aramides cajaneus	Aracaj
Arremon atricapillus	Arratr
Arremon taciturnus	Arrtac
Asthenes moreirae	Astmor
Atlapetes albofrenatus	Atlalb
Atlapetes schistaceus	Atlsch
Attila rufus	Attruf
Attila spadiceus	Attspa
Automolus paraensis	Autpar
Automolus rufipileatus	Autruf
Basileuterus culicivorus	Bascul
Batara cinerea	Batcin
Brotogeris chiriri	Brochi
Buteo nitidus	Butnit
Camptostoma obsoletum	Camobs
Cantorchilus leucotis	Canleu
Cantorchilus longirostris	Canlon
Catharus aurantiirostris	Cataur
Celeus torquatus	Celtor
Cercomacra nigrescens	Cernig
Cercomacra tyrannina	Certyr
Certhiaxis cinnamomeus	Cercin
Chamaeza campanisona	Chacam
Chamaeza ruficauda	Charuf
Chiroxiphia caudata	Chicau
Chiroxiphia pareola	Chipar
Cichlocolaptes leucophrus	Cicleu
Cinnycerthia olivascens	Cinoli
Cinnycerthia unirufa	Cinuni
Coereba flaveola	Coefla
Colaptes campestris	Colcam
Colibri thalassinus	Coltha
Conopophaga lineata	Conlin
Conopophaga melanops	Conmel
Corythopis delalandi	Cordel
Cranioleuca vulpina	Cravul
Crax fasciolata	Crafas
Crotophaga ani	Croani
Crypturellus cinereus	Crycin
Crypturellus obsoletus	Cryobs
Crypturellus soui	Crysou
Cyclarhis gujanensis	Cycguj
Cyphorhinus arada	Cypara
Cyphorhinus thoracicus	Cyptho
Dendrocolaptes certhia	Dencer
Deroptyus accipitrinus	Deracc
Dromococcyx phasianellus	Dropha
Drymophila ferruginea	Dryfer
Drymophila malura	Drymal
Drymophila ochropyga	Dryoch
Drymophila rubricollis	Dryrub
Dryocopus lineatus	Drylin
Dysithamnus mentalis	Dysmen
Dysithamnus xanthopterus	Dysxan
Elaenia frantzii	Elafra
Eleoscytalopus indigoticus	Eleind
Euscarthmus meloryphus	Eusmel
Formicarius analis	Forana
Formicarius colma	Forcol
Furnarius figulus	Furfig
Galbula ruficauda	Galruf
Glaucidium brasilianum	Glabra
Grallaria flavotincta	Grafla
Grallaria kaestneri	Grakae
Grallaria quitensis	Graqui
Grallaria ruficapilla	Graruf
Grallaria rufula	Graruf1
Grallaricula nana	Granan
Guira guira	Guigui
Habia rubica	Habrub
Hemitriccus diops	Hemdio
Henicorhina leucophrys	Henleu
Henicorhina negreti	Henneg
Herpetotheres cachinnans	Hercac
Hirundinea ferruginea	Hirfer
Hydropsalis maculicaudus	Hydmac
Hylexetastes uniformis	Hyluni
Hylopezus nattereri	Hylnat
Hylophilus amaurocephalus	Hylama
Hylophilus semicinereus	Hylsem
Hylophylax naevius	Hylnae
Hypocnemis cantator	Hypcan
Hypocnemis hypoxantha	Hyphyp
Hypocnemis striata	Hypstr
Hypoedaleus guttatus	Hypgut
Isleria hauxwelli	Islhau
Lathrotriccus euleri	Lateul
Lipaugus vociferans	Lipvoc
Lochmias nematura	Locnem
Lophotriccus galeatus	Lopgal
Mackenziaena leachii	Maclea
Mackenziaena severa	Macsev
Manacus manacus	Manman
Megarynchus pitangua	Megpit
Megascops choliba	Megcho
Merulaxis ater	Merate
Metallura tyrianthina	Mettyr
Micrastur ruficollis	Micruf
Microcerculus marginatus	Micmar
Microrhopias quixensis	Micqui
Milvago chimachima	Milchi
Mimus saturninus	Mimsat
Myadestes ralloides	Myaral
Myiornis ecaudatus	Myieca
Myiothlypis flaveola	Myifla
Myiothlypis leucoblephara	Myileu
Myiothlypis nigrocristata	Myinig
Myiothlypis rivularis	Myiriv
Myornis senilis	Myosen
Myrmeciza atrothorax	Myratr
Myrmeciza ferruginea	Myrfer
Myrmeciza longipes	Myrlon
Myrmeciza squamosa	Myrsqu
Myrmoborus leucophrys	Myrleu
Myrmoborus myotherinus	Myrmyo
Myrmothera campanisona	Myrcam
Nyctidromus albicollis	Nycalb
Odontorchilus cinereus	Odocin
Ognorhynchus icterotis	Ognict
Pardirallus nigricans	Parnig
Patagioenas plumbea	Patplu
Penelope montagnii	Penmon
Percnostola rufifrons	Perruf
Perissocephalus tricolor	Pertri
Pheugopedius coraya	Phecor
Pheugopedius mystacalis	Phemys
Philydor atricapillus	Phiatr
Pitangus sulphuratus	Pitsul
Platyrinchus platyrhynchos	Plapla
Procnias nudicollis	Pronud
Psarocolius angustifrons	Psaang
Psittacara leucophthalmus	Psileu
Pteroglossus aracari	Pteara
Pulsatrix koeniswaldiana	Pulkoe
Pyriglena leuconota	Pyrleu
Pyriglena leucoptera	Pyrleu1
Pyrrhura frontalis	Pyrfro
Ramphastos dicolorus	Ramdic
Ramphastos tucanus	Ramtuc
Ramphastos vitellinus	Ramvit
Ramphocaenus melanurus	Rammel
Rhopias gularis	Rhogul
Rupornis magnirostris	Rupmag
Saltator atricollis	Salatr
Saltator coerulescens	Salcoe
Saltator fuliginosus	Salful
Saltator grossus	Salgro
Saltator similis	Salsim
Schiffornis virescens	Schvir
Sclateria naevia	Sclnae
Sclerurus mexicanus	Sclmex
Sclerurus rufigularis	Sclruf
Sclerurus scansor	Sclsca
Scytalopus griseicollis	Scygri
Scytalopus speluncae	Scyspe
Scytalopus spillmanni	Scyspi
Scytalopus vicinior	Scyvic
Serpophaga subcristata	Sersub
Setophaga pitiayumi	Setpit
Sittasomus griseicapillus	Sitgri
Sporophila falcirostris	Spofal
Sporophila frontalis	Spofro
Sturnella magna	Stumag
Synallaxis albescens	Synalb
Synallaxis cinerascens	Syncin
Synallaxis cinnamomea	Syncin1
Synallaxis ruficapilla	Synruf
Synallaxis spixi	Synspi
Tachyphonus coronatus	Taccor
Tapera naevia	Tapnae
Taraba major	Tarmaj
Thamnomanes caesius	Thacae
Thamnophilus caerulescens	Thacae1
Theristicus caudatus	Thecau
Todirostrum cinereum	Todcin
Todirostrum poliocephalum	Todpol
Tolmomyias sulphurescens	Tolsul
Troglodytes aedon	Troaed
Trogon viridis	Trovir
Turdus albicollis	Turalb
Turdus flavipes	Turfla
Turdus fuscater	Turfus
Turdus leucomelas	Turleu
Turdus rufiventris	Turruf
Turdus subalaris	Tursub
Tyrannus melancholicus	Tyrmel
Vanellus chilensis	Vanchi
Vireo olivaceus	Viroli
Xiphorhynchus guttatus	Xipgut
Xiphorhynchus obsoletus	Xipobs
Zonotrichia capensis	Zoncap
