# Supplementary material for: PROTAX-Sound: A probabilistic framework for automated animal sound identification
Source: PLoS One. 2017 Sep 1;12(9):e0184048. doi: 10.1371/journal.pone.0184048 (PMC5581177; doi:10.1371/journal.pone.0184048)
Supplement: S3 Table — Logical table containing the 5-fold division of the 1766 audio files used for training/test of PROTAX-Sound. (TXT) [file pone.0184048.s004.txt]

0=test;1=training
0,1,1,1,1
0,1,1,1,1
0,1,1,1,1
0,1,1,1,1
0,1,1,1,1
0,1,1,1,1
0,1,1,1,1
0,1,1,1,1
0,1,1,1,1
0,1,1,1,1
0,1,1,1,1
0,1,1,1,1
0,1,1,1,1
0,1,1,1,1
0,1,1,1,1
0,1,1,1,1
0,1,1,1,1
0,1,1,1,1
0,1,1,1,1
0,1,1,1,1
0,1,1,1,1
0,1,1,1,1
0,1,1,1,1
0,1,1,1,1
0,1,1,1,1
0,1,1,1,1
0,1,1,1,1
0,1,1,1,1
0,1,1,1,1
0,1,1,1,1
0,1,1,1,1
0,1,1,1,1
0,1,1,1,1
0,1,1,1,1
0,1,1,1,1
0,1,1,1,1
0,1,1,1,1
0,1,1,1,1
0,1,1,1,1
0,1,1,1,1
0,1,1,1,1
0,1,1,1,1
0,1,1,1,1
0,1,1,1,1
0,1,1,1,1
0,1,1,1,1
0,1,1,1,1
0,1,1,1,1
0,1,1,1,1
0,1,1,1,1
0,1,1,1,1
0,1,1,1,1
0,1,1,1,1
0,1,1,1,1
0,1,1,1,1
0,1,1,1,1
0,1,1,1,1
0,1,1,1,1
0,1,1,1,1
0,1,1,1,1
0,1,1,1,1
0,1,1,1,1
0,1,1,1,1
0,1,1,1,1
0,1,1,1,1
0,1,1,1,1
0,1,1,1,1
0,1,1,1,1
0,1,1,1,1
0,1,1,1,1
0,1,1,1,1
0,1,1,1,1
0,1,1,1,1
0,1,1,1,1
0,1,1,1,1
0,1,1,1,1
0,1,1,1,1
0,1,1,1,1
0,1,1,1,1
0,1,1,1,1
0,1,1,1,1
0,1,1,1,1
0,1,1,1,1
0,1,1,1,1
0,1,1,1,1
0,1,1,1,1
0,1,1,1,1
0,1,1,1,1
0,1,1,1,1
0,1,1,1,1
0,1,1,1,1
0,1,1,1,1
0,1,1,1,1
0,1,1,1,1
0,1,1,1,1
0,1,1,1,1
0,1,1,1,1
0,1,1,1,1
0,1,1,1,1
0,1,1,1,1
0,1,1,1,1
0,1,1,1,1
0,1,1,1,1
0,1,1,1,1
0,1,1,1,1
0,1,1,1,1
0,1,1,1,1
0,1,1,1,1
0,1,1,1,1
0,1,1,1,1
0,1,1,1,1
0,1,1,1,1
0,1,1,1,1
0,1,1,1,1
0,1,1,1,1
0,1,1,1,1
0,1,1,1,1
0,1,1,1,1
0,1,1,1,1
0,1,1,1,1
0,1,1,1,1
0,1,1,1,1
0,1,1,1,1
0,1,1,1,1
0,1,1,1,1
0,1,1,1,1
0,1,1,1,1
0,1,1,1,1
0,1,1,1,1
0,1,1,1,1
0,1,1,1,1
0,1,1,1,1
0,1,1,1,1
0,1,1,1,1
0,1,1,1,1
0,1,1,1,1
0,1,1,1,1
0,1,1,1,1
0,1,1,1,1
0,1,1,1,1
0,1,1,1,1
0,1,1,1,1
0,1,1,1,1
0,1,1,1,1
0,1,1,1,1
0,1,1,1,1
0,1,1,1,1
0,1,1,1,1
0,1,1,1,1
0,1,1,1,1
0,1,1,1,1
0,1,1,1,1
0,1,1,1,1
0,1,1,1,1
0,1,1,1,1
0,1,1,1,1
0,1,1,1,1
0,1,1,1,1
0,1,1,1,1
0,1,1,1,1
0,1,1,1,1
0,1,1,1,1
0,1,1,1,1
0,1,1,1,1
0,1,1,1,1
0,1,1,1,1
0,1,1,1,1
0,1,1,1,1
0,1,1,1,1
0,1,1,1,1
0,1,1,1,1
0,1,1,1,1
0,1,1,1,1
0,1,1,1,1
0,1,1,1,1
0,1,1,1,1
0,1,1,1,1
0,1,1,1,1
0,1,1,1,1
0,1,1,1,1
0,1,1,1,1
0,1,1,1,1
0,1,1,1,1
0,1,1,1,1
0,1,1,1,1
0,1,1,1,1
0,1,1,1,1
0,1,1,1,1
0,1,1,1,1
0,1,1,1,1
0,1,1,1,1
0,1,1,1,1
0,1,1,1,1
0,1,1,1,1
0,1,1,1,1
0,1,1,1,1
0,1,1,1,1
0,1,1,1,1
0,1,1,1,1
0,1,1,1,1
0,1,1,1,1
0,1,1,1,1
0,1,1,1,1
0,1,1,1,1
0,1,1,1,1
0,1,1,1,1
0,1,1,1,1
0,1,1,1,1
0,1,1,1,1
0,1,1,1,1
0,1,1,1,1
0,1,1,1,1
0,1,1,1,1
0,1,1,1,1
0,1,1,1,1
0,1,1,1,1
0,1,1,1,1
0,1,1,1,1
0,1,1,1,1
0,1,1,1,1
0,1,1,1,1
0,1,1,1,1
0,1,1,1,1
0,1,1,1,1
0,1,1,1,1
0,1,1,1,1
0,1,1,1,1
0,1,1,1,1
0,1,1,1,1
0,1,1,1,1
0,1,1,1,1
0,1,1,1,1
0,1,1,1,1
0,1,1,1,1
0,1,1,1,1
0,1,1,1,1
0,1,1,1,1
0,1,1,1,1
0,1,1,1,1
0,1,1,1,1
0,1,1,1,1
0,1,1,1,1
0,1,1,1,1
0,1,1,1,1
0,1,1,1,1
0,1,1,1,1
0,1,1,1,1
0,1,1,1,1
0,1,1,1,1
0,1,1,1,1
0,1,1,1,1
0,1,1,1,1
0,1,1,1,1
0,1,1,1,1
0,1,1,1,1
0,1,1,1,1
0,1,1,1,1
0,1,1,1,1
0,1,1,1,1
0,1,1,1,1
0,1,1,1,1
0,1,1,1,1
0,1,1,1,1
0,1,1,1,1
0,1,1,1,1
0,1,1,1,1
0,1,1,1,1
0,1,1,1,1
0,1,1,1,1
0,1,1,1,1
0,1,1,1,1
0,1,1,1,1
0,1,1,1,1
0,1,1,1,1
0,1,1,1,1
0,1,1,1,1
0,1,1,1,1
0,1,1,1,1
0,1,1,1,1
0,1,1,1,1
0,1,1,1,1
0,1,1,1,1
0,1,1,1,1
0,1,1,1,1
0,1,1,1,1
0,1,1,1,1
0,1,1,1,1
0,1,1,1,1
0,1,1,1,1
0,1,1,1,1
0,1,1,1,1
0,1,1,1,1
0,1,1,1,1
0,1,1,1,1
0,1,1,1,1
0,1,1,1,1
0,1,1,1,1
0,1,1,1,1
0,1,1,1,1
0,1,1,1,1
0,1,1,1,1
0,1,1,1,1
0,1,1,1,1
0,1,1,1,1
0,1,1,1,1
0,1,1,1,1
0,1,1,1,1
0,1,1,1,1
0,1,1,1,1
0,1,1,1,1
0,1,1,1,1
0,1,1,1,1
0,1,1,1,1
0,1,1,1,1
0,1,1,1,1
0,1,1,1,1
0,1,1,1,1
0,1,1,1,1
0,1,1,1,1
0,1,1,1,1
0,1,1,1,1
0,1,1,1,1
0,1,1,1,1
0,1,1,1,1
0,1,1,1,1
0,1,1,1,1
0,1,1,1,1
0,1,1,1,1
0,1,1,1,1
0,1,1,1,1
0,1,1,1,1
0,1,1,1,1
0,1,1,1,1
0,1,1,1,1
0,1,1,1,1
0,1,1,1,1
0,1,1,1,1
0,1,1,1,1
0,1,1,1,1
0,1,1,1,1
0,1,1,1,1
0,1,1,1,1
0,1,1,1,1
0,1,1,1,1
0,1,1,1,1
0,1,1,1,1
0,1,1,1,1
0,1,1,1,1
0,1,1,1,1
0,1,1,1,1
0,1,1,1,1
0,1,1,1,1
0,1,1,1,1
0,1,1,1,1
0,1,1,1,1
1,0,1,1,1
1,0,1,1,1
1,0,1,1,1
1,0,1,1,1
1,0,1,1,1
1,0,1,1,1
1,0,1,1,1
1,0,1,1,1
1,0,1,1,1
1,0,1,1,1
1,0,1,1,1
1,0,1,1,1
1,0,1,1,1
1,0,1,1,1
1,0,1,1,1
1,0,1,1,1
1,0,1,1,1
1,0,1,1,1
1,0,1,1,1
1,0,1,1,1
1,0,1,1,1
1,0,1,1,1
1,0,1,1,1
1,0,1,1,1
1,0,1,1,1
1,0,1,1,1
1,0,1,1,1
1,0,1,1,1
1,0,1,1,1
1,0,1,1,1
1,0,1,1,1
1,0,1,1,1
1,0,1,1,1
1,0,1,1,1
1,0,1,1,1
1,0,1,1,1
1,0,1,1,1
1,0,1,1,1
1,0,1,1,1
1,0,1,1,1
1,0,1,1,1
1,0,1,1,1
1,0,1,1,1
1,0,1,1,1
1,0,1,1,1
1,0,1,1,1
1,0,1,1,1
1,0,1,1,1
1,0,1,1,1
1,0,1,1,1
1,0,1,1,1
1,0,1,1,1
1,0,1,1,1
1,0,1,1,1
1,0,1,1,1
1,0,1,1,1
1,0,1,1,1
1,0,1,1,1
1,0,1,1,1
1,0,1,1,1
1,0,1,1,1
1,0,1,1,1
1,0,1,1,1
1,0,1,1,1
1,0,1,1,1
1,0,1,1,1
1,0,1,1,1
1,0,1,1,1
1,0,1,1,1
1,0,1,1,1
1,0,1,1,1
1,0,1,1,1
1,0,1,1,1
1,0,1,1,1
1,0,1,1,1
1,0,1,1,1
1,0,1,1,1
1,0,1,1,1
1,0,1,1,1
1,0,1,1,1
1,0,1,1,1
1,0,1,1,1
1,0,1,1,1
1,0,1,1,1
1,0,1,1,1
1,0,1,1,1
1,0,1,1,1
1,0,1,1,1
1,0,1,1,1
1,0,1,1,1
1,0,1,1,1
1,0,1,1,1
1,0,1,1,1
1,0,1,1,1
1,0,1,1,1
1,0,1,1,1
1,0,1,1,1
1,0,1,1,1
1,0,1,1,1
1,0,1,1,1
1,0,1,1,1
1,0,1,1,1
1,0,1,1,1
1,0,1,1,1
1,0,1,1,1
1,0,1,1,1
1,0,1,1,1
1,0,1,1,1
1,0,1,1,1
1,0,1,1,1
1,0,1,1,1
1,0,1,1,1
1,0,1,1,1
1,0,1,1,1
1,0,1,1,1
1,0,1,1,1
1,0,1,1,1
1,0,1,1,1
1,0,1,1,1
1,0,1,1,1
1,0,1,1,1
1,0,1,1,1
1,0,1,1,1
1,0,1,1,1
1,0,1,1,1
1,0,1,1,1
1,0,1,1,1
1,0,1,1,1
1,0,1,1,1
1,0,1,1,1
1,0,1,1,1
1,0,1,1,1
1,0,1,1,1
1,0,1,1,1
1,0,1,1,1
1,0,1,1,1
1,0,1,1,1
1,0,1,1,1
1,0,1,1,1
1,0,1,1,1
1,0,1,1,1
1,0,1,1,1
1,0,1,1,1
1,0,1,1,1
1,0,1,1,1
1,0,1,1,1
1,0,1,1,1
1,0,1,1,1
1,0,1,1,1
1,0,1,1,1
1,0,1,1,1
1,0,1,1,1
1,0,1,1,1
1,0,1,1,1
1,0,1,1,1
1,0,1,1,1
1,0,1,1,1
1,0,1,1,1
1,0,1,1,1
1,0,1,1,1
1,0,1,1,1
1,0,1,1,1
1,0,1,1,1
1,0,1,1,1
1,0,1,1,1
1,0,1,1,1
1,0,1,1,1
1,0,1,1,1
1,0,1,1,1
1,0,1,1,1
1,0,1,1,1
1,0,1,1,1
1,0,1,1,1
1,0,1,1,1
1,0,1,1,1
1,0,1,1,1
1,0,1,1,1
1,0,1,1,1
1,0,1,1,1
1,0,1,1,1
1,0,1,1,1
1,0,1,1,1
1,0,1,1,1
1,0,1,1,1
1,0,1,1,1
1,0,1,1,1
1,0,1,1,1
1,0,1,1,1
1,0,1,1,1
1,0,1,1,1
1,0,1,1,1
1,0,1,1,1
1,0,1,1,1
1,0,1,1,1
1,0,1,1,1
1,0,1,1,1
1,0,1,1,1
1,0,1,1,1
1,0,1,1,1
1,0,1,1,1
1,0,1,1,1
1,0,1,1,1
1,0,1,1,1
1,0,1,1,1
1,0,1,1,1
1,0,1,1,1
1,0,1,1,1
1,0,1,1,1
1,0,1,1,1
1,0,1,1,1
1,0,1,1,1
1,0,1,1,1
1,0,1,1,1
1,0,1,1,1
1,0,1,1,1
1,0,1,1,1
1,0,1,1,1
1,0,1,1,1
1,0,1,1,1
1,0,1,1,1
1,0,1,1,1
1,0,1,1,1
1,0,1,1,1
1,0,1,1,1
1,0,1,1,1
1,0,1,1,1
1,0,1,1,1
1,0,1,1,1
1,0,1,1,1
1,0,1,1,1
1,0,1,1,1
1,0,1,1,1
1,0,1,1,1
1,0,1,1,1
1,0,1,1,1
1,0,1,1,1
1,0,1,1,1
1,0,1,1,1
1,0,1,1,1
1,0,1,1,1
1,0,1,1,1
1,0,1,1,1
1,0,1,1,1
1,0,1,1,1
1,0,1,1,1
1,0,1,1,1
1,0,1,1,1
1,0,1,1,1
1,0,1,1,1
1,0,1,1,1
1,0,1,1,1
1,0,1,1,1
1,0,1,1,1
1,0,1,1,1
1,0,1,1,1
1,0,1,1,1
1,0,1,1,1
1,0,1,1,1
1,0,1,1,1
1,0,1,1,1
1,0,1,1,1
1,0,1,1,1
1,0,1,1,1
1,0,1,1,1
1,0,1,1,1
1,0,1,1,1
1,0,1,1,1
1,0,1,1,1
1,0,1,1,1
1,0,1,1,1
1,0,1,1,1
1,0,1,1,1
1,0,1,1,1
1,0,1,1,1
1,0,1,1,1
1,0,1,1,1
1,0,1,1,1
1,0,1,1,1
1,0,1,1,1
1,0,1,1,1
1,0,1,1,1
1,0,1,1,1
1,0,1,1,1
1,0,1,1,1
1,0,1,1,1
1,0,1,1,1
1,0,1,1,1
1,0,1,1,1
1,0,1,1,1
1,0,1,1,1
1,0,1,1,1
1,0,1,1,1
1,0,1,1,1
1,0,1,1,1
1,0,1,1,1
1,0,1,1,1
1,0,1,1,1
1,0,1,1,1
1,0,1,1,1
1,0,1,1,1
1,0,1,1,1
1,0,1,1,1
1,0,1,1,1
1,0,1,1,1
1,0,1,1,1
1,0,1,1,1
1,0,1,1,1
1,0,1,1,1
1,0,1,1,1
1,0,1,1,1
1,0,1,1,1
1,0,1,1,1
1,0,1,1,1
1,0,1,1,1
1,0,1,1,1
1,0,1,1,1
1,0,1,1,1
1,0,1,1,1
1,0,1,1,1
1,0,1,1,1
1,0,1,1,1
1,0,1,1,1
1,0,1,1,1
1,0,1,1,1
1,0,1,1,1
1,0,1,1,1
1,0,1,1,1
1,0,1,1,1
1,0,1,1,1
1,0,1,1,1
1,0,1,1,1
1,0,1,1,1
1,0,1,1,1
1,0,1,1,1
1,0,1,1,1
1,0,1,1,1
1,0,1,1,1
1,0,1,1,1
1,0,1,1,1
1,0,1,1,1
1,0,1,1,1
1,0,1,1,1
1,0,1,1,1
1,0,1,1,1
1,0,1,1,1
1,0,1,1,1
1,0,1,1,1
1,0,1,1,1
1,0,1,1,1
1,0,1,1,1
1,0,1,1,1
1,0,1,1,1
1,1,0,1,1
1,1,0,1,1
1,1,0,1,1
1,1,0,1,1
1,1,0,1,1
1,1,0,1,1
1,1,0,1,1
1,1,0,1,1
1,1,0,1,1
1,1,0,1,1
1,1,0,1,1
1,1,0,1,1
1,1,0,1,1
1,1,0,1,1
1,1,0,1,1
1,1,0,1,1
1,1,0,1,1
1,1,0,1,1
1,1,0,1,1
1,1,0,1,1
1,1,0,1,1
1,1,0,1,1
1,1,0,1,1
1,1,0,1,1
1,1,0,1,1
1,1,0,1,1
1,1,0,1,1
1,1,0,1,1
1,1,0,1,1
1,1,0,1,1
1,1,0,1,1
1,1,0,1,1
1,1,0,1,1
1,1,0,1,1
1,1,0,1,1
1,1,0,1,1
1,1,0,1,1
1,1,0,1,1
1,1,0,1,1
1,1,0,1,1
1,1,0,1,1
1,1,0,1,1
1,1,0,1,1
1,1,0,1,1
1,1,0,1,1
1,1,0,1,1
1,1,0,1,1
1,1,0,1,1
1,1,0,1,1
1,1,0,1,1
1,1,0,1,1
1,1,0,1,1
1,1,0,1,1
1,1,0,1,1
1,1,0,1,1
1,1,0,1,1
1,1,0,1,1
1,1,0,1,1
1,1,0,1,1
1,1,0,1,1
1,1,0,1,1
1,1,0,1,1
1,1,0,1,1
1,1,0,1,1
1,1,0,1,1
1,1,0,1,1
1,1,0,1,1
1,1,0,1,1
1,1,0,1,1
1,1,0,1,1
1,1,0,1,1
1,1,0,1,1
1,1,0,1,1
1,1,0,1,1
1,1,0,1,1
1,1,0,1,1
1,1,0,1,1
1,1,0,1,1
1,1,0,1,1
1,1,0,1,1
1,1,0,1,1
1,1,0,1,1
1,1,0,1,1
1,1,0,1,1
1,1,0,1,1
1,1,0,1,1
1,1,0,1,1
1,1,0,1,1
1,1,0,1,1
1,1,0,1,1
1,1,0,1,1
1,1,0,1,1
1,1,0,1,1
1,1,0,1,1
1,1,0,1,1
1,1,0,1,1
1,1,0,1,1
1,1,0,1,1
1,1,0,1,1
1,1,0,1,1
1,1,0,1,1
1,1,0,1,1
1,1,0,1,1
1,1,0,1,1
1,1,0,1,1
1,1,0,1,1
1,1,0,1,1
1,1,0,1,1
1,1,0,1,1
1,1,0,1,1
1,1,0,1,1
1,1,0,1,1
1,1,0,1,1
1,1,0,1,1
1,1,0,1,1
1,1,0,1,1
1,1,0,1,1
1,1,0,1,1
1,1,0,1,1
1,1,0,1,1
1,1,0,1,1
1,1,0,1,1
1,1,0,1,1
1,1,0,1,1
1,1,0,1,1
1,1,0,1,1
1,1,0,1,1
1,1,0,1,1
1,1,0,1,1
1,1,0,1,1
1,1,0,1,1
1,1,0,1,1
1,1,0,1,1
1,1,0,1,1
1,1,0,1,1
1,1,0,1,1
1,1,0,1,1
1,1,0,1,1
1,1,0,1,1
1,1,0,1,1
1,1,0,1,1
1,1,0,1,1
1,1,0,1,1
1,1,0,1,1
1,1,0,1,1
1,1,0,1,1
1,1,0,1,1
1,1,0,1,1
1,1,0,1,1
1,1,0,1,1
1,1,0,1,1
1,1,0,1,1
1,1,0,1,1
1,1,0,1,1
1,1,0,1,1
1,1,0,1,1
1,1,0,1,1
1,1,0,1,1
1,1,0,1,1
1,1,0,1,1
1,1,0,1,1
1,1,0,1,1
1,1,0,1,1
1,1,0,1,1
1,1,0,1,1
1,1,0,1,1
1,1,0,1,1
1,1,0,1,1
1,1,0,1,1
1,1,0,1,1
1,1,0,1,1
1,1,0,1,1
1,1,0,1,1
1,1,0,1,1
1,1,0,1,1
1,1,0,1,1
1,1,0,1,1
1,1,0,1,1
1,1,0,1,1
1,1,0,1,1
1,1,0,1,1
1,1,0,1,1
1,1,0,1,1
1,1,0,1,1
1,1,0,1,1
1,1,0,1,1
1,1,0,1,1
1,1,0,1,1
1,1,0,1,1
1,1,0,1,1
1,1,0,1,1
1,1,0,1,1
1,1,0,1,1
1,1,0,1,1
1,1,0,1,1
1,1,0,1,1
1,1,0,1,1
1,1,0,1,1
1,1,0,1,1
1,1,0,1,1
1,1,0,1,1
1,1,0,1,1
1,1,0,1,1
1,1,0,1,1
1,1,0,1,1
1,1,0,1,1
1,1,0,1,1
1,1,0,1,1
1,1,0,1,1
1,1,0,1,1
1,1,0,1,1
1,1,0,1,1
1,1,0,1,1
1,1,0,1,1
1,1,0,1,1
1,1,0,1,1
1,1,0,1,1
1,1,0,1,1
1,1,0,1,1
1,1,0,1,1
1,1,0,1,1
1,1,0,1,1
1,1,0,1,1
1,1,0,1,1
1,1,0,1,1
1,1,0,1,1
1,1,0,1,1
1,1,0,1,1
1,1,0,1,1
1,1,0,1,1
1,1,0,1,1
1,1,0,1,1
1,1,0,1,1
1,1,0,1,1
1,1,0,1,1
1,1,0,1,1
1,1,0,1,1
1,1,0,1,1
1,1,0,1,1
1,1,0,1,1
1,1,0,1,1
1,1,0,1,1
1,1,0,1,1
1,1,0,1,1
1,1,0,1,1
1,1,0,1,1
1,1,0,1,1
1,1,0,1,1
1,1,0,1,1
1,1,0,1,1
1,1,0,1,1
1,1,0,1,1
1,1,0,1,1
1,1,0,1,1
1,1,0,1,1
1,1,0,1,1
1,1,0,1,1
1,1,0,1,1
1,1,0,1,1
1,1,0,1,1
1,1,0,1,1
1,1,0,1,1
1,1,0,1,1
1,1,0,1,1
1,1,0,1,1
1,1,0,1,1
1,1,0,1,1
1,1,0,1,1
1,1,0,1,1
1,1,0,1,1
1,1,0,1,1
1,1,0,1,1
1,1,0,1,1
1,1,0,1,1
1,1,0,1,1
1,1,0,1,1
1,1,0,1,1
1,1,0,1,1
1,1,0,1,1
1,1,0,1,1
1,1,0,1,1
1,1,0,1,1
1,1,0,1,1
1,1,0,1,1
1,1,0,1,1
1,1,0,1,1
1,1,0,1,1
1,1,0,1,1
1,1,0,1,1
1,1,0,1,1
1,1,0,1,1
1,1,0,1,1
1,1,0,1,1
1,1,0,1,1
1,1,0,1,1
1,1,0,1,1
1,1,0,1,1
1,1,0,1,1
1,1,0,1,1
1,1,0,1,1
1,1,0,1,1
1,1,0,1,1
1,1,0,1,1
1,1,0,1,1
1,1,0,1,1
1,1,0,1,1
1,1,0,1,1
1,1,0,1,1
1,1,0,1,1
1,1,0,1,1
1,1,0,1,1
1,1,0,1,1
1,1,0,1,1
1,1,0,1,1
1,1,0,1,1
1,1,0,1,1
1,1,0,1,1
1,1,0,1,1
1,1,0,1,1
1,1,0,1,1
1,1,0,1,1
1,1,0,1,1
1,1,0,1,1
1,1,0,1,1
1,1,0,1,1
1,1,0,1,1
1,1,0,1,1
1,1,0,1,1
1,1,0,1,1
1,1,0,1,1
1,1,0,1,1
1,1,0,1,1
1,1,0,1,1
1,1,0,1,1
1,1,0,1,1
1,1,0,1,1
1,1,0,1,1
1,1,0,1,1
1,1,0,1,1
1,1,0,1,1
1,1,0,1,1
1,1,0,1,1
1,1,0,1,1
1,1,0,1,1
1,1,0,1,1
1,1,0,1,1
1,1,0,1,1
1,1,0,1,1
1,1,0,1,1
1,1,0,1,1
1,1,0,1,1
1,1,0,1,1
1,1,0,1,1
1,1,0,1,1
1,1,1,0,1
1,1,1,0,1
1,1,1,0,1
1,1,1,0,1
1,1,1,0,1
1,1,1,0,1
1,1,1,0,1
1,1,1,0,1
1,1,1,0,1
1,1,1,0,1
1,1,1,0,1
1,1,1,0,1
1,1,1,0,1
1,1,1,0,1
1,1,1,0,1
1,1,1,0,1
1,1,1,0,1
1,1,1,0,1
1,1,1,0,1
1,1,1,0,1
1,1,1,0,1
1,1,1,0,1
1,1,1,0,1
1,1,1,0,1
1,1,1,0,1
1,1,1,0,1
1,1,1,0,1
1,1,1,0,1
1,1,1,0,1
1,1,1,0,1
1,1,1,0,1
1,1,1,0,1
1,1,1,0,1
1,1,1,0,1
1,1,1,0,1
1,1,1,0,1
1,1,1,0,1
1,1,1,0,1
1,1,1,0,1
1,1,1,0,1
1,1,1,0,1
1,1,1,0,1
1,1,1,0,1
1,1,1,0,1
1,1,1,0,1
1,1,1,0,1
1,1,1,0,1
1,1,1,0,1
1,1,1,0,1
1,1,1,0,1
1,1,1,0,1
1,1,1,0,1
1,1,1,0,1
1,1,1,0,1
1,1,1,0,1
1,1,1,0,1
1,1,1,0,1
1,1,1,0,1
1,1,1,0,1
1,1,1,0,1
1,1,1,0,1
1,1,1,0,1
1,1,1,0,1
1,1,1,0,1
1,1,1,0,1
1,1,1,0,1
1,1,1,0,1
1,1,1,0,1
1,1,1,0,1
1,1,1,0,1
1,1,1,0,1
1,1,1,0,1
1,1,1,0,1
1,1,1,0,1
1,1,1,0,1
1,1,1,0,1
1,1,1,0,1
1,1,1,0,1
1,1,1,0,1
1,1,1,0,1
1,1,1,0,1
1,1,1,0,1
1,1,1,0,1
1,1,1,0,1
1,1,1,0,1
1,1,1,0,1
1,1,1,0,1
1,1,1,0,1
1,1,1,0,1
1,1,1,0,1
1,1,1,0,1
1,1,1,0,1
1,1,1,0,1
1,1,1,0,1
1,1,1,0,1
1,1,1,0,1
1,1,1,0,1
1,1,1,0,1
1,1,1,0,1
1,1,1,0,1
1,1,1,0,1
1,1,1,0,1
1,1,1,0,1
1,1,1,0,1
1,1,1,0,1
1,1,1,0,1
1,1,1,0,1
1,1,1,0,1
1,1,1,0,1
1,1,1,0,1
1,1,1,0,1
1,1,1,0,1
1,1,1,0,1
1,1,1,0,1
1,1,1,0,1
1,1,1,0,1
1,1,1,0,1
1,1,1,0,1
1,1,1,0,1
1,1,1,0,1
1,1,1,0,1
1,1,1,0,1
1,1,1,0,1
1,1,1,0,1
1,1,1,0,1
1,1,1,0,1
1,1,1,0,1
1,1,1,0,1
1,1,1,0,1
1,1,1,0,1
1,1,1,0,1
1,1,1,0,1
1,1,1,0,1
1,1,1,0,1
1,1,1,0,1
1,1,1,0,1
1,1,1,0,1
1,1,1,0,1
1,1,1,0,1
1,1,1,0,1
1,1,1,0,1
1,1,1,0,1
1,1,1,0,1
1,1,1,0,1
1,1,1,0,1
1,1,1,0,1
1,1,1,0,1
1,1,1,0,1
1,1,1,0,1
1,1,1,0,1
1,1,1,0,1
1,1,1,0,1
1,1,1,0,1
1,1,1,0,1
1,1,1,0,1
1,1,1,0,1
1,1,1,0,1
1,1,1,0,1
1,1,1,0,1
1,1,1,0,1
1,1,1,0,1
1,1,1,0,1
1,1,1,0,1
1,1,1,0,1
1,1,1,0,1
1,1,1,0,1
1,1,1,0,1
1,1,1,0,1
1,1,1,0,1
1,1,1,0,1
1,1,1,0,1
1,1,1,0,1
1,1,1,0,1
1,1,1,0,1
1,1,1,0,1
1,1,1,0,1
1,1,1,0,1
1,1,1,0,1
1,1,1,0,1
1,1,1,0,1
1,1,1,0,1
1,1,1,0,1
1,1,1,0,1
1,1,1,0,1
1,1,1,0,1
1,1,1,0,1
1,1,1,0,1
1,1,1,0,1
1,1,1,0,1
1,1,1,0,1
1,1,1,0,1
1,1,1,0,1
1,1,1,0,1
1,1,1,0,1
1,1,1,0,1
1,1,1,0,1
1,1,1,0,1
1,1,1,0,1
1,1,1,0,1
1,1,1,0,1
1,1,1,0,1
1,1,1,0,1
1,1,1,0,1
1,1,1,0,1
1,1,1,0,1
1,1,1,0,1
1,1,1,0,1
1,1,1,0,1
1,1,1,0,1
1,1,1,0,1
1,1,1,0,1
1,1,1,0,1
1,1,1,0,1
1,1,1,0,1
1,1,1,0,1
1,1,1,0,1
1,1,1,0,1
1,1,1,0,1
1,1,1,0,1
1,1,1,0,1
1,1,1,0,1
1,1,1,0,1
1,1,1,0,1
1,1,1,0,1
1,1,1,0,1
1,1,1,0,1
1,1,1,0,1
1,1,1,0,1
1,1,1,0,1
1,1,1,0,1
1,1,1,0,1
1,1,1,0,1
1,1,1,0,1
1,1,1,0,1
1,1,1,0,1
1,1,1,0,1
1,1,1,0,1
1,1,1,0,1
1,1,1,0,1
1,1,1,0,1
1,1,1,0,1
1,1,1,0,1
1,1,1,0,1
1,1,1,0,1
1,1,1,0,1
1,1,1,0,1
1,1,1,0,1
1,1,1,0,1
1,1,1,0,1
1,1,1,0,1
1,1,1,0,1
1,1,1,0,1
1,1,1,0,1
1,1,1,0,1
1,1,1,0,1
1,1,1,0,1
1,1,1,0,1
1,1,1,0,1
1,1,1,0,1
1,1,1,0,1
1,1,1,0,1
1,1,1,0,1
1,1,1,0,1
1,1,1,0,1
1,1,1,0,1
1,1,1,0,1
1,1,1,0,1
1,1,1,0,1
1,1,1,0,1
1,1,1,0,1
1,1,1,0,1
1,1,1,0,1
1,1,1,0,1
1,1,1,0,1
1,1,1,0,1
1,1,1,0,1
1,1,1,0,1
1,1,1,0,1
1,1,1,0,1
1,1,1,0,1
1,1,1,0,1
1,1,1,0,1
1,1,1,0,1
1,1,1,0,1
1,1,1,0,1
1,1,1,0,1
1,1,1,0,1
1,1,1,0,1
1,1,1,0,1
1,1,1,0,1
1,1,1,0,1
1,1,1,0,1
1,1,1,0,1
1,1,1,0,1
1,1,1,0,1
1,1,1,0,1
1,1,1,0,1
1,1,1,0,1
1,1,1,0,1
1,1,1,0,1
1,1,1,0,1
1,1,1,0,1
1,1,1,0,1
1,1,1,0,1
1,1,1,0,1
1,1,1,0,1
1,1,1,0,1
1,1,1,0,1
1,1,1,0,1
1,1,1,0,1
1,1,1,0,1
1,1,1,0,1
1,1,1,0,1
1,1,1,0,1
1,1,1,0,1
1,1,1,0,1
1,1,1,0,1
1,1,1,0,1
1,1,1,0,1
1,1,1,0,1
1,1,1,0,1
1,1,1,0,1
1,1,1,0,1
1,1,1,0,1
1,1,1,0,1
1,1,1,0,1
1,1,1,0,1
1,1,1,0,1
1,1,1,0,1
1,1,1,0,1
1,1,1,0,1
1,1,1,0,1
1,1,1,0,1
1,1,1,0,1
1,1,1,0,1
1,1,1,0,1
1,1,1,0,1
1,1,1,0,1
1,1,1,0,1
1,1,1,0,1
1,1,1,0,1
1,1,1,0,1
1,1,1,0,1
1,1,1,0,1
1,1,1,0,1
1,1,1,0,1
1,1,1,0,1
1,1,1,0,1
1,1,1,0,1
1,1,1,0,1
1,1,1,0,1
1,1,1,0,1
1,1,1,1,0
1,1,1,1,0
1,1,1,1,0
1,1,1,1,0
1,1,1,1,0
1,1,1,1,0
1,1,1,1,0
1,1,1,1,0
1,1,1,1,0
1,1,1,1,0
1,1,1,1,0
1,1,1,1,0
1,1,1,1,0
1,1,1,1,0
1,1,1,1,0
1,1,1,1,0
1,1,1,1,0
1,1,1,1,0
1,1,1,1,0
1,1,1,1,0
1,1,1,1,0
1,1,1,1,0
1,1,1,1,0
1,1,1,1,0
1,1,1,1,0
1,1,1,1,0
1,1,1,1,0
1,1,1,1,0
1,1,1,1,0
1,1,1,1,0
1,1,1,1,0
1,1,1,1,0
1,1,1,1,0
1,1,1,1,0
1,1,1,1,0
1,1,1,1,0
1,1,1,1,0
1,1,1,1,0
1,1,1,1,0
1,1,1,1,0
1,1,1,1,0
1,1,1,1,0
1,1,1,1,0
1,1,1,1,0
1,1,1,1,0
1,1,1,1,0
1,1,1,1,0
1,1,1,1,0
1,1,1,1,0
1,1,1,1,0
1,1,1,1,0
1,1,1,1,0
1,1,1,1,0
1,1,1,1,0
1,1,1,1,0
1,1,1,1,0
1,1,1,1,0
1,1,1,1,0
1,1,1,1,0
1,1,1,1,0
1,1,1,1,0
1,1,1,1,0
1,1,1,1,0
1,1,1,1,0
1,1,1,1,0
1,1,1,1,0
1,1,1,1,0
1,1,1,1,0
1,1,1,1,0
1,1,1,1,0
1,1,1,1,0
1,1,1,1,0
1,1,1,1,0
1,1,1,1,0
1,1,1,1,0
1,1,1,1,0
1,1,1,1,0
1,1,1,1,0
1,1,1,1,0
1,1,1,1,0
1,1,1,1,0
1,1,1,1,0
1,1,1,1,0
1,1,1,1,0
1,1,1,1,0
1,1,1,1,0
1,1,1,1,0
1,1,1,1,0
1,1,1,1,0
1,1,1,1,0
1,1,1,1,0
1,1,1,1,0
1,1,1,1,0
1,1,1,1,0
1,1,1,1,0
1,1,1,1,0
1,1,1,1,0
1,1,1,1,0
1,1,1,1,0
1,1,1,1,0
1,1,1,1,0
1,1,1,1,0
1,1,1,1,0
1,1,1,1,0
1,1,1,1,0
1,1,1,1,0
1,1,1,1,0
1,1,1,1,0
1,1,1,1,0
1,1,1,1,0
1,1,1,1,0
1,1,1,1,0
1,1,1,1,0
1,1,1,1,0
1,1,1,1,0
1,1,1,1,0
1,1,1,1,0
1,1,1,1,0
1,1,1,1,0
1,1,1,1,0
1,1,1,1,0
1,1,1,1,0
1,1,1,1,0
1,1,1,1,0
1,1,1,1,0
1,1,1,1,0
1,1,1,1,0
1,1,1,1,0
1,1,1,1,0
1,1,1,1,0
1,1,1,1,0
1,1,1,1,0
1,1,1,1,0
1,1,1,1,0
1,1,1,1,0
1,1,1,1,0
1,1,1,1,0
1,1,1,1,0
1,1,1,1,0
1,1,1,1,0
1,1,1,1,0
1,1,1,1,0
1,1,1,1,0
1,1,1,1,0
1,1,1,1,0
1,1,1,1,0
1,1,1,1,0
1,1,1,1,0
1,1,1,1,0
1,1,1,1,0
1,1,1,1,0
1,1,1,1,0
1,1,1,1,0
1,1,1,1,0
1,1,1,1,0
1,1,1,1,0
1,1,1,1,0
1,1,1,1,0
1,1,1,1,0
1,1,1,1,0
1,1,1,1,0
1,1,1,1,0
1,1,1,1,0
1,1,1,1,0
1,1,1,1,0
1,1,1,1,0
1,1,1,1,0
1,1,1,1,0
1,1,1,1,0
1,1,1,1,0
1,1,1,1,0
1,1,1,1,0
1,1,1,1,0
1,1,1,1,0
1,1,1,1,0
1,1,1,1,0
1,1,1,1,0
1,1,1,1,0
1,1,1,1,0
1,1,1,1,0
1,1,1,1,0
1,1,1,1,0
1,1,1,1,0
1,1,1,1,0
1,1,1,1,0
1,1,1,1,0
1,1,1,1,0
1,1,1,1,0
1,1,1,1,0
1,1,1,1,0
1,1,1,1,0
1,1,1,1,0
1,1,1,1,0
1,1,1,1,0
1,1,1,1,0
1,1,1,1,0
1,1,1,1,0
1,1,1,1,0
1,1,1,1,0
1,1,1,1,0
1,1,1,1,0
1,1,1,1,0
1,1,1,1,0
1,1,1,1,0
1,1,1,1,0
1,1,1,1,0
1,1,1,1,0
1,1,1,1,0
1,1,1,1,0
1,1,1,1,0
1,1,1,1,0
1,1,1,1,0
1,1,1,1,0
1,1,1,1,0
1,1,1,1,0
1,1,1,1,0
1,1,1,1,0
1,1,1,1,0
1,1,1,1,0
1,1,1,1,0
1,1,1,1,0
1,1,1,1,0
1,1,1,1,0
1,1,1,1,0
1,1,1,1,0
1,1,1,1,0
1,1,1,1,0
1,1,1,1,0
1,1,1,1,0
1,1,1,1,0
1,1,1,1,0
1,1,1,1,0
1,1,1,1,0
1,1,1,1,0
1,1,1,1,0
1,1,1,1,0
1,1,1,1,0
1,1,1,1,0
1,1,1,1,0
1,1,1,1,0
1,1,1,1,0
1,1,1,1,0
1,1,1,1,0
1,1,1,1,0
1,1,1,1,0
1,1,1,1,0
1,1,1,1,0
1,1,1,1,0
1,1,1,1,0
1,1,1,1,0
1,1,1,1,0
1,1,1,1,0
1,1,1,1,0
1,1,1,1,0
1,1,1,1,0
1,1,1,1,0
1,1,1,1,0
1,1,1,1,0
1,1,1,1,0
1,1,1,1,0
1,1,1,1,0
1,1,1,1,0
1,1,1,1,0
1,1,1,1,0
1,1,1,1,0
1,1,1,1,0
1,1,1,1,0
1,1,1,1,0
1,1,1,1,0
1,1,1,1,0
1,1,1,1,0
1,1,1,1,0
1,1,1,1,0
1,1,1,1,0
1,1,1,1,0
1,1,1,1,0
1,1,1,1,0
1,1,1,1,0
1,1,1,1,0
1,1,1,1,0
1,1,1,1,0
1,1,1,1,0
1,1,1,1,0
1,1,1,1,0
1,1,1,1,0
1,1,1,1,0
1,1,1,1,0
1,1,1,1,0
1,1,1,1,0
1,1,1,1,0
1,1,1,1,0
1,1,1,1,0
1,1,1,1,0
1,1,1,1,0
1,1,1,1,0
1,1,1,1,0
1,1,1,1,0
1,1,1,1,0
1,1,1,1,0
1,1,1,1,0
1,1,1,1,0
1,1,1,1,0
1,1,1,1,0
1,1,1,1,0
1,1,1,1,0
1,1,1,1,0
1,1,1,1,0
1,1,1,1,0
1,1,1,1,0
1,1,1,1,0
1,1,1,1,0
1,1,1,1,0
1,1,1,1,0
1,1,1,1,0
1,1,1,1,0
1,1,1,1,0
1,1,1,1,0
1,1,1,1,0
1,1,1,1,0
1,1,1,1,0
1,1,1,1,0
1,1,1,1,0
1,1,1,1,0
1,1,1,1,0
1,1,1,1,0
1,1,1,1,0
1,1,1,1,0
1,1,1,1,0
1,1,1,1,0
1,1,1,1,0
1,1,1,1,0
1,1,1,1,0
1,1,1,1,0
1,1,1,1,0
1,1,1,1,0
1,1,1,1,0
1,1,1,1,0
1,1,1,1,0
1,1,1,1,0
1,1,1,1,0
1,1,1,1,0
1,1,1,1,0
1,1,1,1,0
1,1,1,1,0
1,1,1,1,0
1,1,1,1,0
1,1,1,1,0
1,1,1,1,0
1,1,1,1,0
1,1,1,1,0
1,1,1,1,0
1,1,1,1,0
1,1,1,1,0
