# Supplementary material for: PROTAX-Sound: A probabilistic framework for automated animal sound identification
Source: PLoS One. 2017 Sep 1;12(9):e0184048. doi: 10.1371/journal.pone.0184048 (PMC5581177; doi:10.1371/journal.pone.0184048)
Supplement: S4 Table — 1766 unique identifiers used to locate each of the used audio files in Xeno-Canto database. (TXT) [file pone.0184048.s005.txt]

http://www.xeno-canto.org/4823
http://www.xeno-canto.org/85038
http://www.xeno-canto.org/1336
http://www.xeno-canto.org/24653
http://www.xeno-canto.org/114737
http://www.xeno-canto.org/14609
http://www.xeno-canto.org/8683
http://www.xeno-canto.org/76342
http://www.xeno-canto.org/108085
http://www.xeno-canto.org/45592
http://www.xeno-canto.org/38927
http://www.xeno-canto.org/11735
http://www.xeno-canto.org/109388
http://www.xeno-canto.org/46441
http://www.xeno-canto.org/1317
http://www.xeno-canto.org/129933
http://www.xeno-canto.org/89131
http://www.xeno-canto.org/118979
http://www.xeno-canto.org/39988
http://www.xeno-canto.org/96612
http://www.xeno-canto.org/75542
http://www.xeno-canto.org/10240
http://www.xeno-canto.org/42744
http://www.xeno-canto.org/41836
http://www.xeno-canto.org/38478
http://www.xeno-canto.org/87515
http://www.xeno-canto.org/145606
http://www.xeno-canto.org/207267
http://www.xeno-canto.org/62480
http://www.xeno-canto.org/42898
http://www.xeno-canto.org/87385
http://www.xeno-canto.org/101083
http://www.xeno-canto.org/47905
http://www.xeno-canto.org/87278
http://www.xeno-canto.org/6902
http://www.xeno-canto.org/15305
http://www.xeno-canto.org/141753
http://www.xeno-canto.org/42134
http://www.xeno-canto.org/108062
http://www.xeno-canto.org/80876
http://www.xeno-canto.org/80733
http://www.xeno-canto.org/84430
http://www.xeno-canto.org/10227
http://www.xeno-canto.org/108509
http://www.xeno-canto.org/37952
http://www.xeno-canto.org/42408
http://www.xeno-canto.org/125751
http://www.xeno-canto.org/39962
http://www.xeno-canto.org/147130
http://www.xeno-canto.org/4992
http://www.xeno-canto.org/38600
http://www.xeno-canto.org/9420
http://www.xeno-canto.org/12921
http://www.xeno-canto.org/150265
http://www.xeno-canto.org/5396
http://www.xeno-canto.org/62671
http://www.xeno-canto.org/144167
http://www.xeno-canto.org/48208
http://www.xeno-canto.org/85051
http://www.xeno-canto.org/58321
http://www.xeno-canto.org/81733
http://www.xeno-canto.org/153662
http://www.xeno-canto.org/150912
http://www.xeno-canto.org/39468
http://www.xeno-canto.org/50062
http://www.xeno-canto.org/89893
http://www.xeno-canto.org/89107
http://www.xeno-canto.org/108117
http://www.xeno-canto.org/43932
http://www.xeno-canto.org/127683
http://www.xeno-canto.org/41798
http://www.xeno-canto.org/10214
http://www.xeno-canto.org/144774
http://www.xeno-canto.org/8742
http://www.xeno-canto.org/45961
http://www.xeno-canto.org/123239
http://www.xeno-canto.org/68132
http://www.xeno-canto.org/60538
http://www.xeno-canto.org/152624
http://www.xeno-canto.org/141596
http://www.xeno-canto.org/10223
http://www.xeno-canto.org/107263
http://www.xeno-canto.org/34121
http://www.xeno-canto.org/48750
http://www.xeno-canto.org/41898
http://www.xeno-canto.org/20331
http://www.xeno-canto.org/62634
http://www.xeno-canto.org/114960
http://www.xeno-canto.org/41777
http://www.xeno-canto.org/43291
http://www.xeno-canto.org/49652
http://www.xeno-canto.org/17605
http://www.xeno-canto.org/80034
http://www.xeno-canto.org/5448
http://www.xeno-canto.org/43930
http://www.xeno-canto.org/134200
http://www.xeno-canto.org/10610
http://www.xeno-canto.org/58305
http://www.xeno-canto.org/140000
http://www.xeno-canto.org/46931
http://www.xeno-canto.org/150920
http://www.xeno-canto.org/7121
http://www.xeno-canto.org/4854
http://www.xeno-canto.org/46759
http://www.xeno-canto.org/6475
http://www.xeno-canto.org/60604
http://www.xeno-canto.org/114946
http://www.xeno-canto.org/112626
http://www.xeno-canto.org/15694
http://www.xeno-canto.org/81567
http://www.xeno-canto.org/80067
http://www.xeno-canto.org/113777
http://www.xeno-canto.org/151934
http://www.xeno-canto.org/33501
http://www.xeno-canto.org/45261
http://www.xeno-canto.org/5446
http://www.xeno-canto.org/22798
http://www.xeno-canto.org/25805
http://www.xeno-canto.org/37950
http://www.xeno-canto.org/41872
http://www.xeno-canto.org/122704
http://www.xeno-canto.org/131138
http://www.xeno-canto.org/109883
http://www.xeno-canto.org/133634
http://www.xeno-canto.org/17596
http://www.xeno-canto.org/39132
http://www.xeno-canto.org/1423
http://www.xeno-canto.org/57786
http://www.xeno-canto.org/4896
http://www.xeno-canto.org/91238
http://www.xeno-canto.org/102563
http://www.xeno-canto.org/39982
http://www.xeno-canto.org/14007
http://www.xeno-canto.org/47977
http://www.xeno-canto.org/36909
http://www.xeno-canto.org/41811
http://www.xeno-canto.org/1407
http://www.xeno-canto.org/8213
http://www.xeno-canto.org/37217
http://www.xeno-canto.org/66586
http://www.xeno-canto.org/16809
http://www.xeno-canto.org/46444
http://www.xeno-canto.org/143921
http://www.xeno-canto.org/41647
http://www.xeno-canto.org/115613
http://www.xeno-canto.org/114245
http://www.xeno-canto.org/54101
http://www.xeno-canto.org/144435
http://www.xeno-canto.org/85858
http://www.xeno-canto.org/1477
http://www.xeno-canto.org/46963
http://www.xeno-canto.org/130085
http://www.xeno-canto.org/62631
http://www.xeno-canto.org/89566
http://www.xeno-canto.org/42163
http://www.xeno-canto.org/62441
http://www.xeno-canto.org/128814
http://www.xeno-canto.org/62230
http://www.xeno-canto.org/34545
http://www.xeno-canto.org/69876
http://www.xeno-canto.org/127180
http://www.xeno-canto.org/16548
http://www.xeno-canto.org/116388
http://www.xeno-canto.org/153893
http://www.xeno-canto.org/533
http://www.xeno-canto.org/15814
http://www.xeno-canto.org/151956
http://www.xeno-canto.org/91425
http://www.xeno-canto.org/152611
http://www.xeno-canto.org/80234
http://www.xeno-canto.org/15372
http://www.xeno-canto.org/15237
http://www.xeno-canto.org/1476
http://www.xeno-canto.org/109630
http://www.xeno-canto.org/33794
http://www.xeno-canto.org/49807
http://www.xeno-canto.org/38467
http://www.xeno-canto.org/38607
http://www.xeno-canto.org/130199
http://www.xeno-canto.org/11269
http://www.xeno-canto.org/49032
http://www.xeno-canto.org/42707
http://www.xeno-canto.org/59351
http://www.xeno-canto.org/200392
http://www.xeno-canto.org/117394
http://www.xeno-canto.org/127873
http://www.xeno-canto.org/29516
http://www.xeno-canto.org/158231
http://www.xeno-canto.org/105496
http://www.xeno-canto.org/6095
http://www.xeno-canto.org/22170
http://www.xeno-canto.org/199144
http://www.xeno-canto.org/57287
http://www.xeno-canto.org/58399
http://www.xeno-canto.org/183084
http://www.xeno-canto.org/54274
http://www.xeno-canto.org/81853
http://www.xeno-canto.org/190110
http://www.xeno-canto.org/117255
http://www.xeno-canto.org/48406
http://www.xeno-canto.org/158016
http://www.xeno-canto.org/188633
http://www.xeno-canto.org/96389
http://www.xeno-canto.org/148069
http://www.xeno-canto.org/82588
http://www.xeno-canto.org/38566
http://www.xeno-canto.org/56143
http://www.xeno-canto.org/66094
http://www.xeno-canto.org/174063
http://www.xeno-canto.org/45281
http://www.xeno-canto.org/114280
http://www.xeno-canto.org/43108
http://www.xeno-canto.org/88404
http://www.xeno-canto.org/186389
http://www.xeno-canto.org/114039
http://www.xeno-canto.org/191782
http://www.xeno-canto.org/9924
http://www.xeno-canto.org/45541
http://www.xeno-canto.org/186816
http://www.xeno-canto.org/131775
http://www.xeno-canto.org/201257
http://www.xeno-canto.org/30934
http://www.xeno-canto.org/20160
http://www.xeno-canto.org/200811
http://www.xeno-canto.org/10858
http://www.xeno-canto.org/138000
http://www.xeno-canto.org/180866
http://www.xeno-canto.org/189614
http://www.xeno-canto.org/12269
http://www.xeno-canto.org/55781
http://www.xeno-canto.org/179836
http://www.xeno-canto.org/45426
http://www.xeno-canto.org/9953
http://www.xeno-canto.org/158009
http://www.xeno-canto.org/44143
http://www.xeno-canto.org/12790
http://www.xeno-canto.org/14585
http://www.xeno-canto.org/46487
http://www.xeno-canto.org/45517
http://www.xeno-canto.org/95981
http://www.xeno-canto.org/65243
http://www.xeno-canto.org/21174
http://www.xeno-canto.org/117430
http://www.xeno-canto.org/147944
http://www.xeno-canto.org/171107
http://www.xeno-canto.org/12100
http://www.xeno-canto.org/119670
http://www.xeno-canto.org/118591
http://www.xeno-canto.org/20504
http://www.xeno-canto.org/27918
http://www.xeno-canto.org/8226
http://www.xeno-canto.org/101690
http://www.xeno-canto.org/12155
http://www.xeno-canto.org/176600
http://www.xeno-canto.org/167266
http://www.xeno-canto.org/104508
http://www.xeno-canto.org/58408
http://www.xeno-canto.org/197514
http://www.xeno-canto.org/189718
http://www.xeno-canto.org/12151
http://www.xeno-canto.org/137837
http://www.xeno-canto.org/79989
http://www.xeno-canto.org/145953
http://www.xeno-canto.org/22852
http://www.xeno-canto.org/65360
http://www.xeno-canto.org/12754
http://www.xeno-canto.org/42736
http://www.xeno-canto.org/143054
http://www.xeno-canto.org/56624
http://www.xeno-canto.org/101816
http://www.xeno-canto.org/111076
http://www.xeno-canto.org/119684
http://www.xeno-canto.org/12831
http://www.xeno-canto.org/117879
http://www.xeno-canto.org/192616
http://www.xeno-canto.org/16804
http://www.xeno-canto.org/102521
http://www.xeno-canto.org/102658
http://www.xeno-canto.org/181728
http://www.xeno-canto.org/128769
http://www.xeno-canto.org/43324 
http://www.xeno-canto.org/48881
http://www.xeno-canto.org/43086
http://www.xeno-canto.org/148118
http://www.xeno-canto.org/121301
http://www.xeno-canto.org/180877
http://www.xeno-canto.org/3890
http://www.xeno-canto.org/48962
http://www.xeno-canto.org/192663
http://www.xeno-canto.org/192592
http://www.xeno-canto.org/200448
http://www.xeno-canto.org/56062
http://www.xeno-canto.org/163570
http://www.xeno-canto.org/6173
http://www.xeno-canto.org/56433
http://www.xeno-canto.org/104694
http://www.xeno-canto.org/11299
http://www.xeno-canto.org/58948
http://www.xeno-canto.org/185781
http://www.xeno-canto.org/67264
http://www.xeno-canto.org/12473
http://www.xeno-canto.org/163812
http://www.xeno-canto.org/27436
http://www.xeno-canto.org/95894
http://www.xeno-canto.org/167703
http://www.xeno-canto.org/187626
http://www.xeno-canto.org/6213
http://www.xeno-canto.org/11649
http://www.xeno-canto.org/117708
http://www.xeno-canto.org/56131
http://www.xeno-canto.org/42991
http://www.xeno-canto.org/11289
http://www.xeno-canto.org/188004
http://www.xeno-canto.org/192566
http://www.xeno-canto.org/7564
http://www.xeno-canto.org/114418
http://www.xeno-canto.org/27884
http://www.xeno-canto.org/174533
http://www.xeno-canto.org/200799
http://www.xeno-canto.org/171118
http://www.xeno-canto.org/117967
http://www.xeno-canto.org/17253
http://www.xeno-canto.org/197451
http://www.xeno-canto.org/119678
http://www.xeno-canto.org/27886
http://www.xeno-canto.org/119689
http://www.xeno-canto.org/148382
http://www.xeno-canto.org/81400
http://www.xeno-canto.org/102009
http://www.xeno-canto.org/171232
http://www.xeno-canto.org/55535
http://www.xeno-canto.org/95869
http://www.xeno-canto.org/176297
http://www.xeno-canto.org/14641
http://www.xeno-canto.org/198050
http://www.xeno-canto.org/22402
http://www.xeno-canto.org/3936
http://www.xeno-canto.org/75982
http://www.xeno-canto.org/165374
http://www.xeno-canto.org/117844
http://www.xeno-canto.org/127964
http://www.xeno-canto.org/163582
http://www.xeno-canto.org/64590
http://www.xeno-canto.org/81000
http://www.xeno-canto.org/117384
http://www.xeno-canto.org/37309
http://www.xeno-canto.org/127627
http://www.xeno-canto.org/148257
http://www.xeno-canto.org/56993
http://www.xeno-canto.org/198261
http://www.xeno-canto.org/65215
http://www.xeno-canto.org/156581
http://www.xeno-canto.org/29517
http://www.xeno-canto.org/48796
http://www.xeno-canto.org/192606
http://www.xeno-canto.org/62635
http://www.xeno-canto.org/96522
http://www.xeno-canto.org/114722
http://www.xeno-canto.org/115385
http://www.xeno-canto.org/108687
http://www.xeno-canto.org/90044
http://www.xeno-canto.org/115425
http://www.xeno-canto.org/47960
http://www.xeno-canto.org/46087
http://www.xeno-canto.org/43197
http://www.xeno-canto.org/58357
http://www.xeno-canto.org/89286
http://www.xeno-canto.org/45557
http://www.xeno-canto.org/109409
http://www.xeno-canto.org/147546
http://www.xeno-canto.org/89565
http://www.xeno-canto.org/151901
http://www.xeno-canto.org/69956
http://www.xeno-canto.org/108131
http://www.xeno-canto.org/46307
http://www.xeno-canto.org/115878
http://www.xeno-canto.org/100829
http://www.xeno-canto.org/150419
http://www.xeno-canto.org/45057
http://www.xeno-canto.org/110599
http://www.xeno-canto.org/77916
http://www.xeno-canto.org/114655
http://www.xeno-canto.org/101470
http://www.xeno-canto.org/15804
http://www.xeno-canto.org/16939
http://www.xeno-canto.org/109477
NA
http://www.xeno-canto.org/85979
http://www.xeno-canto.org/115396
http://www.xeno-canto.org/50043
http://www.xeno-canto.org/143227
http://www.xeno-canto.org/38493
http://www.xeno-canto.org/154496
http://www.xeno-canto.org/150257
http://www.xeno-canto.org/68499
http://www.xeno-canto.org/6317
http://www.xeno-canto.org/47963
http://www.xeno-canto.org/114879 
http://www.xeno-canto.org/115295
http://www.xeno-canto.org/66186
http://www.xeno-canto.org/119456
http://www.xeno-canto.org/70417
http://www.xeno-canto.org/23730
http://www.xeno-canto.org/113221
http://www.xeno-canto.org/115675
http://www.xeno-canto.org/38588
http://www.xeno-canto.org/5464
http://www.xeno-canto.org/46256
http://www.xeno-canto.org/29036
http://www.xeno-canto.org/149023
http://www.xeno-canto.org/108069
http://www.xeno-canto.org/47890
http://www.xeno-canto.org/9906
http://www.xeno-canto.org/17579
http://www.xeno-canto.org/80106
http://www.xeno-canto.org/151938
http://www.xeno-canto.org/76173
http://www.xeno-canto.org/116398
http://www.xeno-canto.org/32540
http://www.xeno-canto.org/154502
http://www.xeno-canto.org/108067
http://www.xeno-canto.org/44777
http://www.xeno-canto.org/37945
http://www.xeno-canto.org/38596
http://www.xeno-canto.org/39993
http://www.xeno-canto.org/62632
http://www.xeno-canto.org/115739
http://www.xeno-canto.org/29480
http://www.xeno-canto.org/80428
http://www.xeno-canto.org/7187
http://www.xeno-canto.org/70844
http://www.xeno-canto.org/115383
http://www.xeno-canto.org/13401
http://www.xeno-canto.org/39950
http://www.xeno-canto.org/130288
http://www.xeno-canto.org/85862
http://www.xeno-canto.org/127164
http://www.xeno-canto.org/6890
http://www.xeno-canto.org/6490
http://www.xeno-canto.org/62313
http://www.xeno-canto.org/83964
http://www.xeno-canto.org/38585
http://www.xeno-canto.org/109370
http://www.xeno-canto.org/87292
http://www.xeno-canto.org/119760
http://www.xeno-canto.org/112819
http://www.xeno-canto.org/22565
http://www.xeno-canto.org/121866
http://www.xeno-canto.org/115609
http://www.xeno-canto.org/119491
http://www.xeno-canto.org/58307
http://www.xeno-canto.org/20370
http://www.xeno-canto.org/41221
http://www.xeno-canto.org/56848
http://www.xeno-canto.org/58210
http://www.xeno-canto.org/14768
http://www.xeno-canto.org/87106
http://www.xeno-canto.org/4313
http://www.xeno-canto.org/20362
http://www.xeno-canto.org/130289
http://www.xeno-canto.org/154506
http://www.xeno-canto.org/82480
http://www.xeno-canto.org/21598
http://www.xeno-canto.org/144715
http://www.xeno-canto.org/17401
http://www.xeno-canto.org/76863
http://www.xeno-canto.org/13214
http://www.xeno-canto.org/84713
http://www.xeno-canto.org/29486
http://www.xeno-canto.org/64292
http://www.xeno-canto.org/87319
http://www.xeno-canto.org/14952
http://www.xeno-canto.org/37914
http://www.xeno-canto.org/82467
http://www.xeno-canto.org/91244
http://www.xeno-canto.org/43750
http://www.xeno-canto.org/80232
http://www.xeno-canto.org/30095
http://www.xeno-canto.org/15397
http://www.xeno-canto.org/62522
http://www.xeno-canto.org/75570
http://www.xeno-canto.org/41953
http://www.xeno-canto.org/144161
http://www.xeno-canto.org/131979
http://www.xeno-canto.org/33391
http://www.xeno-canto.org/82615
http://www.xeno-canto.org/32531
http://www.xeno-canto.org/16999
http://www.xeno-canto.org/77977
http://www.xeno-canto.org/147700
http://www.xeno-canto.org/96336
http://www.xeno-canto.org/108518
http://www.xeno-canto.org/145696
http://www.xeno-canto.org/20384
http://www.xeno-canto.org/150380
http://www.xeno-canto.org/81027
http://www.xeno-canto.org/82915
http://www.xeno-canto.org/33274
http://www.xeno-canto.org/10313
http://www.xeno-canto.org/62514
http://www.xeno-canto.org/37340
http://www.xeno-canto.org/42241
http://www.xeno-canto.org/45926
http://www.xeno-canto.org/23810
http://www.xeno-canto.org/45068
http://www.xeno-canto.org/17948
http://www.xeno-canto.org/42062
http://www.xeno-canto.org/43151
http://www.xeno-canto.org/29490
http://www.xeno-canto.org/89279
http://www.xeno-canto.org/37342
http://www.xeno-canto.org/89110
http://www.xeno-canto.org/148613
http://www.xeno-canto.org/119584
http://www.xeno-canto.org/3964
http://www.xeno-canto.org/20328
http://www.xeno-canto.org/108515
http://www.xeno-canto.org/80878
http://www.xeno-canto.org/8210
http://www.xeno-canto.org/37197
http://www.xeno-canto.org/69875
http://www.xeno-canto.org/130284
http://www.xeno-canto.org/143290
http://www.xeno-canto.org/44248
http://www.xeno-canto.org/42824
http://www.xeno-canto.org/56097
http://www.xeno-canto.org/84674
http://www.xeno-canto.org/52771
http://www.xeno-canto.org/5230
http://www.xeno-canto.org/114880
http://www.xeno-canto.org/5677
http://www.xeno-canto.org/7471
http://www.xeno-canto.org/81555
http://www.xeno-canto.org/108528
http://www.xeno-canto.org/29038
http://www.xeno-canto.org/3802
http://www.xeno-canto.org/91304
http://www.xeno-canto.org/1424
http://www.xeno-canto.org/4020
http://www.xeno-canto.org/37253
http://www.xeno-canto.org/46263
http://www.xeno-canto.org/101469
http://www.xeno-canto.org/180879
http://www.xeno-canto.org/27938
http://www.xeno-canto.org/54156
http://www.xeno-canto.org/127960
http://www.xeno-canto.org/114121
http://www.xeno-canto.org/18602
http://www.xeno-canto.org/127849
http://www.xeno-canto.org/27904
http://www.xeno-canto.org/148295
http://www.xeno-canto.org/54924
http://www.xeno-canto.org/12440
http://www.xeno-canto.org/12525
http://www.xeno-canto.org/17622
http://www.xeno-canto.org/117440
http://www.xeno-canto.org/143141
http://www.xeno-canto.org/44040
http://www.xeno-canto.org/9221
http://www.xeno-canto.org/170045
http://www.xeno-canto.org/55796
http://www.xeno-canto.org/17627
http://www.xeno-canto.org/100371
http://www.xeno-canto.org/45542
http://www.xeno-canto.org/147931
http://www.xeno-canto.org/20398
http://www.xeno-canto.org/148192
http://www.xeno-canto.org/172122
http://www.xeno-canto.org/119639
http://www.xeno-canto.org/131763
http://www.xeno-canto.org/56138
http://www.xeno-canto.org/42914
http://www.xeno-canto.org/119653
http://www.xeno-canto.org/180871
http://www.xeno-canto.org/174738
http://www.xeno-canto.org/55811
http://www.xeno-canto.org/101401
http://www.xeno-canto.org/53008
http://www.xeno-canto.org/117314
http://www.xeno-canto.org/81376
http://www.xeno-canto.org/168300
http://www.xeno-canto.org/7621
http://www.xeno-canto.org/52502
http://www.xeno-canto.org/8236
http://www.xeno-canto.org/165607
http://www.xeno-canto.org/55532
http://www.xeno-canto.org/188751
http://www.xeno-canto.org/45284
http://www.xeno-canto.org/189711
http://www.xeno-canto.org/119672
http://www.xeno-canto.org/42093
http://www.xeno-canto.org/11319
http://www.xeno-canto.org/174723
http://www.xeno-canto.org/59566
http://www.xeno-canto.org/158857
http://www.xeno-canto.org/114245
http://www.xeno-canto.org/175730
http://www.xeno-canto.org/114117
http://www.xeno-canto.org/179692
http://www.xeno-canto.org/59381
http://www.xeno-canto.org/201534
http://www.xeno-canto.org/131271
http://www.xeno-canto.org/101999
http://www.xeno-canto.org/6218
http://www.xeno-canto.org/54393
http://www.xeno-canto.org/188644
http://www.xeno-canto.org/127970
http://www.xeno-canto.org/188193
http://www.xeno-canto.org/171058
http://www.xeno-canto.org/130359
http://www.xeno-canto.org/12617
http://www.xeno-canto.org/74917
http://www.xeno-canto.org/7748
http://www.xeno-canto.org/100373
http://www.xeno-canto.org/148296
http://www.xeno-canto.org/117361
http://www.xeno-canto.org/117884
http://www.xeno-canto.org/54991
http://www.xeno-canto.org/129438
http://www.xeno-canto.org/171102
http://www.xeno-canto.org/122486
http://www.xeno-canto.org/119731
http://www.xeno-canto.org/166972
http://www.xeno-canto.org/196381
http://www.xeno-canto.org/96250
http://www.xeno-canto.org/9201
http://www.xeno-canto.org/172525
http://www.xeno-canto.org/11261
http://www.xeno-canto.org/84007
http://www.xeno-canto.org/117771
http://www.xeno-canto.org/88752
http://www.xeno-canto.org/54243
http://www.xeno-canto.org/117731
http://www.xeno-canto.org/192594
http://www.xeno-canto.org/146997
http://www.xeno-canto.org/49399
http://www.xeno-canto.org/147637
http://www.xeno-canto.org/44173
http://www.xeno-canto.org/163576
http://www.xeno-canto.org/189613
http://www.xeno-canto.org/3877
http://www.xeno-canto.org/17629
http://www.xeno-canto.org/12643
http://www.xeno-canto.org/55219
http://www.xeno-canto.org/22283
http://www.xeno-canto.org/27876
http://www.xeno-canto.org/143169
http://www.xeno-canto.org/179698
http://www.xeno-canto.org/198504
http://www.xeno-canto.org/7755
http://www.xeno-canto.org/128376
http://www.xeno-canto.org/14526
http://www.xeno-canto.org/148160
http://www.xeno-canto.org/101999
http://www.xeno-canto.org/27885
http://www.xeno-canto.org/44003
http://www.xeno-canto.org/45319
http://www.xeno-canto.org/193005
http://www.xeno-canto.org/29513
http://www.xeno-canto.org/147961
http://www.xeno-canto.org/104261
http://www.xeno-canto.org/41899
http://www.xeno-canto.org/54226
http://www.xeno-canto.org/13113
http://www.xeno-canto.org/55817
http://www.xeno-canto.org/55383
http://www.xeno-canto.org/27457
http://www.xeno-canto.org/44145
http://www.xeno-canto.org/156931
http://www.xeno-canto.org/12552
http://www.xeno-canto.org/147537
http://www.xeno-canto.org/54264
http://www.xeno-canto.org/192269
http://www.xeno-canto.org/59642
http://www.xeno-canto.org/191145
http://www.xeno-canto.org/44029
http://www.xeno-canto.org/75042
http://www.xeno-canto.org/119534
http://www.xeno-canto.org/45287
http://www.xeno-canto.org/148338
http://www.xeno-canto.org/176576
http://www.xeno-canto.org/128035
http://www.xeno-canto.org/54297
http://www.xeno-canto.org/130116
http://www.xeno-canto.org/117979
http://www.xeno-canto.org/27869
http://www.xeno-canto.org/13333
http://www.xeno-canto.org/12556
http://www.xeno-canto.org/14902
http://www.xeno-canto.org/148378
http://www.xeno-canto.org/12419
http://www.xeno-canto.org/114421
http://www.xeno-canto.org/166779
http://www.xeno-canto.org/9199
http://www.xeno-canto.org/8610
http://www.xeno-canto.org/154431
http://www.xeno-canto.org/56642
http://www.xeno-canto.org/18266
http://www.xeno-canto.org/16659
http://www.xeno-canto.org/54492
http://www.xeno-canto.org/74940
http://www.xeno-canto.org/27908
http://www.xeno-canto.org/10862
http://www.xeno-canto.org/166932
http://www.xeno-canto.org/197442
http://www.xeno-canto.org/117697
http://www.xeno-canto.org/86740
http://www.xeno-canto.org/43200
http://www.xeno-canto.org/89123
http://www.xeno-canto.org/130918
http://www.xeno-canto.org/114529
http://www.xeno-canto.org/42240
http://www.xeno-canto.org/12134
http://www.xeno-canto.org/18770
http://www.xeno-canto.org/130849
http://www.xeno-canto.org/146776
http://www.xeno-canto.org/66256
http://www.xeno-canto.org/114965
http://www.xeno-canto.org/80251
http://www.xeno-canto.org/32527
http://www.xeno-canto.org/8458
http://www.xeno-canto.org/54101
http://www.xeno-canto.org/4647
http://www.xeno-canto.org/128976
http://www.xeno-canto.org/15831
http://www.xeno-canto.org/20916
http://www.xeno-canto.org/90290
http://www.xeno-canto.org/150253
http://www.xeno-canto.org/131334
http://www.xeno-canto.org/47967
http://www.xeno-canto.org/122734
http://www.xeno-canto.org/47906
http://www.xeno-canto.org/33480
http://www.xeno-canto.org/45260
http://www.xeno-canto.org/70823
http://www.xeno-canto.org/122708
http://www.xeno-canto.org/62871
http://www.xeno-canto.org/62317
http://www.xeno-canto.org/42150
http://www.xeno-canto.org/84653
http://www.xeno-canto.org/99918
http://www.xeno-canto.org/1438
http://www.xeno-canto.org/80266
http://www.xeno-canto.org/97659
http://www.xeno-canto.org/80265
http://www.xeno-canto.org/144729
http://www.xeno-canto.org/50048
http://www.xeno-canto.org/59020
http://www.xeno-canto.org/28716
http://www.xeno-canto.org/18533
http://www.xeno-canto.org/47873
http://www.xeno-canto.org/115450
http://www.xeno-canto.org/17223
http://www.xeno-canto.org/39146
http://www.xeno-canto.org/108508
http://www.xeno-canto.org/130323
http://www.xeno-canto.org/38594
http://www.xeno-canto.org/114715
http://www.xeno-canto.org/116245
http://www.xeno-canto.org/46213
http://www.xeno-canto.org/49809
http://www.xeno-canto.org/8406
http://www.xeno-canto.org/1333
http://www.xeno-canto.org/85035
http://www.xeno-canto.org/38479
http://www.xeno-canto.org/29488
http://www.xeno-canto.org/109180
http://www.xeno-canto.org/62484
http://www.xeno-canto.org/114724
http://www.xeno-canto.org/4307
http://www.xeno-canto.org/89567
http://www.xeno-canto.org/8213
http://www.xeno-canto.org/5992
http://www.xeno-canto.org/48997
http://www.xeno-canto.org/129355
http://www.xeno-canto.org/91431
http://www.xeno-canto.org/36100
http://www.xeno-canto.org/9550
http://www.xeno-canto.org/61647
http://www.xeno-canto.org/12859
http://www.xeno-canto.org/17952
http://www.xeno-canto.org/148561
http://www.xeno-canto.org/90014
http://www.xeno-canto.org/123668
http://www.xeno-canto.org/29500
http://www.xeno-canto.org/5033
http://www.xeno-canto.org/130923
http://www.xeno-canto.org/15948
http://www.xeno-canto.org/82433
http://www.xeno-canto.org/116392
http://www.xeno-canto.org/12138
http://www.xeno-canto.org/310926
http://www.xeno-canto.org/11696
http://www.xeno-canto.org/237742
http://www.xeno-canto.org/11763
http://www.xeno-canto.org/78512
http://www.xeno-canto.org/96269
http://www.xeno-canto.org/39671
http://www.xeno-canto.org/47945
http://www.xeno-canto.org/11612
http://www.xeno-canto.org/38685
http://www.xeno-canto.org/47944
http://www.xeno-canto.org/82522
http://www.xeno-canto.org/150153
http://www.xeno-canto.org/61302
http://www.xeno-canto.org/5418
http://www.xeno-canto.org/38620
http://www.xeno-canto.org/89276
http://www.xeno-canto.org/8463
http://www.xeno-canto.org/23468
http://www.xeno-canto.org/122583
http://www.xeno-canto.org/37252
http://www.xeno-canto.org/69729
http://www.xeno-canto.org/113212
http://www.xeno-canto.org/145603
http://www.xeno-canto.org/43931
http://www.xeno-canto.org/33470
http://www.xeno-canto.org/153601
http://www.xeno-canto.org/43845
http://www.xeno-canto.org/39664
http://www.xeno-canto.org/17405
http://www.xeno-canto.org/80494
http://www.xeno-canto.org/320543
http://www.xeno-canto.org/89598
http://www.xeno-canto.org/80479
http://www.xeno-canto.org/139197
http://www.xeno-canto.org/129708
http://www.xeno-canto.org/130318
http://www.xeno-canto.org/47976
http://www.xeno-canto.org/44262
http://www.xeno-canto.org/10339
http://www.xeno-canto.org/130492
http://www.xeno-canto.org/129302
http://www.xeno-canto.org/130297
http://www.xeno-canto.org/149021
http://www.xeno-canto.org/81600
http://www.xeno-canto.org/82443
http://www.xeno-canto.org/144608
http://www.xeno-canto.org/130930
http://www.xeno-canto.org/51428
http://www.xeno-canto.org/46262
http://www.xeno-canto.org/17402
http://www.xeno-canto.org/78197
http://www.xeno-canto.org/36167
http://www.xeno-canto.org/15764
http://www.xeno-canto.org/103120
http://www.xeno-canto.org/18920
http://www.xeno-canto.org/10260
http://www.xeno-canto.org/113189
http://www.xeno-canto.org/24341
http://www.xeno-canto.org/21612
http://www.xeno-canto.org/15897
http://www.xeno-canto.org/115575
http://www.xeno-canto.org/83035
http://www.xeno-canto.org/38950
http://www.xeno-canto.org/4018
http://www.xeno-canto.org/82464
http://www.xeno-canto.org/37738
http://www.xeno-canto.org/6082
http://www.xeno-canto.org/109645
NA
http://www.xeno-canto.org/108126
http://www.xeno-canto.org/122733
http://www.xeno-canto.org/62234
http://www.xeno-canto.org/50460
http://www.xeno-canto.org/130915
http://www.xeno-canto.org/1504
http://www.xeno-canto.org/38595
http://www.xeno-canto.org/68789
http://www.xeno-canto.org/87386
http://www.xeno-canto.org/116220
http://www.xeno-canto.org/131976
http://www.xeno-canto.org/89242
http://www.xeno-canto.org/127355
http://www.xeno-canto.org/27557
http://www.xeno-canto.org/86890
http://www.xeno-canto.org/61630
http://www.xeno-canto.org/84664
http://www.xeno-canto.org/39960
http://www.xeno-canto.org/41933
http://www.xeno-canto.org/52755
http://www.xeno-canto.org/67771
http://www.xeno-canto.org/80139
http://www.xeno-canto.org/37254
http://www.xeno-canto.org/100793
http://www.xeno-canto.org/57787
http://www.xeno-canto.org/33491
http://www.xeno-canto.org/119878
http://www.xeno-canto.org/82448
http://www.xeno-canto.org/89733
http://www.xeno-canto.org/145550
http://www.xeno-canto.org/18608
http://www.xeno-canto.org/102531
http://www.xeno-canto.org/188006
http://www.xeno-canto.org/9927
http://www.xeno-canto.org/171120
http://www.xeno-canto.org/59345
http://www.xeno-canto.org/31697 
http://www.xeno-canto.org/192201
http://www.xeno-canto.org/158030
http://www.xeno-canto.org/13925
http://www.xeno-canto.org/146411
http://www.xeno-canto.org/148110
http://www.xeno-canto.org/102328
http://www.xeno-canto.org/119657
http://www.xeno-canto.org/84231
http://www.xeno-canto.org/88353
http://www.xeno-canto.org/128082
http://www.xeno-canto.org/188182
http://www.xeno-canto.org/7630
http://www.xeno-canto.org/42092
http://www.xeno-canto.org/108529
http://www.xeno-canto.org/79984
http://www.xeno-canto.org/148402
http://www.xeno-canto.org/117397
http://www.xeno-canto.org/59540
http://www.xeno-canto.org/117564
http://www.xeno-canto.org/143145
http://www.xeno-canto.org/18072
http://www.xeno-canto.org/175252
http://www.xeno-canto.org/199158
http://www.xeno-canto.org/27888
http://www.xeno-canto.org/45012
http://www.xeno-canto.org/187463
http://www.xeno-canto.org/18272
http://www.xeno-canto.org/22355
http://www.xeno-canto.org/45519
http://www.xeno-canto.org/22678
http://www.xeno-canto.org/88450
http://www.xeno-canto.org/6297
http://www.xeno-canto.org/117533
http://www.xeno-canto.org/170347
http://www.xeno-canto.org/192600
http://www.xeno-canto.org/114116
http://www.xeno-canto.org/81842
http://www.xeno-canto.org/44990
http://www.xeno-canto.org/192816
http://www.xeno-canto.org/188645
http://www.xeno-canto.org/128412
http://www.xeno-canto.org/130805
http://www.xeno-canto.org/80997
http://www.xeno-canto.org/22470
http://www.xeno-canto.org/188634
http://www.xeno-canto.org/81768
http://www.xeno-canto.org/56137
http://www.xeno-canto.org/177196
http://www.xeno-canto.org/126081
http://www.xeno-canto.org/102674
http://www.xeno-canto.org/48880
http://www.xeno-canto.org/81454
http://www.xeno-canto.org/114431
http://www.xeno-canto.org/82576
http://www.xeno-canto.org/127833
http://www.xeno-canto.org/27464
http://www.xeno-canto.org/187198
http://www.xeno-canto.org/56376
http://www.xeno-canto.org/27497
http://www.xeno-canto.org/16562
http://www.xeno-canto.org/54964
http://www.xeno-canto.org/1178
http://www.xeno-canto.org/117349
http://www.xeno-canto.org/148050
http://www.xeno-canto.org/79958
http://www.xeno-canto.org/54533
http://www.xeno-canto.org/201196
http://www.xeno-canto.org/66227
http://www.xeno-canto.org/22397
http://www.xeno-canto.org/101564
http://www.xeno-canto.org/43507
http://www.xeno-canto.org/117366
http://www.xeno-canto.org/51513
http://www.xeno-canto.org/348645
http://www.xeno-canto.org/22413
http://www.xeno-canto.org/30830
http://www.xeno-canto.org/81765
http://www.xeno-canto.org/11313
http://www.xeno-canto.org/169432
http://www.xeno-canto.org/143161
http://www.xeno-canto.org/130780
http://www.xeno-canto.org/148305
http://www.xeno-canto.org/130193
http://www.xeno-canto.org/95924
http://www.xeno-canto.org/81827
http://www.xeno-canto.org/127226
http://www.xeno-canto.org/174776
http://www.xeno-canto.org/27887
http://www.xeno-canto.org/173053
http://www.xeno-canto.org/94524
http://www.xeno-canto.org/9926
http://www.xeno-canto.org/119694
http://www.xeno-canto.org/199223
http://www.xeno-canto.org/66444
http://www.xeno-canto.org/9895
http://www.xeno-canto.org/18329
http://www.xeno-canto.org/22175
http://www.xeno-canto.org/128736
http://www.xeno-canto.org/20440
http://www.xeno-canto.org/148013
http://www.xeno-canto.org/42953
http://www.xeno-canto.org/65273
http://www.xeno-canto.org/171120
http://www.xeno-canto.org/12715
http://www.xeno-canto.org/188623
http://www.xeno-canto.org/127206
http://www.xeno-canto.org/180867
http://www.xeno-canto.org/66372
http://www.xeno-canto.org/163152
http://www.xeno-canto.org/148151
http://www.xeno-canto.org/148197
http://www.xeno-canto.org/107362
http://www.xeno-canto.org/59569
http://www.xeno-canto.org/53932
http://www.xeno-canto.org/102392
http://www.xeno-canto.org/37562
http://www.xeno-canto.org/9099
http://www.xeno-canto.org/145952
http://www.xeno-canto.org/181725
http://www.xeno-canto.org/92398
http://www.xeno-canto.org/187468
http://www.xeno-canto.org/65000
http://www.xeno-canto.org/117768
http://www.xeno-canto.org/197443
http://www.xeno-canto.org/163594
http://www.xeno-canto.org/11656
http://www.xeno-canto.org/39946
http://www.xeno-canto.org/173747
http://www.xeno-canto.org/54821
http://www.xeno-canto.org/151963
http://www.xeno-canto.org/27875
http://www.xeno-canto.org/177791
http://www.xeno-canto.org/181438
http://www.xeno-canto.org/153089
http://www.xeno-canto.org/59645
http://www.xeno-canto.org/124924
http://www.xeno-canto.org/114294
http://www.xeno-canto.org/179825
http://www.xeno-canto.org/27461
http://www.xeno-canto.org/124225
http://www.xeno-canto.org/27891
http://www.xeno-canto.org/148187
http://www.xeno-canto.org/43990
http://www.xeno-canto.org/188526
http://www.xeno-canto.org/56423
http://www.xeno-canto.org/148076
http://www.xeno-canto.org/147216
http://www.xeno-canto.org/148258
http://www.xeno-canto.org/147602
http://www.xeno-canto.org/157757
http://www.xeno-canto.org/32225
http://www.xeno-canto.org/163551
http://www.xeno-canto.org/34531
http://www.xeno-canto.org/155695
http://www.xeno-canto.org/127203
http://www.xeno-canto.org/158878
http://www.xeno-canto.org/180870
http://www.xeno-canto.org/7105
http://www.xeno-canto.org/192661
http://www.xeno-canto.org/46153
http://www.xeno-canto.org/27940
http://www.xeno-canto.org/114053
http://www.xeno-canto.org/43246
http://www.xeno-canto.org/133617
http://www.xeno-canto.org/87419
http://www.xeno-canto.org/32532
http://www.xeno-canto.org/88037
http://www.xeno-canto.org/44239
http://www.xeno-canto.org/1478
http://www.xeno-canto.org/38593
http://www.xeno-canto.org/37941
http://www.xeno-canto.org/60539
http://www.xeno-canto.org/52756
http://www.xeno-canto.org/80271
http://www.xeno-canto.org/120597
http://www.xeno-canto.org/11736
http://www.xeno-canto.org/144005
http://www.xeno-canto.org/11822
http://www.xeno-canto.org/145576
http://www.xeno-canto.org/106911
http://www.xeno-canto.org/18773
http://www.xeno-canto.org/77939
http://www.xeno-canto.org/96326
http://www.xeno-canto.org/60510
http://www.xeno-canto.org/130083
http://www.xeno-canto.org/154005
http://www.xeno-canto.org/88551
http://www.xeno-canto.org/77979
http://www.xeno-canto.org/80146
http://www.xeno-canto.org/119792
http://www.xeno-canto.org/87313
http://www.xeno-canto.org/85855
http://www.xeno-canto.org/58285
http://www.xeno-canto.org/89095
http://www.xeno-canto.org/87061
http://www.xeno-canto.org/112657
http://www.xeno-canto.org/13475
http://www.xeno-canto.org/83860
http://www.xeno-canto.org/85936
http://www.xeno-canto.org/115603
http://www.xeno-canto.org/150906
http://www.xeno-canto.org/84751
http://www.xeno-canto.org/7583
http://www.xeno-canto.org/14205
http://www.xeno-canto.org/18298
http://www.xeno-canto.org/7606
http://www.xeno-canto.org/483
http://www.xeno-canto.org/15284
http://www.xeno-canto.org/89564
http://www.xeno-canto.org/24080
http://www.xeno-canto.org/42012
http://www.xeno-canto.org/82138
http://www.xeno-canto.org/5969
http://www.xeno-canto.org/140008
http://www.xeno-canto.org/38622
http://www.xeno-canto.org/38059
http://www.xeno-canto.org/113756
http://www.xeno-canto.org/88928
http://www.xeno-canto.org/3851
http://www.xeno-canto.org/75715
http://www.xeno-canto.org/90008
http://www.xeno-canto.org/114979
http://www.xeno-canto.org/4390
http://www.xeno-canto.org/108066
http://www.xeno-canto.org/144554
http://www.xeno-canto.org/133632
http://www.xeno-canto.org/123378
http://www.xeno-canto.org/89895
http://www.xeno-canto.org/10237
http://www.xeno-canto.org/33568
http://www.xeno-canto.org/85859
http://www.xeno-canto.org/39669
http://www.xeno-canto.org/6799
http://www.xeno-canto.org/59007
http://www.xeno-canto.org/23725
http://www.xeno-canto.org/38888
http://www.xeno-canto.org/93085
http://www.xeno-canto.org/15944
http://www.xeno-canto.org/5162
http://www.xeno-canto.org/118585
http://www.xeno-canto.org/33504
http://www.xeno-canto.org/68658
http://www.xeno-canto.org/149891
http://www.xeno-canto.org/41357
http://www.xeno-canto.org/46258
http://www.xeno-canto.org/62446
http://www.xeno-canto.org/143295
http://www.xeno-canto.org/46964
http://www.xeno-canto.org/80574
http://www.xeno-canto.org/91221
http://www.xeno-canto.org/121153
http://www.xeno-canto.org/80083
http://www.xeno-canto.org/24631
http://www.xeno-canto.org/82399
http://www.xeno-canto.org/122877
http://www.xeno-canto.org/41886
http://www.xeno-canto.org/130930
http://www.xeno-canto.org/80147
http://www.xeno-canto.org/58687
http://www.xeno-canto.org/7599
http://www.xeno-canto.org/29482
http://www.xeno-canto.org/42075
http://www.xeno-canto.org/38928
http://www.xeno-canto.org/20382
http://www.xeno-canto.org/130373
http://www.xeno-canto.org/110249
http://www.xeno-canto.org/43260
http://www.xeno-canto.org/45259
http://www.xeno-canto.org/80470
http://www.xeno-canto.org/108539
http://www.xeno-canto.org/151364
http://www.xeno-canto.org/115424
http://www.xeno-canto.org/3852
http://www.xeno-canto.org/130077
http://www.xeno-canto.org/61580
http://www.xeno-canto.org/23692
http://www.xeno-canto.org/62320
http://www.xeno-canto.org/131395
http://www.xeno-canto.org/115240
http://www.xeno-canto.org/122876
http://www.xeno-canto.org/150154
http://www.xeno-canto.org/4391
http://www.xeno-canto.org/62318
http://www.xeno-canto.org/119953
http://www.xeno-canto.org/33385
http://www.xeno-canto.org/11694
http://www.xeno-canto.org/96335
http://www.xeno-canto.org/26116
http://www.xeno-canto.org/123935
http://www.xeno-canto.org/83440
http://www.xeno-canto.org/48926
http://www.xeno-canto.org/37957
http://www.xeno-canto.org/102346
http://www.xeno-canto.org/29489
http://www.xeno-canto.org/102430
http://www.xeno-canto.org/83441
http://www.xeno-canto.org/130355
http://www.xeno-canto.org/37910
http://www.xeno-canto.org/152613
http://www.xeno-canto.org/91384
http://www.xeno-canto.org/120213
http://www.xeno-canto.org/108123
http://www.xeno-canto.org/59617
http://www.xeno-canto.org/23464
http://www.xeno-canto.org/42070
http://www.xeno-canto.org/24497
http://www.xeno-canto.org/110604
http://www.xeno-canto.org/38606
http://www.xeno-canto.org/20190
http://www.xeno-canto.org/60365
http://www.xeno-canto.org/62314
http://www.xeno-canto.org/61587
http://www.xeno-canto.org/38457
http://www.xeno-canto.org/145605
http://www.xeno-canto.org/133619
http://www.xeno-canto.org/123928
http://www.xeno-canto.org/42774
http://www.xeno-canto.org/21097
http://www.xeno-canto.org/30043
http://www.xeno-canto.org/139194
http://www.xeno-canto.org/110825
http://www.xeno-canto.org/14572
http://www.xeno-canto.org/127107
http://www.xeno-canto.org/28287
http://www.xeno-canto.org/126969
http://www.xeno-canto.org/109626
http://www.xeno-canto.org/116267
http://www.xeno-canto.org/146836
http://www.xeno-canto.org/109623
http://www.xeno-canto.org/62447
http://www.xeno-canto.org/144556
http://www.xeno-canto.org/112655
http://www.xeno-canto.org/91625
http://www.xeno-canto.org/150391
http://www.xeno-canto.org/121160
http://www.xeno-canto.org/153070
http://www.xeno-canto.org/93011
http://www.xeno-canto.org/66029
http://www.xeno-canto.org/59336
http://www.xeno-canto.org/11306
http://www.xeno-canto.org/11594
http://www.xeno-canto.org/148209
http://www.xeno-canto.org/16862
http://www.xeno-canto.org/128511
http://www.xeno-canto.org/1169
http://www.xeno-canto.org/119758
http://www.xeno-canto.org/124927
http://www.xeno-canto.org/170243
http://www.xeno-canto.org/12564
http://www.xeno-canto.org/130807
http://www.xeno-canto.org/27917
http://www.xeno-canto.org/200191
http://www.xeno-canto.org/27502
http://www.xeno-canto.org/6091
http://www.xeno-canto.org/26392
http://www.xeno-canto.org/23706
http://www.xeno-canto.org/52740
http://www.xeno-canto.org/24195
http://www.xeno-canto.org/200627
http://www.xeno-canto.org/171685
http://www.xeno-canto.org/9914
http://www.xeno-canto.org/151433
http://www.xeno-canto.org/200813
http://www.xeno-canto.org/29398 
http://www.xeno-canto.org/196407
http://www.xeno-canto.org/77166
http://www.xeno-canto.org/94521
http://www.xeno-canto.org/91830
http://www.xeno-canto.org/27942
http://www.xeno-canto.org/122506
http://www.xeno-canto.org/143144
http://www.xeno-canto.org/22344
http://www.xeno-canto.org/11661
http://www.xeno-canto.org/180881
http://www.xeno-canto.org/27449
http://www.xeno-canto.org/54364
http://www.xeno-canto.org/117180
http://www.xeno-canto.org/130874
http://www.xeno-canto.org/27919
http://www.xeno-canto.org/130112
http://www.xeno-canto.org/45463
http://www.xeno-canto.org/54588
http://www.xeno-canto.org/8258
http://www.xeno-canto.org/128667
http://www.xeno-canto.org/12619
http://www.xeno-canto.org/154637
http://www.xeno-canto.org/12602
http://www.xeno-canto.org/169510
http://www.xeno-canto.org/74999
http://www.xeno-canto.org/55314
http://www.xeno-canto.org/45011
http://www.xeno-canto.org/117190
http://www.xeno-canto.org/192729
http://www.xeno-canto.org/131798
http://www.xeno-canto.org/127868
http://www.xeno-canto.org/117485
http://www.xeno-canto.org/27462
http://www.xeno-canto.org/200624
http://www.xeno-canto.org/48964
http://www.xeno-canto.org/49831
http://www.xeno-canto.org/197479
http://www.xeno-canto.org/22280
http://www.xeno-canto.org/119755
http://www.xeno-canto.org/194728
http://www.xeno-canto.org/143080
http://www.xeno-canto.org/148030
http://www.xeno-canto.org/146497
http://www.xeno-canto.org/200399
http://www.xeno-canto.org/73795
http://www.xeno-canto.org/148227
http://www.xeno-canto.org/12332
http://www.xeno-canto.org/143060
http://www.xeno-canto.org/66430
http://www.xeno-canto.org/12776
http://www.xeno-canto.org/148231
http://www.xeno-canto.org/66862
http://www.xeno-canto.org/117204
http://www.xeno-canto.org/167035
http://www.xeno-canto.org/101405
http://www.xeno-canto.org/4123
http://www.xeno-canto.org/119716
http://www.xeno-canto.org/9892
http://www.xeno-canto.org/119702
http://www.xeno-canto.org/199149
http://www.xeno-canto.org/93013
http://www.xeno-canto.org/148174
http://www.xeno-canto.org/27270
http://www.xeno-canto.org/66394
http://www.xeno-canto.org/114129
http://www.xeno-canto.org/117978
http://www.xeno-canto.org/114285
http://www.xeno-canto.org/42739
http://www.xeno-canto.org/181001
http://www.xeno-canto.org/54382
http://www.xeno-canto.org/49829
http://www.xeno-canto.org/127634
http://www.xeno-canto.org/200794
http://www.xeno-canto.org/163585
http://www.xeno-canto.org/147564
http://www.xeno-canto.org/53643
http://www.xeno-canto.org/27269
http://www.xeno-canto.org/117974
http://www.xeno-canto.org/9024
http://www.xeno-canto.org/147553
http://www.xeno-canto.org/81428
http://www.xeno-canto.org/122354
http://www.xeno-canto.org/98557
http://www.xeno-canto.org/200411
http://www.xeno-canto.org/59397
http://www.xeno-canto.org/154883
http://www.xeno-canto.org/51444
http://www.xeno-canto.org/130624
http://www.xeno-canto.org/129756
http://www.xeno-canto.org/10146
http://www.xeno-canto.org/167344
http://www.xeno-canto.org/27941
http://www.xeno-canto.org/174285
http://www.xeno-canto.org/117757
http://www.xeno-canto.org/51242
http://www.xeno-canto.org/127213
http://www.xeno-canto.org/7873
http://www.xeno-canto.org/107351
http://www.xeno-canto.org/22140
http://www.xeno-canto.org/201188
http://www.xeno-canto.org/44130
http://www.xeno-canto.org/11327
http://www.xeno-canto.org/56134
http://www.xeno-canto.org/114137
http://www.xeno-canto.org/143149
http://www.xeno-canto.org/44066
http://www.xeno-canto.org/166050
http://www.xeno-canto.org/192564
http://www.xeno-canto.org/195820
http://www.xeno-canto.org/139376
http://www.xeno-canto.org/20918
http://www.xeno-canto.org/51189
http://www.xeno-canto.org/11599
http://www.xeno-canto.org/196408
http://www.xeno-canto.org/130177
http://www.xeno-canto.org/106281
http://www.xeno-canto.org/147023
http://www.xeno-canto.org/148298
http://www.xeno-canto.org/188552
http://www.xeno-canto.org/178593
http://www.xeno-canto.org/119718
http://www.xeno-canto.org/173740
http://www.xeno-canto.org/189666
http://www.xeno-canto.org/75980
http://www.xeno-canto.org/11235
http://www.xeno-canto.org/81767
http://www.xeno-canto.org/148301
http://www.xeno-canto.org/54493
http://www.xeno-canto.org/171115
http://www.xeno-canto.org/27880
http://www.xeno-canto.org/7850
http://www.xeno-canto.org/9949
http://www.xeno-canto.org/180995
http://www.xeno-canto.org/165554
http://www.xeno-canto.org/128185
http://www.xeno-canto.org/9205
http://www.xeno-canto.org/147661
http://www.xeno-canto.org/17615
http://www.xeno-canto.org/178174
http://www.xeno-canto.org/86446
http://www.xeno-canto.org/199145
http://www.xeno-canto.org/117531
http://www.xeno-canto.org/143069
http://www.xeno-canto.org/65994
http://www.xeno-canto.org/171679
http://www.xeno-canto.org/27937
http://www.xeno-canto.org/117515
http://www.xeno-canto.org/45276
http://www.xeno-canto.org/194727
http://www.xeno-canto.org/187470
http://www.xeno-canto.org/6161
http://www.xeno-canto.org/46314
http://www.xeno-canto.org/49805
http://www.xeno-canto.org/33503
http://www.xeno-canto.org/152608
http://www.xeno-canto.org/62488
http://www.xeno-canto.org/11727
http://www.xeno-canto.org/101085
http://www.xeno-canto.org/80880
http://www.xeno-canto.org/127675
http://www.xeno-canto.org/37953
http://www.xeno-canto.org/40920
http://www.xeno-canto.org/154003
http://www.xeno-canto.org/44714
NA
http://www.xeno-canto.org/116662
http://www.xeno-canto.org/148547
http://www.xeno-canto.org/80227
http://www.xeno-canto.org/69994
http://www.xeno-canto.org/38608
http://www.xeno-canto.org/145601
http://www.xeno-canto.org/38619
http://www.xeno-canto.org/115294
http://www.xeno-canto.org/47961
http://www.xeno-canto.org/15306
http://www.xeno-canto.org/18778
http://www.xeno-canto.org/39977
http://www.xeno-canto.org/47893
http://www.xeno-canto.org/82062
http://www.xeno-canto.org/83161
http://www.xeno-canto.org/9559
http://www.xeno-canto.org/291642
http://www.xeno-canto.org/144857
http://www.xeno-canto.org/111984
http://www.xeno-canto.org/41835
http://www.xeno-canto.org/88034
http://www.xeno-canto.org/150917
http://www.xeno-canto.org/38452
http://www.xeno-canto.org/45032
http://www.xeno-canto.org/80831
http://www.xeno-canto.org/47941
http://www.xeno-canto.org/60514
http://www.xeno-canto.org/91716
http://www.xeno-canto.org/129727
http://www.xeno-canto.org/39439
http://www.xeno-canto.org/11810
http://www.xeno-canto.org/5478
http://www.xeno-canto.org/105874
http://www.xeno-canto.org/5428
http://www.xeno-canto.org/33310
http://www.xeno-canto.org/78181
http://www.xeno-canto.org/108503
http://www.xeno-canto.org/119419
http://www.xeno-canto.org/85861
http://www.xeno-canto.org/5085
http://www.xeno-canto.org/140004
http://www.xeno-canto.org/145686
http://www.xeno-canto.org/45056
http://www.xeno-canto.org/45712
http://www.xeno-canto.org/46839
http://www.xeno-canto.org/1347
http://www.xeno-canto.org/102636
http://www.xeno-canto.org/113554
http://www.xeno-canto.org/5601
http://www.xeno-canto.org/108128
http://www.xeno-canto.org/39105
http://www.xeno-canto.org/5707
http://www.xeno-canto.org/113953
http://www.xeno-canto.org/113862
http://www.xeno-canto.org/21986
http://www.xeno-canto.org/13255
http://www.xeno-canto.org/3803
http://www.xeno-canto.org/33302
http://www.xeno-canto.org/52745
http://www.xeno-canto.org/47904
http://www.xeno-canto.org/7216
http://www.xeno-canto.org/15896
http://www.xeno-canto.org/145582
http://www.xeno-canto.org/11829
http://www.xeno-canto.org/124388
http://www.xeno-canto.org/29477
http://www.xeno-canto.org/6496
http://www.xeno-canto.org/29497
http://www.xeno-canto.org/147162
http://www.xeno-canto.org/58359
http://www.xeno-canto.org/1344
http://www.xeno-canto.org/7971
http://www.xeno-canto.org/87325
http://www.xeno-canto.org/1500
http://www.xeno-canto.org/142030
http://www.xeno-canto.org/39130
http://www.xeno-canto.org/91418
http://www.xeno-canto.org/89241
http://www.xeno-canto.org/109620
http://www.xeno-canto.org/91630
http://www.xeno-canto.org/102627
http://www.xeno-canto.org/154497
http://www.xeno-canto.org/91241
http://www.xeno-canto.org/10226
http://www.xeno-canto.org/103789
http://www.xeno-canto.org/60343
http://www.xeno-canto.org/153971
http://www.xeno-canto.org/145434
http://www.xeno-canto.org/13997
http://www.xeno-canto.org/101082
http://www.xeno-canto.org/130301
http://www.xeno-canto.org/49806
http://www.xeno-canto.org/118584
http://www.xeno-canto.org/20949
http://www.xeno-canto.org/121548
http://www.xeno-canto.org/102737
http://www.xeno-canto.org/33153
http://www.xeno-canto.org/78740
http://www.xeno-canto.org/87324
http://www.xeno-canto.org/130383
http://www.xeno-canto.org/96268
http://www.xeno-canto.org/80032
http://www.xeno-canto.org/84814
http://www.xeno-canto.org/20908
http://www.xeno-canto.org/11368
http://www.xeno-canto.org/39165
http://www.xeno-canto.org/29478
http://www.xeno-canto.org/10315
http://www.xeno-canto.org/85856
http://www.xeno-canto.org/6473
http://www.xeno-canto.org/70849
http://www.xeno-canto.org/121131
http://www.xeno-canto.org/131324
http://www.xeno-canto.org/29536
http://www.xeno-canto.org/128416
http://www.xeno-canto.org/142033
http://www.xeno-canto.org/5393
http://www.xeno-canto.org/103113
http://www.xeno-canto.org/144181
http://www.xeno-canto.org/142719
http://www.xeno-canto.org/18145
http://www.xeno-canto.org/80036
http://www.xeno-canto.org/47968
http://www.xeno-canto.org/151955
http://www.xeno-canto.org/34305
http://www.xeno-canto.org/111233
http://www.xeno-canto.org/48227
http://www.xeno-canto.org/56104
http://www.xeno-canto.org/6900
http://www.xeno-canto.org/141589
http://www.xeno-canto.org/37212
http://www.xeno-canto.org/144913
http://www.xeno-canto.org/45215
http://www.xeno-canto.org/89568
http://www.xeno-canto.org/28189
http://www.xeno-canto.org/21173
http://www.xeno-canto.org/108795
http://www.xeno-canto.org/93517
http://www.xeno-canto.org/80140
http://www.xeno-canto.org/17509
http://www.xeno-canto.org/39136
http://www.xeno-canto.org/113300
http://www.xeno-canto.org/80778
http://www.xeno-canto.org/1352
http://www.xeno-canto.org/83124
http://www.xeno-canto.org/131417
http://www.xeno-canto.org/35996
http://www.xeno-canto.org/45586
http://www.xeno-canto.org/114878
http://www.xeno-canto.org/97585
http://www.xeno-canto.org/143294
http://www.xeno-canto.org/116268
http://www.xeno-canto.org/149017
http://www.xeno-canto.org/8677
http://www.xeno-canto.org/108053
http://www.xeno-canto.org/80491
http://www.xeno-canto.org/50051
http://www.xeno-canto.org/54384
http://www.xeno-canto.org/500
http://www.xeno-canto.org/28966
http://www.xeno-canto.org/82061
http://www.xeno-canto.org/108086
http://www.xeno-canto.org/15805
http://www.xeno-canto.org/119574
http://www.xeno-canto.org/77940
http://www.xeno-canto.org/140010
http://www.xeno-canto.org/84721
http://www.xeno-canto.org/58531
http://www.xeno-canto.org/10163
http://www.xeno-canto.org/198769
http://www.xeno-canto.org/197199
http://www.xeno-canto.org/117821
http://www.xeno-canto.org/167252
http://www.xeno-canto.org/81852
http://www.xeno-canto.org/22400
http://www.xeno-canto.org/165563
http://www.xeno-canto.org/188213
http://www.xeno-canto.org/12514
http://www.xeno-canto.org/167338
http://www.xeno-canto.org/23322
http://www.xeno-canto.org/178167
http://www.xeno-canto.org/129002
http://www.xeno-canto.org/117739
http://www.xeno-canto.org/199152
http://www.xeno-canto.org/117962
http://www.xeno-canto.org/16852
http://www.xeno-canto.org/147994
http://www.xeno-canto.org/27926
http://www.xeno-canto.org/174789
http://www.xeno-canto.org/27472
http://www.xeno-canto.org/101408
http://www.xeno-canto.org/27483
http://www.xeno-canto.org/12238
http://www.xeno-canto.org/54450
http://www.xeno-canto.org/27513
http://www.xeno-canto.org/59334
http://www.xeno-canto.org/16689
http://www.xeno-canto.org/65258
http://www.xeno-canto.org/192731
http://www.xeno-canto.org/146461
http://www.xeno-canto.org/16782
http://www.xeno-canto.org/155485
http://www.xeno-canto.org/10057
http://www.xeno-canto.org/84263
http://www.xeno-canto.org/119719
http://www.xeno-canto.org/17992
http://www.xeno-canto.org/117666
http://www.xeno-canto.org/129431
http://www.xeno-canto.org/45424
http://www.xeno-canto.org/171098
http://www.xeno-canto.org/119740
http://www.xeno-canto.org/101567
http://www.xeno-canto.org/13112
http://www.xeno-canto.org/86713
http://www.xeno-canto.org/56056
http://www.xeno-canto.org/155554
http://www.xeno-canto.org/54741
http://www.xeno-canto.org/57328
http://www.xeno-canto.org/117381
http://www.xeno-canto.org/11295
http://www.xeno-canto.org/1078
http://www.xeno-canto.org/75256
http://www.xeno-canto.org/171447
http://www.xeno-canto.org/188195
http://www.xeno-canto.org/148338
http://www.xeno-canto.org/39469
http://www.xeno-canto.org/114423
http://www.xeno-canto.org/195817
http://www.xeno-canto.org/154833
http://www.xeno-canto.org/56617
http://www.xeno-canto.org/163803
http://www.xeno-canto.org/117412
http://www.xeno-canto.org/148025
http://www.xeno-canto.org/117692
http://www.xeno-canto.org/80291
http://www.xeno-canto.org/92406
http://www.xeno-canto.org/40919
http://www.xeno-canto.org/188197
http://www.xeno-canto.org/192603
http://www.xeno-canto.org/27894
http://www.xeno-canto.org/127972
http://www.xeno-canto.org/102391
http://www.xeno-canto.org/148050
http://www.xeno-canto.org/189237
http://www.xeno-canto.org/98558
http://www.xeno-canto.org/89941
http://www.xeno-canto.org/131801
http://www.xeno-canto.org/174062
http://www.xeno-canto.org/81815
http://www.xeno-canto.org/148248
http://www.xeno-canto.org/143166
http://www.xeno-canto.org/127229
http://www.xeno-canto.org/179694
http://www.xeno-canto.org/102616
http://www.xeno-canto.org/82053
http://www.xeno-canto.org/200799
http://www.xeno-canto.org/117803
http://www.xeno-canto.org/143890
http://www.xeno-canto.org/101817
http://www.xeno-canto.org/192676
http://www.xeno-canto.org/54352
http://www.xeno-canto.org/201190
http://www.xeno-canto.org/200329
http://www.xeno-canto.org/117981
http://www.xeno-canto.org/201258
http://www.xeno-canto.org/91895
http://www.xeno-canto.org/176849
http://www.xeno-canto.org/166271
http://www.xeno-canto.org/101793
http://www.xeno-canto.org/43354
http://www.xeno-canto.org/195816
http://www.xeno-canto.org/10772
http://www.xeno-canto.org/28617
http://www.xeno-canto.org/3776
http://www.xeno-canto.org/147554
http://www.xeno-canto.org/197473
http://www.xeno-canto.org/81845
http://www.xeno-canto.org/59224
http://www.xeno-canto.org/148401
http://www.xeno-canto.org/169906
http://www.xeno-canto.org/102523
http://www.xeno-canto.org/96039
http://www.xeno-canto.org/27877
http://www.xeno-canto.org/6180
http://www.xeno-canto.org/164486
http://www.xeno-canto.org/65896
http://www.xeno-canto.org/124928
http://www.xeno-canto.org/104390
http://www.xeno-canto.org/81828
http://www.xeno-canto.org/189661
http://www.xeno-canto.org/16313
http://www.xeno-canto.org/56374
http://www.xeno-canto.org/12939
http://www.xeno-canto.org/12279
http://www.xeno-canto.org/127943
http://www.xeno-canto.org/54435
http://www.xeno-canto.org/36853
http://www.xeno-canto.org/65005
http://www.xeno-canto.org/44006
http://www.xeno-canto.org/188651
http://www.xeno-canto.org/55776
http://www.xeno-canto.org/101057
http://www.xeno-canto.org/167436
http://www.xeno-canto.org/199142
http://www.xeno-canto.org/164538
http://www.xeno-canto.org/173943
http://www.xeno-canto.org/54697
http://www.xeno-canto.org/195822
http://www.xeno-canto.org/29808
http://www.xeno-canto.org/131751
http://www.xeno-canto.org/179820
http://www.xeno-canto.org/199150
http://www.xeno-canto.org/92243
http://www.xeno-canto.org/22844
http://www.xeno-canto.org/114118
http://www.xeno-canto.org/192713
http://www.xeno-canto.org/173047
http://www.xeno-canto.org/102592
http://www.xeno-canto.org/12792
http://www.xeno-canto.org/124327
http://www.xeno-canto.org/20079
http://www.xeno-canto.org/163660
http://www.xeno-canto.org/143888
http://www.xeno-canto.org/121410
http://www.xeno-canto.org/55062
http://www.xeno-canto.org/12651
http://www.xeno-canto.org/81834
http://www.xeno-canto.org/27431
http://www.xeno-canto.org/148404
http://www.xeno-canto.org/101699
http://www.xeno-canto.org/166044
http://www.xeno-canto.org/98901
http://www.xeno-canto.org/128345
http://www.xeno-canto.org/41270
http://www.xeno-canto.org/154490
http://www.xeno-canto.org/5147
http://www.xeno-canto.org/150592
http://www.xeno-canto.org/130732
http://www.xeno-canto.org/127859
