# Supplementary material for: PROTAX-Sound: A probabilistic framework for automated animal sound identification
Source: PLoS One. 2017 Sep 1;12(9):e0184048. doi: 10.1371/journal.pone.0184048 (PMC5581177; doi:10.1371/journal.pone.0184048)
Supplement: S1 Code — Zip file containing all code necessary to run PROTAX-Sound. (ZIP) [file pone.0184048.s006.zip]

Archive with 34 entries (32 files):
- PROTAX-Sound_functions/
- PROTAX-Sound_functions/amcmc.rcode.txt
- PROTAX-Sound_functions/create_fea_xdata.pl
- PROTAX-Sound_functions/create_xdata.pl
- PROTAX-Sound_functions/enginepipeline.txt
- PROTAX-Sound_functions/featccor.m
- PROTAX-Sound_functions/featmfcc.m
- PROTAX-Sound_functions/helpers/
- PROTAX-Sound_functions/helpers/audspec.m
- PROTAX-Sound_functions/helpers/dolpc.m
- PROTAX-Sound_functions/helpers/fft2melmx.m
- PROTAX-Sound_functions/helpers/lifter.m
- PROTAX-Sound_functions/helpers/lpc2cep.m
- PROTAX-Sound_functions/helpers/melfcc.m
- PROTAX-Sound_functions/helpers/postaud.m
- PROTAX-Sound_functions/helpers/powspec.m
- PROTAX-Sound_functions/helpers/process_options.m
- PROTAX-Sound_functions/helpers/spec2cep.m
- PROTAX-Sound_functions/helpers/WorkerObjWrapper.m
- PROTAX-Sound_functions/makesimdat.pl
- PROTAX-Sound_functions/maketaxonomy.pl
- PROTAX-Sound_functions/maketrainfile.pl
- PROTAX-Sound_functions/mp3towav.m
- PROTAX-Sound_functions/predictorpipeline.m
- PROTAX-Sound_functions/roimap.m
- PROTAX-Sound_functions/roival.m
- PROTAX-Sound_functions/splitdata.pl
- PROTAX-Sound_functions/splitdata_index.pl
- PROTAX-Sound_functions/splitdata_rowind.pl
- PROTAX-Sound_functions/test_create_fea_xdata.pl
- PROTAX-Sound_functions/test_create_xdata.pl
- PROTAX-Sound_functions/test_makesimdat.pl
- PROTAX-Sound_functions/unk_create_fea_xdata.pl
- PROTAX-Sound_functions/unk_create_xdata.pl
