# Supplementary material for: PROTAX-Sound: A probabilistic framework for automated animal sound identification
Source: PLoS One. 2017 Sep 1;12(9):e0184048. doi: 10.1371/journal.pone.0184048 (PMC5581177; doi:10.1371/journal.pone.0184048)
Supplement: S1 Code — Zip file containing all code necessary to run PROTAX-Sound. (ZIP) [file pone.0184048.s006.zip › PROTAX-Sound_functions/enginepipeline.txt]

# create one-level taxonomy

perl maketaxonomy.pl RF2Protax_colnames.txt > tax

# extract MFCC features separately for mean and sd of static, delta, and delta-delta

perl makesimdat.pl RF2Protax_colnames.txt RF2Protax_rownames.txt MFCC2Protax.csv 1 16 > feasim1
perl makesimdat.pl RF2Protax_colnames.txt RF2Protax_rownames.txt MFCC2Protax.csv 17 16 > feasim2
perl makesimdat.pl RF2Protax_colnames.txt RF2Protax_rownames.txt MFCC2Protax.csv 33 16 > feasim3
perl makesimdat.pl RF2Protax_colnames.txt RF2Protax_rownames.txt MFCC2Protax.csv 49 16 > feasim4
perl makesimdat.pl RF2Protax_colnames.txt RF2Protax_rownames.txt MFCC2Protax.csv 65 16 > feasim5
perl makesimdat.pl RF2Protax_colnames.txt RF2Protax_rownames.txt MFCC2Protax.csv 81 16 > feasim6

# inside R:
a=as.matrix(read.table("feasim1",header=F,sep=","))
summary(c(a))
hist(c(a))
#fea   Min. 1st Qu.  Median    Mean 3rd Qu.    Max. 
#1    0.040   7.679   9.780  10.850  12.620  51.950 
#2    0.047   7.013  10.100  12.980  14.960 191.700 
#3  0.00300 0.02600 0.03900 0.05212 0.06000 1.07900 
#4    0.057   0.634   0.996   1.578   1.785  19.570 
#5   0.0060  0.1640  0.2540  0.3461  0.4040  4.2890 
#6    0.207   2.672   4.386   6.364   7.539  99.250 

# scale mean distance to 1
s=c(10.850, 12.980, 0.05212, 1.578, 0.3461, 6.364)
for (i in 1:6) {
 ifile=sprintf("feasim%d",i)
 ofile=sprintf("feasim%d.sc",i)
 a=as.matrix(read.table(ifile,header=F,sep=","))
 a=a/s[i]
 a=round((1e6*a))/1e6
 write.table(a, ofile, row.names=F,col.names=F,sep=",")
}

# split datasets into two parts
perl splitdata.pl data1split RF2Protax_rownames.txt feasim1.sc
perl splitdata.pl data2split RF2Protax_rownames.txt feasim2.sc
perl splitdata.pl data3split RF2Protax_rownames.txt feasim3.sc
perl splitdata.pl data4split RF2Protax_rownames.txt feasim4.sc
perl splitdata.pl data5split RF2Protax_rownames.txt feasim5.sc
perl splitdata.pl data6split RF2Protax_rownames.txt feasim6.sc
perl splitdata.pl dataRFsplit RF2Protax_rownames.txt RF2Protax.csv

perl splitdata_index.pl RF2Protax_rownames.txt > split_index.txt

# protax for each data partition

for i in 1 2 3 4 5 6 RF
do
 echo $i
 cut -f1 -d" " data${i}split_1 | perl maketrainfile.pl RF2Protax_colnames.txt > train${i}file_1
 cut -f1 -d" " data${i}split_2 | perl maketrainfile.pl RF2Protax_colnames.txt > train${i}file_2
done

perl create_xdata.pl trainRFfile_1 tax dataRFsplit_1 0.001 trainRF_1.xdat 1
perl create_xdata.pl trainRFfile_2 tax dataRFsplit_2 0.001 trainRF_2.xdat 1
for i in 1 2 3 4 5 6
do
 perl create_fea_xdata.pl train${i}file_1 tax data${i}split_1 train${i}_1.xdat 1
 perl create_fea_xdata.pl train${i}file_2 tax data${i}split_2 train${i}_2.xdat 1
done

# create 10% training data for unknown species
R
r1=sort(sample(912,91))
write.table(r1,"unkrows1",col.names=F,row.names=F)
r2=sort(sample(804,80))
write.table(r2,"unkrows2",col.names=F,row.names=F)

perl unk_create_xdata.pl unkrows1 trainRFfile_1 tax dataRFsplit_1 0.001 trainRF_1.xdat 1
perl unk_create_xdata.pl unkrows2 trainRFfile_2 tax dataRFsplit_2 0.001 trainRF_2.xdat 1
for i in 1 2 3 4 5 6
do
 perl unk_create_fea_xdata.pl unkrows1 train${i}file_1 tax data${i}split_1 train${i}_1.xdat 1
 perl unk_create_fea_xdata.pl unkrows2 train${i}file_2 tax data${i}split_2 train${i}_2.xdat 1
done

# MCMC for parameters
R
source("amcmc.rcode.txt")
library(compiler)
logprior=cmpfun(logprior)
loglikelihood=cmpfun(loglikelihood)
adaptiveMCMC=cmpfun(adaptiveMCMC)

### classifier with only RF outputs

dat=read.xdata("trainRF_1.xdat")
pp=adaptiveMCMC(dat,3,10000,1000,500,rseed=1,info=1)
ind=501:1000
traceplot.all(pp,ind,num.levels=1)

k=which.max(pp$postli[ind])
write.postparams(pp,"mcmcRF_1",ind[k])

dat=read.xdata("trainRF_2.xdat")
pp=adaptiveMCMC(dat,3,10000,1000,500,rseed=1,info=1)
ind=501:1000
traceplot.all(pp,ind,num.levels=1)

k=which.max(pp$postli[ind])
write.postparams(pp,"mcmcRF_2",ind[k])

### classifier with combined RF outputs and MFCCs

datRF=read.xdata("trainRF_1.xdat")
dat1=read.xdata("train1_1.xdat")
dat2=read.xdata("train2_1.xdat")
dat3=read.xdata("train3_1.xdat")
dat4=read.xdata("train4_1.xdat")
dat5=read.xdata("train5_1.xdat")
dat6=read.xdata("train6_1.xdat")

dat=merge.xdata(datRF,c(1,2),dat1,2)
dat=merge.xdata(dat,1:3,dat2,2)
dat=merge.xdata(dat,1:4,dat3,2)
dat=merge.xdata(dat,1:5,dat4,2)
dat=merge.xdata(dat,1:6,dat5,2)
dat=merge.xdata(dat,1:7,dat6,2)

pp=adaptiveMCMC(dat,9,10000,1000,500,rseed=1,info=1)
ind=501:1000
traceplot.all(pp,ind,num.levels=1)

k=which.max(pp$postli[ind])
write.postparams(pp,"mcmcComb_1",ind[k])

###
datRF=read.xdata("trainRF_2.xdat")
dat1=read.xdata("train1_2.xdat")
dat2=read.xdata("train2_2.xdat")
dat3=read.xdata("train3_2.xdat")
dat4=read.xdata("train4_2.xdat")
dat5=read.xdata("train5_2.xdat")
dat6=read.xdata("train6_2.xdat")

dat=merge.xdata(datRF,c(1,2),dat1,2)
dat=merge.xdata(dat,1:3,dat2,2)
dat=merge.xdata(dat,1:4,dat3,2)
dat=merge.xdata(dat,1:5,dat4,2)
dat=merge.xdata(dat,1:6,dat5,2)
dat=merge.xdata(dat,1:7,dat6,2)

pp=adaptiveMCMC(dat,9,10000,1000,500,rseed=1,info=1)
ind=501:1000
traceplot.all(pp,ind,num.levels=1)

k=which.max(pp$postli[ind])
write.postparams(pp,"mcmcComb_2",ind[k])

### classifier with only MFCCs

dat1=read.xdata("train1_1.xdat")
dat2=read.xdata("train2_1.xdat")
dat3=read.xdata("train3_1.xdat")
dat4=read.xdata("train4_1.xdat")
dat5=read.xdata("train5_1.xdat")
dat6=read.xdata("train6_1.xdat")

dat=merge.xdata(dat1,1:2,dat2,2)
dat=merge.xdata(dat,1:3,dat3,2)
dat=merge.xdata(dat,1:4,dat4,2)
dat=merge.xdata(dat,1:5,dat5,2)
dat=merge.xdata(dat,1:6,dat6,2)

pp=adaptiveMCMC(dat,8,10000,1000,500,rseed=1,info=1)
ind=501:1000
traceplot.all(pp,ind,num.levels=1)

k=which.max(pp$postli[ind])
write.postparams(pp,"mcmcMFCC_1",ind[k])

###
dat1=read.xdata("train1_2.xdat")
dat2=read.xdata("train2_2.xdat")
dat3=read.xdata("train3_2.xdat")
dat4=read.xdata("train4_2.xdat")
dat5=read.xdata("train5_2.xdat")
dat6=read.xdata("train6_2.xdat")

dat=merge.xdata(dat1,1:2,dat2,2)
dat=merge.xdata(dat,1:3,dat3,2)
dat=merge.xdata(dat,1:4,dat4,2)
dat=merge.xdata(dat,1:5,dat5,2)
dat=merge.xdata(dat,1:6,dat6,2)

pp=adaptiveMCMC(dat,8,10000,1000,500,rseed=1,info=1)
ind=501:1000
traceplot.all(pp,ind,num.levels=1)

k=which.max(pp$postli[ind])
write.postparams(pp,"mcmcMFCC_2",ind[k])

#### classification: use only RF outputs
# when classifying data partition 1, use parameters based on data partition 2
# when classifying data partition 2, use parameters based on data partition 1
source("amcmc.rcode.txt")

alldat1=read.xdata("trainRF_1.xdat")
alldat2=read.xdata("trainRF_2.xdat")

# remove unk training samples from classification
dat1 = alldat1[1:912]
dat2 = alldat2[1:804]

a1=as.numeric(read.table("mcmcRF_1",header=F))
a2=as.numeric(read.table("mcmcRF_2",header=F))
params1=matrix(a1[2:4],ncol=1)
params2=matrix(a2[2:4],ncol=1)

cor1=rep(0,length(dat1))
cori1=rep(0,length(dat1))
best1=rep(0,length(dat1))
besti1=rep(0,length(dat1))
for (i in 1:length(dat1)) {
  z = dat1[[i]]$X[[1]] %*% params2[2:3,1,drop=F]
  ez=exp(z - max(z))
  y=ez/sum(ez)
  besti1[i] = which.max(y)
  best1[i] = y[besti1[i]]
  cori1[i] = dat1[[i]]$node.category
  cor1[i] = y[cori1[i]]
}

cor2=rep(0,length(dat2))
cori2=rep(0,length(dat2))
best2=rep(0,length(dat2))
besti2=rep(0,length(dat2))
for (i in 1:length(dat2)) {
  z = dat2[[i]]$X[[1]] %*% params1[2:3,1,drop=F]
  ez=exp(z - max(z))
  y=ez/sum(ez)
  besti2[i] = which.max(y)
  best2[i] = y[besti2[i]]
  cori2[i] = dat2[[i]]$node.category
  cor2[i] = y[cori2[i]]
}

tax=read.table("tax",header=F)
sc=c(as.character(tax[cori1,4]), as.character(tax[cori2,4]))
sb=c(as.character(tax[besti1,4]), as.character(tax[besti2,4]))
pc=c(cor1,cor2)
pb=c(best1,best2)
co=as.integer(sc==sb)

v=data.frame(correctspecies=sc,correctprob=pc,bestspecies=sb,bestprob=pb,iscorrect=co)
write.table(v,"protaxRF_best.txt",row.names=F,quote=F,sep="\t")

n=nrow(dat1[[1]]$X[[1]])
p1=matrix(0,nrow=length(dat1),ncol=n)
for (i in 1:length(dat1)) {
  z = dat1[[i]]$X[[1]] %*% params2[2:3,1,drop=F]
  ez=exp(z - max(z))
  y=ez/sum(ez)
  p1[i,]=y
}

p2=matrix(0,nrow=length(dat2),ncol=n)
for (i in 1:length(dat2)) {
  z = dat2[[i]]$X[[1]] %*% params1[2:3,1,drop=F]
  ez=exp(z - max(z))
  y=ez/sum(ez)
  p2[i,]=y
}

p=rbind(p1,p2)
write.table(p[,1:n],"protaxRF_allprobs.txt",sep="\t",col.names=F,row.names=F)

#### classification: use both RF and MFCCs
# when classifying data partition 1, use parameters based on data partition 2
# when classifying data partition 2, use parameters based on data partition 1

datRF=read.xdata("trainRF_1.xdat")
dat1=read.xdata("train1_1.xdat")
dat2=read.xdata("train2_1.xdat")
dat3=read.xdata("train3_1.xdat")
dat4=read.xdata("train4_1.xdat")
dat5=read.xdata("train5_1.xdat")
dat6=read.xdata("train6_1.xdat")

dat=merge.xdata(datRF,c(1,2),dat1,2)
dat=merge.xdata(dat,1:3,dat2,2)
dat=merge.xdata(dat,1:4,dat3,2)
dat=merge.xdata(dat,1:5,dat4,2)
dat=merge.xdata(dat,1:6,dat5,2)
dat=merge.xdata(dat,1:7,dat6,2)

datComb1 = dat
datRF=read.xdata("trainRF_2.xdat")
dat1=read.xdata("train1_2.xdat")
dat2=read.xdata("train2_2.xdat")
dat3=read.xdata("train3_2.xdat")
dat4=read.xdata("train4_2.xdat")
dat5=read.xdata("train5_2.xdat")
dat6=read.xdata("train6_2.xdat")

dat=merge.xdata(datRF,c(1,2),dat1,2)
dat=merge.xdata(dat,1:3,dat2,2)
dat=merge.xdata(dat,1:4,dat3,2)
dat=merge.xdata(dat,1:5,dat4,2)
dat=merge.xdata(dat,1:6,dat5,2)
dat=merge.xdata(dat,1:7,dat6,2)

datComb2 = dat

# remove unk training samples from classification
dat1=datComb1[1:912]
dat2=datComb2[1:804]

a1=as.numeric(read.table("mcmcComb_1",header=F))
a2=as.numeric(read.table("mcmcComb_2",header=F))

params1=matrix(a1[2:10],ncol=1)
params2=matrix(a2[2:10],ncol=1)

cor1=rep(0,length(dat1))
cori1=rep(0,length(dat1))
best1=rep(0,length(dat1))
besti1=rep(0,length(dat1))
for (i in 1:length(dat1)) {
  z = dat1[[i]]$X[[1]] %*% params2[2:9,1,drop=F]
  ez=exp(z - max(z))
  y=ez/sum(ez)
  besti1[i] = which.max(y)
  best1[i] = y[besti1[i]]
  cori1[i] = dat1[[i]]$node.category
  cor1[i] = y[cori1[i]]
}

cor2=rep(0,length(dat2))
cori2=rep(0,length(dat2))
best2=rep(0,length(dat2))
besti2=rep(0,length(dat2))
for (i in 1:length(dat2)) {
  z = dat2[[i]]$X[[1]] %*% params1[2:9,1,drop=F]
  ez=exp(z - max(z))
  y=ez/sum(ez)
  besti2[i] = which.max(y)
  best2[i] = y[besti2[i]]
  cori2[i] = dat2[[i]]$node.category
  cor2[i] = y[cori2[i]]
}

tax=read.table("tax",header=F)
sc=c(as.character(tax[cori1,4]), as.character(tax[cori2,4]))
sb=c(as.character(tax[besti1,4]), as.character(tax[besti2,4]))
pc=c(cor1,cor2)
pb=c(best1,best2)
co=as.integer(sc==sb)

v=data.frame(correctspecies=sc,correctprob=pc,bestspecies=sb,bestprob=pb,iscorrect=co)
write.table(v,"protaxComb_best.txt",row.names=F,quote=F,sep="\t")

n=nrow(dat1[[1]]$X[[1]])
p1=matrix(0,nrow=length(dat1),ncol=n)
for (i in 1:length(dat1)) {
  z = dat1[[i]]$X[[1]] %*% params2[2:9,1,drop=F]
  ez=exp(z - max(z))
  y=ez/sum(ez)
  p1[i,]=y
}

p2=matrix(0,nrow=length(dat2),ncol=n)
for (i in 1:length(dat2)) {
  z = dat2[[i]]$X[[1]] %*% params1[2:9,1,drop=F]
  ez=exp(z - max(z))
  y=ez/sum(ez)
  p2[i,]=y
}

p=rbind(p1,p2)
write.table(p[,1:n],"protaxComb_allprobs.txt",sep="\t",col.names=F,row.names=F)

#### classification: use only MFCCs
# when classifying data partition 1, use parameters based on data partition 2
# when classifying data partition 2, use parameters based on data partition 1

dat1=read.xdata("train1_1.xdat")
dat2=read.xdata("train2_1.xdat")
dat3=read.xdata("train3_1.xdat")
dat4=read.xdata("train4_1.xdat")
dat5=read.xdata("train5_1.xdat")
dat6=read.xdata("train6_1.xdat")

dat=merge.xdata(dat1,1:2,dat2,2)
dat=merge.xdata(dat,1:3,dat3,2)
dat=merge.xdata(dat,1:4,dat4,2)
dat=merge.xdata(dat,1:5,dat5,2)
dat=merge.xdata(dat,1:6,dat6,2)

datMFCC1 = dat

dat1=read.xdata("train1_2.xdat")
dat2=read.xdata("train2_2.xdat")
dat3=read.xdata("train3_2.xdat")
dat4=read.xdata("train4_2.xdat")
dat5=read.xdata("train5_2.xdat")
dat6=read.xdata("train6_2.xdat")

dat=merge.xdata(dat1,1:2,dat2,2)
dat=merge.xdata(dat,1:3,dat3,2)
dat=merge.xdata(dat,1:4,dat4,2)
dat=merge.xdata(dat,1:5,dat5,2)
dat=merge.xdata(dat,1:6,dat6,2)

datMFCC2 = dat

# remove unk training samples from classification
dat1=datMFCC1[1:912]
dat2=datMFCC2[1:804]

a1=as.numeric(read.table("mcmcMFCC_1",header=F))
a2=as.numeric(read.table("mcmcMFCC_2",header=F))

params1=matrix(a1[2:9],ncol=1)
params2=matrix(a2[2:9],ncol=1)

cor1=rep(0,length(dat1))
cori1=rep(0,length(dat1))
best1=rep(0,length(dat1))
besti1=rep(0,length(dat1))
for (i in 1:length(dat1)) {
  z = dat1[[i]]$X[[1]] %*% params2[2:8,1,drop=F]
  ez=exp(z - max(z))
  y=ez/sum(ez)
  besti1[i] = which.max(y)
  best1[i] = y[besti1[i]]
  cori1[i] = dat1[[i]]$node.category
  cor1[i] = y[cori1[i]]
}

cor2=rep(0,length(dat2))
cori2=rep(0,length(dat2))
best2=rep(0,length(dat2))
besti2=rep(0,length(dat2))
for (i in 1:length(dat2)) {
  z = dat2[[i]]$X[[1]] %*% params1[2:8,1,drop=F]
  ez=exp(z - max(z))
  y=ez/sum(ez)
  besti2[i] = which.max(y)
  best2[i] = y[besti2[i]]
  cori2[i] = dat2[[i]]$node.category
  cor2[i] = y[cori2[i]]
}

tax=read.table("tax",header=F)
sc=c(as.character(tax[cori1,4]), as.character(tax[cori2,4]))
sb=c(as.character(tax[besti1,4]), as.character(tax[besti2,4]))
pc=c(cor1,cor2)
pb=c(best1,best2)
co=as.integer(sc==sb)

v=data.frame(correctspecies=sc,correctprob=pc,bestspecies=sb,bestprob=pb,iscorrect=co)
write.table(v,"protaxMFCC_best.txt",row.names=F,quote=F,sep="\t")

### show bias-accuracy plot

aplot=function(prob,correct,name="", add=F, ...) {
  n=length(prob)
  if (!add) {
   plot(0,type="n",xlab="cumulative prob %",ylab="cumulative correct %",xlim=c(0,100),ylim=c(0,100),las=1)
   grid()
   abline(0,1,col="gray")
  }
  s=sort(prob,dec=F,index.return=T)
  x=cumsum(prob[s$ix])/n*100
  y=cumsum(correct[s$ix])/n*100
  lines(x,y,...)
  points(x[n],y[n],...)
#  title(sprintf("%s\n%d items, correct %.1f %%",name,n,sum(correct)/n*100))
}


a1=read.table("protaxMFCC_best.txt",header=T)
a2=read.table("protaxRF_best.txt",header=T)
a3=read.table("protaxComb_best.txt",header=T)

pdf("protax.pdf",width=5,height=5)
aplot(a1$bestprob,a1$iscorrect,pch=19)
aplot(a2$bestprob,a2$iscorrect,add=T,pch=15)
aplot(a3$bestprob,a3$iscorrect,add=T,pch=8)
legend("topleft",legend=c("PROTAX(MFCC+RF)","PROTAX(RF)","PROTAX(MFCC)"),pch=c(8,15,19))

dev.off()
