# Supplementary material for: PROTAX-Sound: A probabilistic framework for automated animal sound identification
Source: PLoS One. 2017 Sep 1;12(9):e0184048. doi: 10.1371/journal.pone.0184048 (PMC5581177; doi:10.1371/journal.pone.0184048)
Supplement: S1 Code — Zip file containing all code necessary to run PROTAX-Sound. (ZIP) [file pone.0184048.s006.zip › PROTAX-Sound_functions/featccor.m]

% FEATEXCCORR: Calculates cross-correlation features for reference samples
function [nRoi]=featccor(roidatav,ncore)
% ------------------------------------------------------------------------
% Inputs:
% 1) roidatav: output from roival;
% 2) ncore: number of cores to be used in parallel;
%
% Output:
% 1) nRoi: total number of ROIs used for cross-correlation
% 2) saves txt files in the working directory;
%
% Input example:
% ncore = 16;
% [nRoi]=featccor(roidatav,ncore);
%
% ------------------------------------------------------------------------
% Code summary:
% 1) Calculate number of tracks and total number of ROI;
% 2) Crop tracks according to target ROI coordinates and cross correlate them;
% 3) Write output in txt file

tic;
d = ['\n\n Cross-correlation feature started:\t\t',datestr(now),'\n'];
fprintf([d,'\n']) 

% 1)
ntracks = size(roidatav,1);
nRoi = zeros(1,ntracks);
for gg=1:ntracks;
 nRoi(gg) = numel(roidatav.Roi{gg});
end
nRoi = sum(nRoi(1,:));

% check for existing output files and skip work already done
matfiles = dir('outfeatccor*.txt');
if isempty(matfiles);
 toskip=0;    
else
 toskip = zeros(1,size(matfiles,1));
 for rr = 1:size(matfiles,1)
  filename = matfiles(rr,1).name;
  x = regexp(filename, '.*?(\d+(\.\d+)*)', 'tokens' );
  toskip(1,rr)=str2double(x{1});
  end
end

parpool('local',ncore);
wrapsegdata = WorkerObjWrapper(roidatav);
wraptoskip = WorkerObjWrapper(toskip);
% 2) and 3)
parfor (g = 1:ntracks,ncore)   
 toskip = wraptoskip.Value;  
 if any(toskip==g); % just to skip work already done
 else
  ccorr = zeros(1,nRoi+1);
  ccorr(1,1)=g;
  z = 2;
  segdata = wrapsegdata.Value;  
  fquery = segdata.Trackspec{g};
  % for each reference track
  for r = 1:ntracks;
   % for each ROI within ref track
   for k = 1:size(segdata.Roi{r},1);
    % check if query+3pxl is within ROI bounds (correct if necessary), and crop query
    if 1 <= segdata.Roi{r}(k).PixelList(1)-3 && size(fquery,1) >= segdata.Roi{r}(k).PixelList(2)+3
     % do nothing    
     query = fquery(segdata.Roi{r}(k).PixelList(1)-3:segdata.Roi{r}(k).PixelList(2)+3,:);
    elseif size(fquery,1) <= segdata.Roi{r}(k).PixelList(2)+3
     % correct upper bound
     query = fquery(segdata.Roi{r}(k).PixelList(1)-3:size(fquery,1),:);
    else
     % correct lower bound
     query = fquery(1:segdata.Roi{r}(k).PixelList(2)+3,:);
    end
            
    ref = segdata.Roi{r}(k).Roispec;  % crop the reference ROI
    % check for sizes and zero pad query if necessary
    if size(ref,1) < size(query,1);
     if size(ref,2) < size(query,2);
      % do nothing
     else
      % zero pad query to size2 of ref
      query(:,end+1:size(ref,2))=0;
     end
    else
     if size(ref,2) < size(query,2)
      % zero pad query to size 1 and 2 of ref
      query(end+1:size(ref,1),end+1:size(ref,2))=0;
     else
      % zero pad query to size 2 of ref
      query(end+1:size(ref,1),:)=0;
     end
    end
    ccorr(1,z) = max(max(normxcorr2(ref,query)));
    z = z+1;
   end
 end
 fileID = fopen(sprintf('outfeatccor%d.txt',g),'w');
 fprintf(fileID,'%f;',ccorr);
 fclose(fileID);
end
end
ptime = toc/3600;
fprintf([d,' Processing finished:\t\t\t\t\t',datestr(now),'\n Total cross-correlation time:\t\t\t',num2str(ptime,1),'h \n\n']) 
end
