# Supplementary material for: PROTAX-Sound: A probabilistic framework for automated animal sound identification
Source: PLoS One. 2017 Sep 1;12(9):e0184048. doi: 10.1371/journal.pone.0184048 (PMC5581177; doi:10.1371/journal.pone.0184048)
Supplement: S1 Code — Zip file containing all code necessary to run PROTAX-Sound. (ZIP) [file pone.0184048.s006.zip › PROTAX-Sound_functions/featmfcc.m]

% FEATEXMFCC: Calculates MFCC features for reference samples
function [featmx,featmxraw]=featmfcc(folder,roidatav,stft)
% ------------------------------------------------------------------------
% Inputs:
% 1) roidatav: output from roival;
% 2) stft: The specifications for the short-time fourier transform (window length, hop size, number of fft bins and new freq. sampling).
%
% Output:
% 1) training_featmx: Mean and Variance for features over frames, calculated for each audio track;
% 2) training_featmxraw: MFCC, Delta and Delta-Delta features calculated from ROI for each audio track;
%
% Input example:
%   folder      = ('C:\wd\wavfiles');
%   roidatav    = roidatav;
%   wlen        = 512;
%   fsn         = 22050;
%   stft        = [wlen,wlen/2,wlen*2,fsn];
%   [featmx,featmxraw]=featmfcc(folder,roidatav,stft);
%
% ------------------------------------------------------------------------
% Code summary:
% 1) Prepare inputs and working environment;
% 2) Calculate MFCC, Delta and Delta-Delta features;
% 3) Calculate summary statistics from the features;

% 1)
addpath(genpath('helpers'));
matfiles = roidatav.Filename;

featmxraw(size(matfiles,1)) = struct('Roi',struct('cepstra',[],'dlt',[],'dltdlt',[]));
featmx  = zeros(size(matfiles,1),96);
wlen    = stft(1);
fsn     = stft(4);  

   
% Set MFCC settings
window=wlen;
val_fbtype='mel';
val_broaden=0 ;
val_maxfreq=fsn/2;
val_minfreq=0;
val_wintime=window/fsn;
val_hoptime=val_wintime/3;
val_numcep=16;
val_usecmp=0;	
val_dcttype=3;
val_nbands=32;
val_dither=0;
val_lifterexp=0; 
val_sumpower=1;
val_preemph=0;
val_modelorder=0;
val_bwidth=1;
val_useenergy=1;
    
% 2)
for z=1:size(matfiles,1);
 fprintf('Calculating MFCC for audio %d of %d\n',z,size(roidatav,1))
 filename = matfiles{z,1};
 [s,fs] = audioread(fullfile(folder,filename));
 s = s(:,1);
 s = resample(s,fsn,fs); 
            
 for k=1:size(roidatav.Roi{z},1);
  [cepstra] = melfcc(s(floor(roidatav.Roi{z}(k).BoundingBox(1))*wlen+1:(floor(roidatav.Roi{z}(k).BoundingBox(1))+ceil(roidatav.Roi{z}(k).BoundingBox(3)))*wlen,1),fsn, ...
   'wintime',val_wintime,'hoptime',val_hoptime,'numcep',val_numcep,'lifterexp',val_lifterexp,'sumpower',val_sumpower,'preemph',val_preemph,'dither',val_dither, ...
   'minfreq',val_minfreq,'maxfreq',val_maxfreq,'nbands',val_nbands,'bwidth',val_bwidth,'dcttype',val_dcttype,'fbtype',val_fbtype,'usecmp',val_usecmp,'modelorder',val_modelorder, ...
   'broaden',val_broaden,'useenergy',val_useenergy);
  b = any(isnan(cepstra),1);
  cepstra(:, b) = [];
  featmxraw(z).Roi(k).cepstra=cepstra;
  dlt = [cepstra, zeros(size(cepstra,1),1)] - [zeros(size(cepstra,1),1), cepstra];
  featmxraw(z).Roi(k).dlt=dlt(:,2:end-1);
  dltdlt=[dlt, zeros(size(dlt,1),1)] - [zeros(size(dlt,1),1), dlt];
  featmxraw(z).Roi(k).dltdlt=dltdlt(:,2:end-1);
 end
% Calculate summary stats per audio track
featmx(z,:)= reshape([mean([featmxraw(z).Roi.cepstra],2) ...
var([featmxraw(z).Roi.cepstra],0,2) ...
mean([featmxraw(z).Roi.dlt],2) ...
var([featmxraw(z).Roi.dlt],0,2) ...
mean([featmxraw(z).Roi.dltdlt],2) ...
var([featmxraw(z).Roi.dltdlt],0,2)],[1,96]);
end
csvwrite('MFCC2Protax.csv',featmx);
end
