# Supplementary material for: PROTAX-Sound: A probabilistic framework for automated animal sound identification
Source: PLoS One. 2017 Sep 1;12(9):e0184048. doi: 10.1371/journal.pone.0184048 (PMC5581177; doi:10.1371/journal.pone.0184048)
Supplement: S1 Code — Zip file containing all code necessary to run PROTAX-Sound. (ZIP) [file pone.0184048.s006.zip › PROTAX-Sound_functions/makesimdat.pl]

#!/usr/bin/perl

if (scalar(@ARGV) != 5) {
    die "usage: makesimdat.pl classnamefile rownamefile feavecfile feaind1 dim (start from 1)\n";
}

$classnamefile=shift;
$rownamefile=shift;
$feavecfile=shift;
$feaind1=shift;
$dim=shift;
$feaind1--;
$feaind2 = $feaind1 + $dim -1;

open(FD,$classnamefile);
$i=0;
while (<FD>) {
    ($class)=split;
    $name2num{$class} = $i;
    $i++;
}
close(FD);
$numclasses = $i;

open(FD,$rownamefile);
while (<FD>) {
    ($id)=split;
    push(@classname, $id);
}
close(FD);

open(FD,$feavecfile);
while (<FD>) {
    s/\s+$//;
    @vec = split(/,/);
    push(@fea, [@vec[$feaind1..$feaind2]]);
}
close(FD);

$n1=scalar(@classname);
$n=scalar(@fea);

if ($n1 != $n) {
    die "ERROR: $n1 rows in '$rownamefile' but $n rows in '$feavecfile'.\n";
}

sub distance {
    my ($a,$b,$dim) = @_;
    my $dist=0;
    for (my $i=0; $i<$dim; $i++) {
	$dist += ($a->[$i] - $b->[$i]) * ($a->[$i] - $b->[$i]);
    }
    return (sqrt($dist));
}

for ($i=0; $i<$n; $i++) {
    @mindist = (-1) x $numclasses;;
    for ($j=0; $j<$n; $j++) {
	if ($i != $j) {
	    if (!exists($name2num{$classname[$j]})) {
		die "ERROR: no name2num for class ($classname[$j]) of item $j.\n";
	    }
	    $k = $name2num{$classname[$j]};
	    $dist = distance($fea[$i], $fea[$j], $dim);
#	    print "($i,$j) $classname[$i], $classname[$j]: $dist\n";
	    if (($mindist[$k]<0) or ($dist < $mindist[$k])) {
		$mindist[$k] = $dist;
	    }
	}
    }
    #print "$classname[$i]";
    for ($k=0; $k<$numclasses; $k++) {
	$mindist[$k] = sprintf("%.3f", $mindist[$k]);
    }
    $s = join(',',@mindist);
    print "$s\n";
}
