# Supplementary material for: PROTAX-Sound: A probabilistic framework for automated animal sound identification
Source: PLoS One. 2017 Sep 1;12(9):e0184048. doi: 10.1371/journal.pone.0184048 (PMC5581177; doi:10.1371/journal.pone.0184048)
Supplement: S1 Code — Zip file containing all code necessary to run PROTAX-Sound. (ZIP) [file pone.0184048.s006.zip › PROTAX-Sound_functions/maketaxonomy.pl]

#!/usr/bin/perl

print "0\t0\t0\troot\n";
$num=0;
while (<>) {
    ($id)=split;
    $num++;
    print "$num\t0\t1\t$id\n";
}
