# Supplementary material for: PROTAX-Sound: A probabilistic framework for automated animal sound identification
Source: PLoS One. 2017 Sep 1;12(9):e0184048. doi: 10.1371/journal.pone.0184048 (PMC5581177; doi:10.1371/journal.pone.0184048)
Supplement: S1 Code — Zip file containing all code necessary to run PROTAX-Sound. (ZIP) [file pone.0184048.s006.zip › PROTAX-Sound_functions/maketrainfile.pl]

#!/usr/bin/perl

$file=shift;
open(FD,$file);
$num=0;
while (<FD>) {
    $num++;
    ($id)=split;
    $tax2num{$id}=$num;
}
close(FD);

$priprob=sprintf("%.6f",1/$num);

while (<>) {
    ($id)=split;
    if (!exists($tax2num{$id})) {
	die "ERROR: cannot find '$id' in first file.\n";
    }
    $node = $tax2num{$id};
    print "1\t$node\t$priprob\tnseq2\t$node\t$id\n";
}
