# Supplementary material for: PROTAX-Sound: A probabilistic framework for automated animal sound identification
Source: PLoS One. 2017 Sep 1;12(9):e0184048. doi: 10.1371/journal.pone.0184048 (PMC5581177; doi:10.1371/journal.pone.0184048)
Supplement: S1 Code — Zip file containing all code necessary to run PROTAX-Sound. (ZIP) [file pone.0184048.s006.zip › PROTAX-Sound_functions/mp3towav.m]

function mp3towav(folder)
% Convert Xeno-Canto mp3 files to wav files PROTAX-Sound utilizes
% Usage: change the folder path and run the command "mp3towav('C:\folderpath');"
cd(folder);
matfiles = dir('*.mp3');
if size(matfiles,1)==0
    fprintf('\nNo mp3 files to convert\n')
else
    for z=1:size(matfiles,1)
        [toconvert,fs]=audioread(char(fullfile(folder,matfiles(z).name)));
        audiowrite(char(fullfile(folder,strcat(matfiles(z).name(1:end-4),'.wav'))),toconvert,fs);
        fprintf('Converting file %d out of %d\n', z,size(matfiles,1))
    end
end
end
