# Supplementary material for: PROTAX-Sound: A probabilistic framework for automated animal sound identification
Source: PLoS One. 2017 Sep 1;12(9):e0184048. doi: 10.1371/journal.pone.0184048 (PMC5581177; doi:10.1371/journal.pone.0184048)
Supplement: S1 Code — Zip file containing all code necessary to run PROTAX-Sound. (ZIP) [file pone.0184048.s006.zip › PROTAX-Sound_functions/predictorpipeline.m]

% Use this mfile together with functions from PROTAX-Sound_functions.zip
% ------------------------------------------------------------------------
% PROTAX-Sound Pipeline: Preparing model predictors
%
% Summary:
% 1) Import metadata to construct the reference database (i.e., species names associated with each reference audio file).
% 2) Detect/Validate ROIs from reference audio.
% 3) Extract acoustic features from reference samples.
% 4) Random Forest pipeline.
% 5) Prepare predictors to PROTAX-Sound model.
% ------------------------------------------------------------------------
%
% 1) Import metadata to construct the reference database.
% trainingmdata should bring names of .wav files and the species it belongs:
% (i.e., trainingmdata.FileName and trainingmdata.ClassID)
trainingmdata = csvread('trainingmdata.csv');

% 2) Detect and validate ROIs from reference audio.
% 2.0) If working with mp3, first convert to wav files.
mp3towav('C:\wd\audiofiles');

% 2.1) Roimap: Find ROIs.
folder    = ('C:\wd\audiofiles'); % path to wav files
wlen      = 256;
fsn       = 22050;
stft      = [wlen,wlen/2,wlen,fsn];
imgproc   = [3,1,3,500];
sfig      = 1;
[roidata] = roimap(folder,stft,imgproc,sfig);

% 2.2) Roival: Validate ROIs.
% !! NB: needs to create the 'valdata.txt' file before using roival function !!
% Obs: We did not validate any of the files for the manuscript, i.e. roidatav = roidata
valdata    = 'valdata.txt';
sfig       = 1;
time2save  = 50;
lastval    = 1;
[roidatav] = roival(roidata,valdata,sfig,time2save,lastval);

% 3) Extract acoustic features from reference samples.
% 3.1) MFCC, Delta and Delta-Delta features.
[featmx,featmxraw]=featmfcc(folder,roidatav,stft);

% 3.2) Cross-Correlation features (needs Parallel Computing Toolbox).
% Allow for parallel coputation (set desired number of core).
ncore  = 16;
[nRoi] = featccor(roidatav,ncore);

% Compile output txtfiles featcc generates in wd into trainingccorr.
matfiles = dir('outfeatccor*.txt');
trainingccorr = zeros(size(matfiles,1),nRoi+1);
for k = 1:size(matfiles,1)
    a=dlmread(matfiles(k,1).name);
    trainingccorr(k,:) = a(1,1:nRoi+1);
end
clear a
trainingccorr = sortrows(trainingccorr,1); % sort data back to roidatav indexes (because parallel work changes it).
trainingccorr = trainingccorr(:,2:end);    % eliminate tag.

% 4) Random Forest pipeline.
% 4.1) Prepare for RF.
% Partition data in 5folds before the Random Forest.
c = cvpartition(trainingmdata.ClassId,'KFold',5);
for k =1:5
    idx(:,k) = training(c,k);
    % check if there is at least one train/test for each class.
    uclass = setdiff(unique(trainingmdata.ClassId(idx(:,k))),unique(trainingmdata.ClassId(~idx(:,k))));
    for z = 1:size(uclass,1)
        idx(trainingmdata.MediaId==datasample(trainingmdata.MediaId(ismember(trainingmdata.ClassId,uclass(z))),1),k)=false;
    end
end
clear c uclass
idxt=~idx;

% Define proportions of feature to be used for feature selection experiment.
lscale=logspace(-0,-pi);
lscale=lscale(1:50);
featsel=zeros(50,1);
for k=1:50
    featsel(k,1)= round(nRoi*lscale(k));
end
clear lscale

% Save RF pack to wd.
save('RFpack.mat','featsel','idx','idxt','trainingccorr','trainingmdata','-v7.3');

% 4.2) Run RF.
% First for all features.
parpool('local',ncore);
opts = statset('UseParallel',true);
fs01RF(5).data=[];
tic;
for k=1:5
    fs01RF(k).data = TreeBagger(400,trainingccorr(idx(:,k),:),trainingmdata.ClassId(idx(:,k)),'OOBVarImp','on','Method','Classification','NVarToSample',10,'MinLeaf',5,'Options',opts);
    save('fs01RF.mat','fs01RF','-v7.3');
end
fs01RFtime=toc;

% Order features by importance.
for zz = 1:5
    PredictorImportance(zz,:) = fs01RF(zz).data.OOBPermutedVarDeltaError;
end
[aa,sortingIndices_seg]=sort(sum(PredictorImportance,1),'descend');
save('RFpack.mat','sortingIndices_seg','-append');

% Run RF for remaining fractions of features.
% (Example below for featselfold=2; Users should manually change for the remaining fractions)
load('RFpack.mat');
ncore = 16;
parpool('local',ncore);
opts = statset('UseParallel',true);

fs02RF(5).data=[];
featselfold=2;
tic;
for k=1:5
    fs02RF(k).data = TreeBagger(400,trainingccorr(idx(:,k),sort(sortingIndices_seg(1:featsel(featselfold,1)))),trainingmdata.ClassId(idx(:,k)),'OOBVarImp','on','Method','Classification','NVarToSample',10,'MinLeaf',5,'Options',opts);
    save('fs02RF.mat','fs02RF','-v7.3');
    k
end
fs02RFtime=toc;
clear fs02RF
save('fs02RFtime.mat','fs02RFtime','-v7.3');

% Compile info from RF experiment.
nfolds=5;
matfiles = dir('*RF.mat');
RFaccu(size(matfiles,1)).data=[];
RFaccu(size(matfiles,1)).scores=[];
RFaccu(size(matfiles,1)).Yfit=[];
RFaccu(size(matfiles,1)).accudata=[];
RFaccu(size(matfiles,1)).accu=[];

for z=1:size(matfiles,1)
    
    RFdata=load(matfiles(z,1).name);
    RFdata=RFdata.(matfiles(z,1).name(1:end-4));
    
    RFaccu(z).data(nfolds).Yfit=[];
    RFaccu(z).data(nfolds).scores=[];
    RFaccu(z).scores=zeros(size(trainingccorr,1),size(RFdata(1).data.ClassNames,1));
    RFaccu(z).Yfit=cell(size(trainingccorr,1),1);
    
    for k=1:nfolds
        [RFaccu(z).data(k).Yfit,RFaccu(z).data(k).scores] = predict(RFdata(k).data,trainingccorr(idxt(:,k),sort(sortingIndices_seg(1:featsel(z,1)))));
        RFaccu(z).scores(idxt(:,k),:)=RFaccu(z).data(k).scores;
        RFaccu(z).Yfit(idxt(:,k),:)=RFaccu(z).data(k).Yfit;
    end
    
    RFaccu(z).accudata=zeros(size(RFaccu(z).Yfit,1),1);
    for i = 1:size(RFaccu(z).Yfit,1)
        if isequal(RFaccu(z).Yfit(i),segmdata.ClassId(i))==1
            RFaccu(z).accudata(i)=1;
        end
    end
    RFaccu(z).accu=sum(RFaccu(z).accudata)/size(RFaccu(z).accudata,1);
    
    clear RFdata
end
% check best accuracy in RFaccu(z) and choose the number
bestscore=20;

% Pick experiment with higher accuracy and save inputs to feed PROTAX-Sound.
% MFCC data was previously saved by featmfcc
% Save remaining protax files in the wd [data2protax.txt,row2protax.txt,col2protax.txt].
load('fs01RF.mat');
RF2Protax_colnames=cell2table(fs01RF(1).data.ClassNames);
RF2Protax_rownames=cell2table(segmdata.ClassId);
csvwrite('RF2Protax.csv',RFaccu(bestscore).scores);
writetable(RF2Protax_colnames,'RF2Protax_colnames.txt','Delimiter','\t','WriteVariableNames',false);
writetable(RF2Protax_rownames,'RF2Protax_rownames.txt','Delimiter','\t','WriteVariableNames',false);
