# Supplementary material for: PROTAX-Sound: A probabilistic framework for automated animal sound identification
Source: PLoS One. 2017 Sep 1;12(9):e0184048. doi: 10.1371/journal.pone.0184048 (PMC5581177; doi:10.1371/journal.pone.0184048)
Supplement: S1 Code — Zip file containing all code necessary to run PROTAX-Sound. (ZIP) [file pone.0184048.s006.zip › PROTAX-Sound_functions/roimap.m]

% ROIMAP: Find ROIs from reference audio
function [roidata]=roimap(folder,stft,imgproc,sfig)
% ------------------------------------------------------------------------
% Inputs:
% 1) folder: The path for folder with the reference wav files. 
% 2) stft: The specifications for the short-time fourier transform (window length, hop size, number of fft bins and new freq. sampling).
% 3) imgproc: The specifications for image processing techniques (median filter, closing, dilation and minimum pixel size).
% 4) sfig: indicator whether or not to save figures (1-yes/0-no).
%
% Outputs:
% 1) roidata: saves 'roidata.mat' to working directory. Roidata contains information about ROIs found on each audio file. 
% 2) figures: saves PNG figures to working directory.
%
% Running example with default values:
%  folder    = ('C:\wd\wavfiles');
%  wlen      = 512;
%  fsn       = 22050;
%  stft      = [wlen,wlen/2,wlen,fsn];
%  imgproc   = [3,1,3,500];
%  sfig      = 1;
%  [roidata] = roimap(folder,stft,imgproc,sfig);
%
% ------------------------------------------------------------------------
% Code Summary:
% 1) Prepare inputs and working environment (plots off, warnings off, allocate space)
% 2) Read, convert to mono, downsample, calculate and normalize STFT
% 3) Image processing to find ROIs and store ouput info on 'roidata'
% 4) Generate and save figures
% 5) Finalize (plots on, warnings on)

% 1)
tic;                                                                
set(0,'DefaultFigureVisible','off');                                
warning('off','all');                                               
pwdback=pwd;                                                        
cd(folder);                                                         
    
matfiles = dir('*.wav');                                            
roidata  = cell2table(cell(size(matfiles,1),3));                    
roidata.Properties.VariableNames = {'Filename' 'Roi' 'Trackspec'};
    
wlen = stft(1);                                                     
hop  = stft(2);                                                     
nfft = stft(3);                                                     
fsn  = stft(4);                                                     
    
d = ['\n\n ROI map started:\t\t\t',datestr(now),'\n'];              
fprintf([d,'\n']) 
    
for r = 1:size(matfiles,1);
 filename = matfiles(r,1).name;
 fprintf([' (',datestr(now,13),') Processing file ',sprintf('%d',r),' out of ',sprintf('%d',size(matfiles,1)),': ',filename,'\n'])

% 2) 
 [s,fs] = audioread(filename);
 s = s(:,1);
 s = resample(s,fsn,fs); 
        
 [s,F] = spectrogram(s, wlen, hop, nfft, fsn,'yaxis');
 P0 = abs(s);
 P0 = (P0 - min(min(P0))) ./ (max(max(P0)) - min(min(P0)));    
 P0 = imgaussfilt(P0,1.5); 
      
% 3)
 mfreq=median(P0,1);                 
 mtime=median(P0,2);
 for z=1:length(mfreq);
  for k=1:length(mtime);     
   if P0(k,z)>imgproc(1)*mfreq(1,z) && P0(k,z)>imgproc(1)*mtime(k,1);
    P0(k,z)=1;
   else
    P0(k,z)=0;
   end
  end
 end

 se = strel('square',imgproc(2)); 
 se1 = strel('square',imgproc(3));
 P0 = imclose(P0,se);               
 P0 = imdilate(P0,se1);             
 P0 = medfilt2(P0);                 
                                    
 cc = bwconncomp(P0);
 stats = regionprops(cc, 'Area');
 idx = find([stats.Area] > imgproc(4));
 BW2 = ismember(labelmatrix(cc), idx);
        
 P0=abs(s.*BW2);
 P0 = (P0 - min(min(P0))) ./ (max(max(P0)) - min(min(P0)));
        
 P0 = imresize(P0,0.5); % resample image by factor of 2
        
 roidata.Filename{r} = filename;         
 roidata.Roi{r}      = regionprops('struct',BW2,'BoundingBox','PixelList');   
 roidata.Trackspec{r}= P0;
 roidata.F{r}= F;
        

 for k=1:size(roidata.Roi{r},1); % rescale ROI coordinates because of img resize (if resample factor changes, needs to update the scale here!)
  roidata.Roi{r}(k).BoundingBox = roidata.Roi{r}(k).BoundingBox./2;
  roidata.Roi{r}(k).PixelList = [min(floor(roidata.Roi{r}(k).PixelList(:,2)./2)) max(floor(roidata.Roi{r}(k).PixelList(:,2)./2))];
  roidata.Roi{r}(k).PixelList(roidata.Roi{r}(k).PixelList < 4) = 4; % if values fall below 4, push to 4 (necessary because of cross-corr part adds 3pxl)
  roidata.Roi{r}(k).Freq = [floor(F(roidata.Roi{r}(k).PixelList(1))) ceil(F(roidata.Roi{r}(k).PixelList(2)))];
  roidata.Roi{r}(k).Roispec = imcrop(roidata.Trackspec{r},roidata.Roi{r}(k).BoundingBox); 
 end           
        
end
roidata(cellfun('isempty', roidata.Roi),:)=[]; 
save('roidata.mat','roidata','-v7.3');    

% 4)
if sfig==1;
fprintf(['\n','\n'])

 for r = 1:size(roidata,1);
  fprintf([' (',datestr(now,13),') Saving figure ',sprintf('%d',r),' out of ',sprintf('%d',size(roidata,1)),': ',roidata.Filename{r},'\n'])
  h=figure;
  mesh(roidata.Trackspec{r},'EdgeColor','none');
  view(0,90);
  shading flat;
  xlim([1 size(roidata.Trackspec{r},2)])
  ylim([1 size(roidata.Trackspec{r},1)])
  title([roidata.Filename{r},sprintf('  ( #%d )',r)])
  hold on;
  for k=1:size(roidata.Roi{r},1);
   rectangle('Position',(roidata.Roi{r}(k).BoundingBox),'EdgeColor','w');
   text(roidata.Roi{r}(k).BoundingBox(1,1),roidata.Roi{r}(k).BoundingBox(1,2),1,sprintf('%d', k),'Color','white','FontSize',8);
  end
  xlabel('Time (Seconds)'); ylabel('Frequency (Hz)');
  set(gca,'YTickLabel',[]);
  set(gca,'XTickLabel',[]);
     
  set(h, 'PaperUnits', 'inches', 'PaperPosition', [0 0 2200 440] / 300); 
  print(h, '-dpng', ['-r' num2str(300)], char(strcat(roidata.Filename{r}(1:end-4),'.png')));    
  hold off
  close all
 end
else
end
% 5)
cd(pwdback)
set(0,'DefaultFigureVisible','on');
warning('on','all');    
ptime = toc/3600;
fprintf([d,' Processing finished:\t\t',datestr(now),'\n Total ROI map time:\t\t',num2str(ptime,1),'h \n\n']) 
end
