# Supplementary material for: PROTAX-Sound: A probabilistic framework for automated animal sound identification
Source: PLoS One. 2017 Sep 1;12(9):e0184048. doi: 10.1371/journal.pone.0184048 (PMC5581177; doi:10.1371/journal.pone.0184048)
Supplement: S1 Code — Zip file containing all code necessary to run PROTAX-Sound. (ZIP) [file pone.0184048.s006.zip › PROTAX-Sound_functions/roival.m]

% ROIVAL: Manual validation of ROIs
function [roidatav]=roival(roidata,valdata,sfig,time2save,lastval)
% ------------------------------------------------------------------------
% Inputs:
% 1) roidata: output from roimap.
% 2) valdata: name of txt file with info for ROI validation.
% 3) sfig: indicator whether or not to save figures (1-yes/0-no).
% 4) time2save: saves a backup at every n validated tracks.
% 5) lastval: number to start again if crashing (it can be found saved in the backup saved).
%
% Outputs:
% 1) roidatav: saves 'roidatav.mat' to working directory. Roidatav contains the validated version of roidata.
% 2) figures: saves PNG figures to working directory (same file names as roimap but with '_v.PNG' sufix).
%
% Input example:
%  roidata    = roidata;
%  valdata    = 'valdata.txt'
%  sfig       = 1;
%  time2save  = 50;
%  lastval    = 1;
%  [roidatav] = roival(roidata,valdata,sfig,time2save,lastval)
%
% ------------------------------------------------------------------------
% Code summary:
%
% 1) Prepare input and working environment (plots off, warnings off, allocate space)
% 2) Define auxiliary nested functions
% 3) Check for errors in valdata.txt
% 4) Validation 1: Draw new rectangles
% 5) Validation 2: Delete unwanted rectangles
% 6) Generate and save figures
% 7) Finalize (plots on, warnings on)

% 1)
warning('off','all');
valdata = csvread(valdata);
roidatav  = roidata;
  
% 2)   
 function pos=stop_button(data,name,tag)
    n=0;
    hFigure = figure('pos',[200 200 1200 360]);

    fig_handles = guihandles( hFigure );
    fig_handles.continue_loop = true;
    guidata(hFigure, fig_handles );

	uicontrol(hFigure, 'style', 'pushbutton', ...
	'string', 'Validate', ...
	'callback', @gui_callback );

    mesh(data,'EdgeColor','none');
    view(0,90);
    shading flat;
    xlim([1 size(data,2)])
    ylim([1 size(data,1)])
    title([name,sprintf('  ( #%d )',tag)])


    while fig_handles.continue_loop
        fig_handles = guidata(hFigure);
        pause( 0.2 );
        n = n+1;
        pos(n,:) = wait(imrect); 
    end
    close(hFigure);
 end
 function gui_callback( hObject, ~, handles )
    handles.continue_loop = false;
    guidata( hObject, handles );
 end

% 3)
stopcheck=zeros(size(valdata(1:end-1,1),1),1);
for r=1:size(valdata(1:end-1,1),1)
 if valdata(r,1) > size(roidatav,1) || (sum(valdata(r,2:end)>0))>size(roidatav.Roi{valdata(r,1)},1) || any(valdata(r,2:end))>size(roidatav.Roi{valdata(r,1)},1)  ;
  stopcheck(r)=1;
 end
end
stopcheck1=zeros(size(valdata(end,:),2),1);
for r=1:size(valdata(end,:),2)
 if valdata(end,r) > size(roidatav,1);
  stopcheck1(r)=1;
 end
end

if any(stopcheck)==1 || any(stopcheck1)==1
 roidatav=[];
 fprintf('\nError found in "valdata.txt"\n') 
 if any(stopcheck)==1
  fprintf(['\nCheck the following lines: ',num2str(find(stopcheck==1)'),';\n']) 
 end
 if any(stopcheck1)==1
  fprintf(['Check the following columns of the last line: ',num2str(find(stopcheck1==1)'),';\n']) 
 end
 fprintf('\nCorrect input txt file and run roival function again.\n') 
else
% 4)        
 % Start validation process
 todraw = valdata(end,:);
 todraw = todraw(todraw~=0); 
 count=1;
 for r = lastval:size(todraw,2);
     
  filename = roidatav.Filename(todraw(r));
  roidatav.Roi{todraw(r),1} = [];
	
  % call function
  data = roidatav.Trackspec{todraw(r),1};
  name = filename;
  tag = todraw(r);
  pos = stop_button(data,name,tag);
  % save the data
  pos(end,:) = [];
  pos = round(pos); 
  mask=zeros(size(roidatav.Trackspec{todraw(r),1}));
  for k=1:size(pos,1);
   mask((1+pos(k,2)):((pos(k,2)+pos(k,4))-1),(1+pos(k,1)):((pos(k,1)+pos(k,3))-1))=1;
  end
  mask=logical(mask);
  roidatav.Roi{todraw(r),1} = regionprops('struct',mask,'PixelList','BoundingBox'); 
  F = roidata.F{todraw(r)};
  % rescale ROI coordinates because of img resize (if resample factor changes, needs to update the scale here!)
  for kk=1:size(roidatav.Roi{todraw(r)},1);
   roidatav.Roi{todraw(r)}(kk).BoundingBox = roidatav.Roi{todraw(r)}(kk).BoundingBox;
   roidatav.Roi{todraw(r)}(kk).PixelList = [min(floor(roidatav.Roi{todraw(r)}(kk).PixelList(:,2))) max(floor(roidatav.Roi{todraw(r)}(kk).PixelList(:,2)))];
   roidatav.Roi{todraw(r)}(kk).PixelList(roidatav.Roi{todraw(r)}(kk).PixelList < 4) = 4; % if values fall below 4, push to 4 (necessary because of cross-corr part adds 3pxl)
   roidatav.Roi{todraw(r)}(kk).Freq = [floor(F(roidatav.Roi{todraw(r)}(kk).PixelList(1))) ceil(F(roidatav.Roi{todraw(r)}(kk).PixelList(2)))];
   roidatav.Roi{todraw(r)}(kk).Roispec = imcrop(roidatav.Trackspec{todraw(r)},roidatav.Roi{todraw(r)}(kk).BoundingBox); % crop segments from rescaled P0;
  end
        
  % save results every n times    
  if count==time2save
   lastval=r; 
   save('roidatav.mat','roidatav','lastval','-v7.3');
   count=1;
  else
  end
    
  close all
  count=count+1;
 end
 save('roidatav.mat','roidatav','-v7.3');
 
% 5)
 for r = 1:size(valdata,1)-1;
  toerase = valdata(r,2:end);
  toerase = toerase(toerase~=0);
  roidatav.Roi{valdata(r,1)}(toerase)=[];
 end


% Check for empty entries and delete tracks with no ROI
 roidatav(cellfun('isempty', roidatav.Roi),:)=[];
 save('roidatav.mat','roidatav','-v7.3');
 
% 6) 
 if sfig==1;
  tic;
  set(0,'DefaultFigureVisible','off');

  fprintf('\n\n1) Validation process done!\n\n2) Saving figures... This process can take a while.') 
  d = ['\n\nProcessing started:\t\t\t',datestr(now),'\n'];
  fprintf([d,'\n']) 
	
  for r = 1:size(roidatav,1);
   fprintf([' (',datestr(now,13),') Saving figure ',sprintf('%d',r),' out of ',sprintf('%d',size(roidatav,1)),': ',roidatav.Filename{r},'\n'])
   h=figure;
   mesh(roidatav.Trackspec{r},'EdgeColor','none');
   view(0,90);
   shading flat;
   xlim([1 size(roidatav.Trackspec{r},2)])
   ylim([1 size(roidatav.Trackspec{r},1)])
   title([roidatav.Filename{r},sprintf('  ( #%d )',r)])
   hold on;
   for k=1:size(roidatav.Roi{r},1);
    rectangle('Position',(roidatav.Roi{r}(k).BoundingBox),'EdgeColor','w');
    text(roidatav.Roi{r}(k).BoundingBox(1,1),roidatav.Roi{r}(k).BoundingBox(1,2),1,sprintf('%d', k),'Color','white','FontSize',8);
   end
   xlabel('Time (Seconds)'); ylabel('Frequency (Hz)');
   set(gca,'YTickLabel',[]);
   set(gca,'XTickLabel',[]);
   set(h, 'PaperUnits', 'inches', 'PaperPosition', [0 0 2200 440] / 300); % width=5000; height=800; dpi=300
   print(h, '-dpng', ['-r' num2str(300)], char(strcat(roidatav.Filename{r}(1:end-4),'_v.png')));
   hold off
   close all
  end
  ptime = toc/3600;
  fprintf([d,'Processing finished:\t\t',datestr(now),'\nTotal processing time:\t\t',num2str(ptime,1),'h \n\n']) 
  set(0,'DefaultFigureVisible','on');
 else
 end

end
% 7)
warning('on','all');
end
