# Supplementary material for: PROTAX-Sound: A probabilistic framework for automated animal sound identification
Source: PLoS One. 2017 Sep 1;12(9):e0184048. doi: 10.1371/journal.pone.0184048 (PMC5581177; doi:10.1371/journal.pone.0184048)
Supplement: S1 Code — Zip file containing all code necessary to run PROTAX-Sound. (ZIP) [file pone.0184048.s006.zip › PROTAX-Sound_functions/splitdata.pl]

#!/usr/bin/perl

$outbase=shift;
$rowidfile=shift;
open(FD,$rowidfile);
while (<FD>) {
    ($id)=split;
    push(@ids,$id);
    if (!exists($set{$id}) or $set{$id} == 2) {
	$set{$id} = 1;
    }
    else {
	$set{$id} = 2;
    }
    push(@partition,$set{$id});
}
close(FD);

open(OFD1,">${outbase}_1") or die "ERROR: cannot open file1 for writing. $!\n";
open(OFD2,">${outbase}_2") or die "ERROR: cannot open file2 for writing. $!\n";

$count=-1;
while (<>) {
    s/\s+$//;
    $count++;

    if ($partition[$count] == 1) {
	$fd=OFD1;
    }
    elsif ($partition[$count] == 2) {
	$fd=OFD2;
    }
    else {
	die "ERROR: count $count, partition($partition[$count]) not 1 or 2.\n";
    }

    print $fd $ids[$count];
    $i=0;
    foreach $prob (split(/,/)) {
	$i++;
	if ($prob > 1e-10) {
	    print $fd " $i,$prob";
	}
    }
    print $fd "\n";
}

close(OFD1);
close(OFD2);
