# Supplementary material for: PROTAX-Sound: A probabilistic framework for automated animal sound identification
Source: PLoS One. 2017 Sep 1;12(9):e0184048. doi: 10.1371/journal.pone.0184048 (PMC5581177; doi:10.1371/journal.pone.0184048)
Supplement: S1 Code — Zip file containing all code necessary to run PROTAX-Sound. (ZIP) [file pone.0184048.s006.zip › PROTAX-Sound_functions/splitdata_index.pl]

#!/usr/bin/perl

$rowidfile=shift;
open(FD,$rowidfile);
while (<FD>) {
    ($id)=split;
    push(@ids,$id);
    if (!exists($set{$id}) or $set{$id} == 2) {
	$set{$id} = 1;
    }
    else {
	$set{$id} = 2;
    }
    print "$set{$id}\n";
}
close(FD);
