# Supplementary material for: PROTAX-Sound: A probabilistic framework for automated animal sound identification
Source: PLoS One. 2017 Sep 1;12(9):e0184048. doi: 10.1371/journal.pone.0184048 (PMC5581177; doi:10.1371/journal.pone.0184048)
Supplement: S1 Code — Zip file containing all code necessary to run PROTAX-Sound. (ZIP) [file pone.0184048.s006.zip › PROTAX-Sound_functions/test_create_fea_xdata.pl]

#!/usr/bin/perl

use warnings;
use strict;

sub readTaxonomyFile {
    # taxonomy file format: id(integer) pid(integer) level(integer) name(string)
    
    my ($file) = @_;
    my %node2parent = ();
    my %node2children = ();
    my %node2level = ();    
    my %name2node = ();    
    my ($id, $pid, $level, $name);
    my $maxid=0;
    open(FD,$file) or die "ERROR (readTaxonomyFile): cannot read file '$file'. $!\n";
    while (<FD>) {
	($id,$pid,$level,$name) = split;
	next if ($id eq ""); # skip empty lines
	$node2parent{$id} = $pid;
	push(@{$node2children{$pid}},$id) if ($id != $pid);
	$node2level{$id} = $level;
	$name2node{$name} = $id;
	$maxid = $id if ($id > $maxid);
    } 
    close(FD);
    return (\%node2parent,\%node2children,\%node2level, \%name2node, $maxid);
}

sub addMissingTaxonomy {
    my ($n2pref,$n2cref,$n2lref, $maxid) = @_;

    # add one extra child for each node (missing 'unknown' taxonomy branch) except leaf nodes

    my %unknodes = ();
    my ($node, $newnode);
    foreach $node (keys %$n2cref) {
	$maxid++;
	$newnode = $maxid;
	$n2lref->{$newnode} = $n2lref->{$node} + 1;
	$n2pref->{$newnode} = $node;
	$unknodes{$newnode} = 1;
    }
    foreach $newnode (keys %unknodes) {
	$node = $n2pref->{$newnode};
	push(@{$n2cref->{$node}},$newnode);
    }

    return (\%unknodes);
}

sub readClassSimFile {
    my ($file) = @_;
    my @sim=();
    my ($foo,$node,$prob);

    open(FD,$file) or die "ERROR (readClassSimFile): cannot read file '$file'. $!\n";
    # format: samplename node1,prob1 node2,prob2 ... nodeN,probN
    # store node->prob in separate hashes in each line
    while (<FD>) {
	my $rec = {};
	foreach $foo (split) {	    
	    ($node,$prob)=split(/,/,$foo);
	    if (defined($prob)) {
		$rec->{$node} = $prob;
	    }
	}
	push (@sim, $rec);
    }
    close(FD);

    return (\@sim);
}

sub childIndex {
    my ($node, $n2pref, $n2cref) = @_;

    # find index of $node in its parents child array, return -1 if not found

    my $pnode = $n2pref->{$node};
    my $ind = 0;
    my $found = -1;
    foreach my $i (@{$n2cref->{$pnode}}) {
	$found=$ind, last if ($node eq $i);
	$ind++;
    }
    
    return ($found);
}

sub logit {
    my ($p,$epsilon) = @_;
    if (defined($p)) {
	$p = $epsilon + (1-2*$epsilon)*$p;
    }
    else {
	$p = $epsilon;
    }
    return (log($p/(1-$p)));
}

sub createX {
    my ($node, $n2cref, $qseqid, $remove_i, $unknoderef, $simref, $epsilon, $debug_mode) = @_;

    my ($i,$rseqid,$cnode);

    if ($debug_mode > 1) {
	print "createX: node '$node':\n";
	foreach $cnode (keys %$simref) {
	    print " seqsim('$qseqid','$cnode') = $simref->{$cnode}\n";
	}
    }
    
    # store all matrix X elements in one array row by row

    my @X = (0, 0);

    my $logit_p;
    for ($i=0; $i<(scalar(@{$n2cref->{$node}})); $i++) {
	$cnode = $n2cref->{$node}->[$i];
	next if (($i == $remove_i) || exists($unknoderef->{$cnode}));
#	$logit_p = logit($simref->{$cnode}, $epsilon);
#	push(@X, (1, sprintf("%.6g",$logit_p)));
#	print "  i:$i '$cnode' (1, $logit_p)\n" if ($debug_mode > 1);
	push(@X, (1, sprintf("%.6g",$simref->{$cnode})));
	print "  i:$i '$cnode' (1, $simref->{$cnode})\n" if ($debug_mode > 1);
    }
    return (\@X);
}


if (scalar(@ARGV) < 3) {
    die "usage: create_xdata.pl taxonomyfile class_simfile outfile (debug_mode 0,1,2)\nNOTE: order of rows in trainsample_file and class_simfile must be the same.";    
}

my $taxonomyfile=shift;
my $class_simfile=shift;
my $outfile = shift;
my $debug_mode = shift;
$debug_mode = 0 if (!defined($debug_mode));

my $epsilon=0;
my ($n2pref,$n2cref,$n2lref,$tname2nref,$maxid) = readTaxonomyFile($taxonomyfile);
my $unknoderef = addMissingTaxonomy($n2pref,$n2cref,$n2lref,$maxid);

my $simref = readClassSimFile($class_simfile);

my @allxdat;

open(FD,"$class_simfile") or die "ERROR: cannot read '$class_simfile'. $!\n";
my $i=0;
my $testseq;
my $remove_i=-1;
my $pnode=0;
my $yi=0;
my $node=0;
while (<FD>) {
    ($testseq) = split;
    $i++;

    # for each node along path from present node to root, create X matrix based on sequence similarity
    # get sequence similarity between training seq and each node's reference seqs

    my @xdat=(1, 1);
    # NOTE: simref->[$i-1] because $i has already been incremented!!!
    my $x = createX($pnode, $n2cref, $testseq, $remove_i, $unknoderef, $simref->[$i-1], $epsilon, $debug_mode);
    push(@xdat, [$n2lref->{$pnode}, $yi, @$x]);

    # root node == 0
    while ($pnode != 0) {
	$node = $pnode;
	$pnode = $n2pref->{$node};
	$yi = 1 + childIndex($node, $n2pref, $n2cref);
	$x = createX($pnode, $n2cref, $testseq, -1, $unknoderef, $simref->[$i-1], $epsilon, $debug_mode);
	push(@xdat, [$n2lref->{$pnode}, $yi, @$x]);
    }

    if ($debug_mode > 1) {
	print "XDAT: weight: $xdat[0] priprob: $xdat[1] X-matrix rows:\n";
	for (my $j=2; $j<scalar(@xdat); $j++) {
	    print "   @{$xdat[$j]}\n";
	}
    }
    
    push(@allxdat, [@xdat]);
}
close(FD);

open(FD,">$outfile") or die "ERROR: cannot write to '$outfile'. $!\n";

# offset: array start index in output file (0 or 1)
my $offset = 1;
my $betadim = 2;
my $x;
for (my $i=0; $i<scalar(@allxdat); $i++) {
    my @xdat = @{$allxdat[$i]};
    my $weight = shift(@xdat);
    my $priprob = shift(@xdat);
    $priprob = sprintf("%.10f",$priprob);
    my $nlevels = scalar(@xdat);
    my @xout = ();
    for (my $j=0; $j<$nlevels; $j++) {
	# -2: first two elements for prob and yi
	my $nrows = (scalar(@{$xdat[$j]}) - 2)/$betadim;
	my $n = scalar(@{$xdat[$j]}) -1;
	$x = join(',', ($xdat[$j]->[0] + $offset,$xdat[$j]->[1] + $offset,$nrows,$betadim,@{$xdat[$j]}[2..$n]));
	push(@xout, $x);
    }
    $x = join(';', @xout);
    print FD "$weight\t$priprob\t$x\n";
}
close(FD);
